# Supplementary material for: MicroRNA Profiling Reveals Distinct Profiles for Tissue-Derived and Cultured Endothelial Cells
Source: Sci Rep. 2017 Sep 8;7:10943. doi: 10.1038/s41598-017-11487-4 (PMC5591252; doi:10.1038/s41598-017-11487-4)
Supplement: Supplementary file 2 — Supplementary Table S1 [file 41598_2017_11487_MOESM2_ESM.xlsx]

## Sheet: counts
Name	Sequence	Name count	Identical miRNAs	9_Counts	8_Counts	11_Counts	2_Counts	1_Counts	10_Counts	15_Counts	5_Counts	12_Counts	7_Counts	14_Counts	3_Counts	4_Counts	13_Counts	6_Counts
hsa-let-7a-2-3p	CTGTACAGCCTCCTAGCTTTCC	1	hsa-let-7a-2-3p	29	32	89	2	3	28	73	7	27	14	122	0	39	80	43
hsa-let-7a-3p	CTATACAATCTACTGTCTTTC	2	hsa-let-7a-3p	229	221	464	915	2067	314	415	835	312	317	160	1283	1189	563	602
hsa-let-7a-5p	TGAGGTAGTAGGTTGTATAGTT	3	hsa-let-7a-5p	62173	42068	55436	195972	194235	65677	64596	184844	102343	72191	39593	362757	98446	154570	158962
hsa-let-7b-3p	CTATACAACCTACTGCCTTCCC	1	hsa-let-7b-3p	37	60	101	211	413	50	69	191	59	66	55	267	209	95	99
hsa-let-7b-5p	TGAGGTAGTAGGTTGTGTGGTT	1	hsa-let-7b-5p	8584	5024	6985	45800	55264	8008	6957	34569	13423	12142	6618	90396	13608	19418	23841
hsa-let-7c-3p	CTGTACAACCTTCTAGCTTTCC	1	hsa-let-7c-3p	25	36	37	105	117	21	42	115	59	42	13	111	132	91	90
hsa-let-7c-5p	TGAGGTAGTAGGTTGTATGGTT	1	hsa-let-7c-5p	11742	4621	4771	73676	63134	5799	4255	65594	9301	12255	3635	99816	13765	17061	22334
hsa-let-7d-3p	CTATACGACCTGCTGCCTTTCT	1	hsa-let-7d-3p	725	551	569	1139	1620	633	599	1417	850	1011	653	1920	1043	1096	1459
hsa-let-7d-5p	AGAGGTAGTAGGTTGCATAGTT	1	hsa-let-7d-5p	6517	3157	4676	13902	14331	6509	4919	14829	7463	8521	3685	22378	10540	12913	16840
hsa-let-7e-3p	CTATACGGCCTCCTAGCTTTCC	1	hsa-let-7e-3p	54	30	39	202	323	50	48	194	43	59	32	302	113	80	115
hsa-let-7e-5p	TGAGGTAGGAGGTTGTATAGTT	1	hsa-let-7e-5p	5656	3153	3609	25418	21639	4147	3367	24957	5500	7373	4526	35559	7953	9629	11379
hsa-let-7f-1-3p	CTATACAATCTATTGCCTTCCC	1	hsa-let-7f-1-3p	19	38	56	56	142	30	28	59	17	31	31	75	79	40	55
hsa-let-7f-2-3p	CTATACAGTCTACTGTCTTTCC	1	hsa-let-7f-2-3p	17	14	38	88	180	14	38	68	34	18	20	108	64	29	44
hsa-let-7f-5p	TGAGGTAGTAGATTGTATAGTT	2	hsa-let-7f-5p	70600	43599	50306	308826	284133	65250	52398	265443	74844	90554	57753	569262	131682	136092	173660
hsa-let-7g-3p	CTGTACAGGCCACTGCCTTGC	1	hsa-let-7g-3p	0	2	0	7	13	0	0	2	0	0	0	4	1	1	0
hsa-let-7g-5p	TGAGGTAGTAGTTTGTACAGTT	1	hsa-let-7g-5p	31347	14446	23859	133296	137076	33254	25484	94826	41536	37671	23527	230068	63072	67439	90567
hsa-let-7i-3p	CTGCGCAAGCTACTGCCTTGCT	1	hsa-let-7i-3p	24	22	43	86	245	26	45	55	23	40	32	104	101	55	64
hsa-let-7i-5p	TGAGGTAGTAGTTTGTGCTGTT	1	hsa-let-7i-5p	85719	96245	92947	111391	137440	108629	89940	176639	107084	111137	110344	172684	191207	224965	264883
hsa-miR-1	TGGAATGTAAAGAAGTATGTAT	2	hsa-miR-1	12	17	8	308	381	4	10	118	2	27	5	2614	19	11	19
hsa-miR-7-1-3p	CAACAAATCACAGTCTGCCATA	1	hsa-miR-7-1-3p	3	2	5	3	12	4	11	3	1	5	9	11	7	11	12
hsa-miR-7-2-3p	CAACAAATCCCAGTCTACCTAA	1	hsa-miR-7-2-3p	0	0	0	0	0	0	0	0	2	0	0	2	0	0	0
hsa-miR-7-5p	TGGAAGACTAGTGATTTTGTTGT	3	hsa-miR-7-5p	5760	15265	6596	2075	2775	12105	8466	8952	9040	7871	17735	2970	19268	25198	26010
hsa-miR-9-3p	ATAAAGCTAGATAACCGAAAGT	3	hsa-miR-9-3p	17	130	6	18	23	2	140	5	4	4	11	30	23	11	75
hsa-miR-9-5p	TCTTTGGTTATCTAGCTGTATGA	3	hsa-miR-9-5p	589	3506	201	437	552	68	2656	149	81	87	518	517	510	251	1310
hsa-miR-10a-3p	CAAATTCGTATCTAGGGGAATA	1	hsa-miR-10a-3p	92	94	93	455	601	151	101	340	204	146	156	711	308	197	275
hsa-miR-10a-5p	TACCCTGTAGATCCGAATTTGTG	1	hsa-miR-10a-5p	16765	23464	24673	95437	137468	16137	19278	91229	21011	23808	17005	146431	49774	42630	49091
hsa-miR-10b-3p	ACAGATTCGATTCTAGGGGAAT	1	hsa-miR-10b-3p	100	53	77	667	751	119	93	401	145	159	139	955	243	183	269
hsa-miR-10b-5p	TACCCTGTAGAACCGAATTTGTG	1	hsa-miR-10b-5p	32523	36831	41708	271801	342813	29350	31398	226523	31684	47131	29494	365385	94135	76727	93872
hsa-miR-15a-3p	CAGGCCATATTGTGCTGCCTCA	1	hsa-miR-15a-3p	0	0	0	0	1	0	0	0	0	1	0	0	2	1	0
hsa-miR-15a-5p	TAGCAGCACATAATGGTTTGTG	1	hsa-miR-15a-5p	45	21	79	110	108	62	92	50	70	78	64	145	131	170	225
hsa-miR-15b-3p	CGAATCATTATTTGCTGCTCTA	1	hsa-miR-15b-3p	51	37	71	49	79	74	91	27	88	57	95	68	206	141	141
hsa-miR-15b-5p	TAGCAGCACATCATGGTTTACA	1	hsa-miR-15b-5p	158	52	210	281	294	209	269	108	189	202	250	354	387	466	521
hsa-miR-16-1-3p	CCAGTATTAACTGTGCTGCTGA	1	hsa-miR-16-1-3p	2	5	15	4	5	7	18	4	7	3	7	3	21	26	24
hsa-miR-16-2-3p	CCAATATTACTGTGCTGCTTTA	1	hsa-miR-16-2-3p	301	497	688	489	760	662	726	528	536	446	496	836	1373	1070	1397
hsa-miR-16-5p	TAGCAGCACGTAAATATTGGCG	2	hsa-miR-16-5p	763	322	788	2823	3210	920	968	1265	880	1026	1816	3941	1666	2016	2441
hsa-miR-17-3p	ACTGCAGTGAAGGCACTTGTAG	1	hsa-miR-17-3p	42	30	91	59	79	61	44	78	53	49	68	56	104	155	144
hsa-miR-17-5p	CAAAGTGCTTACAGTGCAGGTAG	1	hsa-miR-17-5p	4857	1405	5011	1329	1395	5226	6534	2292	6055	5221	6096	1908	7698	17647	19738
hsa-miR-18a-3p	ACTGCCCTAAGTGCTCCTTCTGG	1	hsa-miR-18a-3p	28	15	28	31	48	34	40	35	26	26	43	32	62	56	110
hsa-miR-18a-5p	TAAGGTGCATCTAGTGCAGATAG	1	hsa-miR-18a-5p	219	103	297	58	65	226	278	114	207	253	377	42	468	765	850
hsa-miR-18b-3p	TGCCCTAAATGCCCCTTCTGGC	1	hsa-miR-18b-3p	0	0	0	0	0	0	0	0	0	0	0	0	0	0	0
hsa-miR-18b-5p	TAAGGTGCATCTAGTGCAGTTAG	1	hsa-miR-18b-5p	0	1	5	0	1	2	4	1	1	2	2	1	2	3	7
hsa-miR-19a-3p	TGTGCAAATCTATGCAAAACTGA	1	hsa-miR-19a-3p	96	53	123	251	376	136	126	190	122	105	120	268	393	250	354
hsa-miR-19a-5p	AGTTTTGCATAGTTGCACTACA	1	hsa-miR-19a-5p	0	0	0	0	0	0	0	0	0	0	0	0	0	0	1
hsa-miR-19b-1-5p	AGTTTTGCAGGTTTGCATCCAGC	1	hsa-miR-19b-1-5p	1	0	0	3	2	0	0	1	2	3	3	1	1	2	2
hsa-miR-19b-2-5p	AGTTTTGCAGGTTTGCATTTCA	1	hsa-miR-19b-2-5p	0	0	0	0	0	0	0	0	0	0	0	0	0	0	0
hsa-miR-19b-3p	TGTGCAAATCCATGCAAAACTGA	2	hsa-miR-19b-3p	273	90	346	980	1494	267	308	632	248	341	354	1066	840	776	826
hsa-miR-20a-3p	ACTGCATTATGAGCACTTAAAG	1	hsa-miR-20a-3p	2	1	4	10	11	8	5	9	2	7	9	7	5	17	11
hsa-miR-20a-5p	TAAAGTGCTTATAGTGCAGGTAG	1	hsa-miR-20a-5p	8879	2655	9450	3158	3313	9655	12380	5757	11099	9595	10318	4216	16121	33227	38067
hsa-miR-20b-3p	ACTGTAGTATGGGCACTTCCAG	1	hsa-miR-20b-3p	0	0	0	0	0	0	0	0	0	0	0	0	0	0	0
hsa-miR-20b-5p	CAAAGTGCTCATAGTGCAGGTAG	1	hsa-miR-20b-5p	33	7	25	26	20	26	36	18	26	31	26	47	55	92	104
hsa-miR-21-3p	CAACACCAGTCGATGGGCTGT	1	hsa-miR-21-3p	240	303	506	272	516	365	408	668	369	379	398	373	731	672	770
hsa-miR-21-5p	TAGCTTATCAGACTGATGTTGA	1	hsa-miR-21-5p	751391	749408	1245283	338670	411817	566945	867550	1396645	596538	1051416	746759	472913	1536168	2072266	2054190
hsa-miR-22-3p	AAGCTGCCAGTTGAAGAACTGT	1	hsa-miR-22-3p	11849	12869	15362	46660	73166	15985	13313	46644	14838	19228	19105	57059	39362	27353	34534
hsa-miR-22-5p	AGTTCTTCAGTGGCAAGCTTTA	1	hsa-miR-22-5p	83	82	104	93	208	115	99	147	97	149	174	139	244	199	224
hsa-miR-23a-3p	ATCACATTGCCAGGGATTTCC	1	hsa-miR-23a-3p	2474	388	2277	11830	14191	2020	2651	3791	1641	3249	3355	14475	3928	5398	6012
hsa-miR-23a-5p	GGGGTTCCTGGGGATGGGATTT	1	hsa-miR-23a-5p	4	7	15	23	19	11	29	18	12	12	20	247	6	15	23
hsa-miR-23b-3p	ATCACATTGCCAGGGATTACC	1	hsa-miR-23b-3p	541	133	497	4348	6197	408	406	1248	351	1006	505	7909	1193	1055	1712
hsa-miR-23b-5p	TGGGTTCCTGGCATGCTGATTT	1	hsa-miR-23b-5p	15	13	23	63	84	22	17	55	25	26	6	105	43	38	67
hsa-miR-23c	ATCACATTGCCAGTGATTACCC	1	hsa-miR-23c	2	0	1	5	13	1	2	3	0	3	3	25	2	1	0
hsa-miR-24-1-5p	TGCCTACTGAGCTGATATCAGT	1	hsa-miR-24-1-5p	20	14	27	175	330	15	10	131	8	62	9	341	64	34	71
hsa-miR-24-2-5p	TGCCTACTGAGCTGAAACACAG	1	hsa-miR-24-2-5p	577	396	674	2007	2601	418	659	2023	348	782	441	2640	1129	1264	1506
hsa-miR-24-3p	TGGCTCAGTTCAGCAGGAACAG	2	hsa-miR-24-3p	28671	13225	31935	66358	82259	18662	24318	62607	17533	39417	22832	90269	37496	60363	71672
hsa-miR-25-3p	CATTGCACTTGTCTCGGTCTGA	1	hsa-miR-25-3p	2026	913	2210	3387	5024	2020	2283	2217	2031	2181	1608	5344	3913	5892	6858
hsa-miR-25-5p	AGGCGGAGACTTGGGCAATTG	1	hsa-miR-25-5p	84	71	75	31	32	128	161	84	150	114	149	44	151	257	270
hsa-miR-26a-1-3p	CCTATTCTTGGTTACTTGCACG	1	hsa-miR-26a-1-3p	0	0	1	1	3	1	0	2	1	1	2	0	2	4	4
hsa-miR-26a-2-3p	CCTATTCTTGATTACTTGTTTC	1	hsa-miR-26a-2-3p	4	2	4	18	24	4	3	11	3	0	8	14	19	7	6
hsa-miR-26a-5p	TTCAAGTAATCCAGGATAGGCT	2	hsa-miR-26a-5p	30150	21042	24675	292240	361014	29707	19699	203900	32808	42249	26740	412095	87126	52531	72470
hsa-miR-26b-3p	CCTGTTCTCCATTACTTGGCTC	1	hsa-miR-26b-3p	6	4	15	65	105	7	18	39	6	9	6	100	25	14	16
hsa-miR-26b-5p	TTCAAGTAATTCAGGATAGGT	1	hsa-miR-26b-5p	3564	1006	2067	42738	50950	2473	1463	22332	1950	6136	1725	66524	8437	5364	8475
hsa-miR-27a-3p	TTCACAGTGGCTAAGTTCCGC	1	hsa-miR-27a-3p	14117	6390	12495	48756	98284	8785	9389	51649	5325	21259	7148	59760	27433	23528	31448
hsa-miR-27a-5p	AGGGCTTAGCTGCTTGTGAGCA	1	hsa-miR-27a-5p	357	505	1590	1405	3349	605	3110	757	506	522	477	5580	791	1684	1816
hsa-miR-27b-3p	TTCACAGTGGCTAAGTTCTGC	1	hsa-miR-27b-3p	12909	5864	11563	56089	98788	8551	7530	45726	7606	22346	6556	113149	26910	20062	34225
hsa-miR-27b-5p	AGAGCTTAGCTGATTGGTGAAC	1	hsa-miR-27b-5p	72	54	94	147	183	79	89	127	110	89	63	274	187	199	322
hsa-miR-28-3p	CACTAGATTGTGAGCTCCTGGA	1	hsa-miR-28-3p	1132	655	1558	1893	2226	1091	1495	1863	1234	1688	1115	3385	1949	3086	4003
hsa-miR-28-5p	AAGGAGCTCACAGTCTATTGAG	1	hsa-miR-28-5p	476	291	653	994	1218	352	451	854	403	739	390	1274	795	958	1404
hsa-miR-29a-3p	TAGCACCATCTGAAATCGGTTA	1	hsa-miR-29a-3p	3158	2208	4295	9825	17724	3927	3872	8116	3023	5011	3936	15804	8534	8761	10813
hsa-miR-29a-5p	ACTGATTTCTTTTGGTGTTCAG	1	hsa-miR-29a-5p	8	7	3	3	4	7	9	4	2	3	20	3	9	14	14
hsa-miR-29b-1-5p	GCTGGTTTCATATGGTGGTTTAGA	1	hsa-miR-29b-1-5p	11	2	28	9	8	15	42	6	16	13	16	17	14	64	63
hsa-miR-29b-2-5p	CTGGTTTCACATGGTGGCTTAG	1	hsa-miR-29b-2-5p	16	5	19	38	32	27	9	18	12	19	17	49	20	30	67
hsa-miR-29b-3p	TAGCACCATTTGAAATCAGTGTT	2	hsa-miR-29b-3p	70	104	90	214	389	122	108	237	87	116	198	407	222	230	251
hsa-miR-29c-3p	TAGCACCATTTGAAATCGGTTA	1	hsa-miR-29c-3p	12	4	14	102	212	14	32	76	20	17	21	150	50	35	36
hsa-miR-29c-5p	TGACCGATTTCTCCTGGTGTTC	1	hsa-miR-29c-5p	9	6	8	38	78	4	8	15	3	13	20	48	22	14	25
hsa-miR-30a-3p	CTTTCAGTCGGATGTTTGCAGC	1	hsa-miR-30a-3p	1619	1353	1831	5676	5919	1473	1471	4595	1833	2342	1384	10397	2845	4203	3992
hsa-miR-30a-5p	TGTAAACATCCTCGACTGGAAG	1	hsa-miR-30a-5p	28716	38707	45752	104339	129889	38872	34082	95314	42240	41562	49317	150395	86248	95498	88505
hsa-miR-30b-3p	CTGGGAGGTGGATGTTTACTTC	1	hsa-miR-30b-3p	4	4	9	28	48	8	9	42	8	10	7	59	16	19	13
hsa-miR-30b-5p	TGTAAACATCCTACACTCAGCT	1	hsa-miR-30b-5p	67	22	53	772	1440	60	48	267	54	102	107	1075	237	96	120
hsa-miR-30c-1-3p	CTGGGAGAGGGTTGTTTACTCC	1	hsa-miR-30c-1-3p	4	5	4	23	26	4	6	13	5	12	7	37	9	9	20
hsa-miR-30c-2-3p	CTGGGAGAAGGCTGTTTACTCT	1	hsa-miR-30c-2-3p	196	335	288	952	877	298	226	749	330	317	378	1549	510	654	580
hsa-miR-30c-5p	TGTAAACATCCTACACTCTCAGC	2	hsa-miR-30c-5p	1982	1216	3626	18805	21589	3156	3248	5208	3413	2874	2562	27451	8410	6561	8026
hsa-miR-30d-3p	CTTTCAGTCAGATGTTTGCTGC	1	hsa-miR-30d-3p	13	14	13	78	101	14	12	71	11	13	7	107	35	21	41
hsa-miR-30d-5p	TGTAAACATCCCCGACTGGAAG	1	hsa-miR-30d-5p	11190	14587	15252	43915	60434	13086	11633	41919	14203	15780	12525	67478	36424	28469	33753
hsa-miR-30e-3p	CTTTCAGTCGGATGTTTACAGC	1	hsa-miR-30e-3p	232	234	326	1084	1375	254	272	803	302	349	278	1943	557	636	776
hsa-miR-30e-5p	TGTAAACATCCTTGACTGGAAG	1	hsa-miR-30e-5p	1983	1839	3139	6674	9983	3737	2890	4575	3699	2557	4480	8625	9071	6138	8017
hsa-miR-31-3p	TGCTATGCCAACATATTGCCAT	1	hsa-miR-31-3p	2	1	8	0	2	11	17	2	4	6	68	0	2	22	20
hsa-miR-31-5p	AGGCAAGATGCTGGCATAGCT	1	hsa-miR-31-5p	337	158	563	1	6	1010	1197	90	796	275	1471	2	306	1742	1704
hsa-miR-32-3p	CAATTTAGTGTGTGTGATATTT	1	hsa-miR-32-3p	10	19	28	35	33	23	22	28	24	16	35	46	59	41	35
hsa-miR-32-5p	TATTGCACATTACTAAGTTGCA	1	hsa-miR-32-5p	129	110	229	542	846	117	221	313	109	164	119	636	474	315	410
hsa-miR-33a-3p	CAATGTTTCCACAGTGCATCAC	1	hsa-miR-33a-3p	0	0	0	3	2	0	2	2	0	2	2	3	1	3	3
hsa-miR-33a-5p	GTGCATTGTAGTTGCATTGCA	1	hsa-miR-33a-5p	12	9	24	20	65	20	31	13	27	26	35	17	56	42	82
hsa-miR-33b-3p	CAGTGCCTCGGCAGTGCAGCCC	1	hsa-miR-33b-3p	5	7	2	5	3	8	15	4	3	7	13	5	11	14	19
hsa-miR-33b-5p	GTGCATTGCTGTTGCATTGC	1	hsa-miR-33b-5p	0	1	2	0	1	0	0	0	0	0	0	0	0	0	1
hsa-miR-34a-3p	CAATCAGCAAGTATACTGCCCT	1	hsa-miR-34a-3p	0	3	1	0	2	0	0	0	0	2	1	0	0	1	1
hsa-miR-34a-5p	TGGCAGTGTCTTAGCTGGTTGT	1	hsa-miR-34a-5p	67	72	142	42	33	102	159	27	299	54	210	62	156	289	169
hsa-miR-34b-3p	CAATCACTAACTCCACTGCCAT	1	hsa-miR-34b-3p	0	0	0	0	0	0	1	0	0	0	0	1	0	1	0
hsa-miR-34b-5p	TAGGCAGTGTCATTAGCTGATTG	1	hsa-miR-34b-5p	0	0	0	0	0	0	0	0	0	0	0	0	0	0	0
hsa-miR-34c-3p	AATCACTAACCACACGGCCAGG	1	hsa-miR-34c-3p	0	0	0	0	0	0	0	0	0	0	0	0	0	0	0
hsa-miR-34c-5p	AGGCAGTGTAGTTAGCTGATTGC	1	hsa-miR-34c-5p	0	12	5	3	2	2	7	1	1	2	3	11	4	4	6
hsa-miR-92a-1-5p	AGGTTGGGATCGGTTGCAATGCT	1	hsa-miR-92a-1-5p	107	150	142	67	124	181	190	145	264	115	202	69	199	327	344
hsa-miR-92a-2-5p	GGGTGGGGATTTGTTGCATTAC	1	hsa-miR-92a-2-5p	0	0	0	0	0	0	1	0	0	0	0	0	1	0	0
hsa-miR-92a-3p	TATTGCACTTGTCCCGGCCTGT	2	hsa-miR-92a-3p	28579	23782	29192	14841	22404	39761	34444	37948	42546	31076	35057	18017	55112	80358	79252
hsa-miR-92b-3p	TATTGCACTCGTCCCGGCCTCC	1	hsa-miR-92b-3p	672	712	871	259	473	1031	1024	582	966	967	1178	370	1451	1677	2498
hsa-miR-92b-5p	AGGGACGGGACGCGGTGCAGTG	1	hsa-miR-92b-5p	27	44	43	10	25	44	48	47	55	54	60	9	66	103	118
hsa-miR-93-3p	ACTGCTGAGCTAGCACTTCCCG	1	hsa-miR-93-3p	31	5	22	34	61	17	27	28	29	25	17	54	59	70	82
hsa-miR-93-5p	CAAAGTGCTGTTCGTGCAGGTAG	1	hsa-miR-93-5p	3068	943	3166	2314	2506	3006	3626	1410	3400	3284	3006	3357	5217	9810	11803
hsa-miR-95-3p	TTCAACGGGTATTTATTGAGCA	1	hsa-miR-95-3p	253	99	187	1187	1325	147	80	998	51	367	50	1383	439	472	712
hsa-miR-95-5p	TCAATAAATGTCTGTTGAATT	1	hsa-miR-95-5p	0	0	0	3	3	0	1	0	0	0	0	0	4	1	0
hsa-miR-96-3p	AATCATGTGCAGTGCCAATATG	1	hsa-miR-96-3p	0	0	0	0	0	0	0	0	0	0	2	0	0	0	0
hsa-miR-96-5p	TTTGGCACTAGCACATTTTTGCT	1	hsa-miR-96-5p	1	1	2	2	2	1	2	2	2	1	0	19	2	2	0
hsa-miR-98-3p	CTATACAACTTACTACTTTCCC	1	hsa-miR-98-3p	4	2	3	12	21	2	2	5	4	5	7	24	14	7	11
hsa-miR-98-5p	TGAGGTAGTAAGTTGTATTGTT	1	hsa-miR-98-5p	2338	1265	1870	8057	8520	2358	1940	5583	2631	3168	2130	11778	4874	4804	5708
hsa-miR-99a-3p	CAAGCTCGCTTCTATGGGTCTG	1	hsa-miR-99a-3p	10	3	8	108	125	12	10	43	19	12	8	87	36	40	21
hsa-miR-99a-5p	AACCCGTAGATCCGATCTTGTG	1	hsa-miR-99a-5p	44524	22870	28523	405697	444208	19334	16109	353588	18736	57658	16445	373473	85225	63122	74996
hsa-miR-99b-3p	CAAGCTCGTGTCTGTGGGTCCG	1	hsa-miR-99b-3p	732	955	839	1970	2283	660	727	1904	742	1107	570	2862	1371	1826	2152
hsa-miR-99b-5p	CACCCGTAGAACCGACCTTGCG	1	hsa-miR-99b-5p	13148	15528	16634	52097	56936	9376	12187	58324	9279	21334	9160	70742	25651	28015	37264
hsa-miR-100-3p	CAAGCTTGTATCTATAGGTATG	1	hsa-miR-100-3p	9	1	20	0	1	13	23	0	7	5	12	0	10	26	8
hsa-miR-100-5p	AACCCGTAGATCCGAACTTGTG	1	hsa-miR-100-5p	149119	339543	452866	12615	12462	203025	435750	23878	257365	155234	290699	12059	258445	707463	408025
hsa-miR-101-3p	TACAGTACTGTGATAACTGAA	2	hsa-miR-101-3p	4684	2933	6149	26514	42824	2796	4025	21787	2837	7592	3055	39065	10265	10859	13902
hsa-miR-101-5p	CAGTTATCACAGTGCTGATGCT	1	hsa-miR-101-5p	0	0	0	4	12	0	1	2	1	1	0	4	3	0	4
hsa-miR-103a-2-5p	AGCTTCTTTACAGTGCTGCCTTG	1	hsa-miR-103a-2-5p	0	2	0	1	1	0	0	0	0	0	0	3	0	0	1
hsa-miR-103a-3p	AGCAGCATTGTACAGGGCTATGA	2	hsa-miR-103a-3p	15216	3039	12368	40952	33914	13114	14572	22110	14342	19273	10874	62535	24689	36248	60444
hsa-miR-103b	TCATAGCCCTGTACAATGCTGCT	2	hsa-miR-103b	0	0	0	0	0	0	0	0	0	0	0	0	0	0	0
hsa-miR-105-3p	ACGGATGTTTGAGCATGTGCTA	2	hsa-miR-105-3p	0	0	0	0	0	0	0	0	0	0	0	1	0	0	0
hsa-miR-105-5p	TCAAATGCTCAGACTCCTGTGGT	2	hsa-miR-105-5p	0	0	0	0	0	0	0	0	0	0	0	1	0	0	0
hsa-miR-106a-3p	CTGCAATGTAAGCACTTCTTAC	1	hsa-miR-106a-3p	0	0	0	0	0	0	0	0	0	0	0	0	0	0	0
hsa-miR-106a-5p	AAAAGTGCTTACAGTGCAGGTAG	1	hsa-miR-106a-5p	48	17	38	27	24	54	48	25	83	67	87	36	109	149	186
hsa-miR-106b-3p	CCGCACTGTGGGTACTTGCTGC	1	hsa-miR-106b-3p	542	362	629	1211	1655	714	634	1027	673	643	566	1988	1096	1636	1977
hsa-miR-106b-5p	TAAAGTGCTGACAGTGCAGAT	1	hsa-miR-106b-5p	227	94	280	462	585	253	253	228	249	287	319	563	518	634	791
hsa-miR-107	AGCAGCATTGTACAGGGCTATCA	1	hsa-miR-107	273	116	279	1241	1317	327	274	622	368	330	369	1491	581	742	977
hsa-miR-122-3p	AACGCCATTATCACACTAAATA	1	hsa-miR-122-3p	0	0	0	0	0	0	0	0	0	0	0	0	0	0	0
hsa-miR-122-5p	TGGAGTGTGACAATGGTGTTTG	1	hsa-miR-122-5p	38	88	111	63	103	85	10	144	4	92	45	157	80	26	15
hsa-miR-124-3p	TAAGGCACGCGGTGAATGCC	3	hsa-miR-124-3p	10	86	4	6	16	2	70	1	1	2	17	15	12	8	48
hsa-miR-124-5p	CGTGTTCACAGCGGACCTTGAT	3	hsa-miR-124-5p	0	0	0	0	0	0	1	0	0	0	1	0	0	1	2
hsa-miR-125a-3p	ACAGGTGAGGTTCTTGGGAGCC	1	hsa-miR-125a-3p	77	52	75	185	204	77	83	221	86	93	69	263	93	153	174
hsa-miR-125a-5p	TCCCTGAGACCCTTTAACCTGTGA	1	hsa-miR-125a-5p	10281	2357	6732	99991	119633	4619	4757	67157	4419	16205	2377	158161	19923	15469	25911
hsa-miR-125b-1-3p	ACGGGTTAGGCTCTTGGGAGCT	1	hsa-miR-125b-1-3p	400	791	996	240	301	665	996	508	737	538	962	133	679	1442	935
hsa-miR-125b-2-3p	TCACAAGTCAGGCTCTTGGGAC	1	hsa-miR-125b-2-3p	429	439	376	2266	2460	483	373	1669	659	451	503	2591	1271	958	1200
hsa-miR-125b-5p	TCCCTGAGACCCTAACTTGTGA	2	hsa-miR-125b-5p	9534	4452	11026	56052	59340	6459	11563	35614	8061	12417	7175	54107	17200	21107	21128
hsa-miR-126-3p	TCGTACCGTGAGTAATAATGCG	1	hsa-miR-126-3p	363491	218105	399683	1053876	1293497	251180	334781	918665	331457	424890	258078	1286090	666408	820901	897974
hsa-miR-126-5p	CATTATTACTTTTGGTACGCG	1	hsa-miR-126-5p	11438	5975	12968	35385	44263	9180	11595	22900	11647	13774	10710	38661	28240	24605	27603
hsa-miR-127-3p	TCGGATCCGTCTGAGCTTGGCT	1	hsa-miR-127-3p	509	685	256	1521	1546	561	337	1623	687	404	667	1675	736	902	935
hsa-miR-127-5p	CTGAAGCTCAGAGGGCTCTGAT	1	hsa-miR-127-5p	36	51	51	163	193	31	63	100	34	25	63	164	91	98	91
hsa-miR-128-1-5p	CGGGGCCGTAGCACTGTCTGAGA	1	hsa-miR-128-1-5p	4	6	3	3	2	4	6	1	6	10	7	4	6	7	12
hsa-miR-128-2-5p	GGGGGCCGATACACTGTACGAGA	1	hsa-miR-128-2-5p	0	0	0	0	0	0	0	0	0	0	0	0	0	0	0
hsa-miR-128-3p	TCACAGTGAACCGGTCTCTTT	2	hsa-miR-128-3p	2849	10281	3235	6442	8653	2791	7799	6393	3278	2451	3386	7477	6998	5271	8042
hsa-miR-129-1-3p	AAGCCCTTACCCCAAAAAGTAT	1	hsa-miR-129-1-3p	0	3	0	0	0	0	1	0	0	0	0	0	1	0	2
hsa-miR-129-2-3p	AAGCCCTTACCCCAAAAAGCAT	1	hsa-miR-129-2-3p	4	6	0	0	1	0	4	1	2	2	0	2	3	0	5
hsa-miR-129-5p	CTTTTTGCGGTCTGGGCTTGC	2	hsa-miR-129-5p	22	119	15	12	22	5	69	14	4	16	26	7	26	13	55
hsa-miR-130a-3p	CAGTGCAATGTTAAAAGGGCAT	1	hsa-miR-130a-3p	99	29	70	494	776	65	44	401	58	138	72	757	194	137	279
hsa-miR-130a-5p	TTCACATTGTGCTACTGTCTGC	1	hsa-miR-130a-5p	0	0	0	0	0	0	0	0	0	0	0	0	0	0	0
hsa-miR-130b-3p	CAGTGCAATGATGAAAGGGCAT	1	hsa-miR-130b-3p	42	24	54	38	53	65	68	27	72	53	103	52	75	147	200
hsa-miR-130b-5p	ACTCTTTCCCTGTTGCACTAC	1	hsa-miR-130b-5p	393	1141	1114	265	369	761	892	396	909	453	393	333	1880	1342	1674
hsa-miR-132-3p	TAACAGTCTACAGCCATGGTCG	1	hsa-miR-132-3p	59	93	33	339	172	34	78	138	29	48	57	118	65	92	127
hsa-miR-132-5p	ACCGTGGCTTTCGATTGTTACT	1	hsa-miR-132-5p	30	53	16	161	86	15	45	102	20	17	20	80	34	44	58
hsa-miR-133a-3p	TTTGGTCCCCTTCAACCAGCTG	2	hsa-miR-133a-3p	0	0	0	1	7	0	0	0	0	0	0	25	2	0	1
hsa-miR-133a-5p	AGCTGGTAAAATGGAACCAAAT	2	hsa-miR-133a-5p	0	0	0	1	0	0	0	0	0	0	0	1	0	0	0
hsa-miR-133b	TTTGGTCCCCTTCAACCAGCTA	1	hsa-miR-133b	0	0	0	0	0	0	0	0	0	0	0	1	0	0	0
hsa-miR-134-3p	CCTGTGGGCCACCTAGTCACCAA	1	hsa-miR-134-3p	0	0	0	4	6	1	1	2	0	2	0	1	0	1	0
hsa-miR-134-5p	TGTGACTGGTTGACCAGAGGGG	1	hsa-miR-134-5p	430	434	540	961	817	506	471	670	572	499	752	903	641	1562	1400
hsa-miR-135a-3p	TATAGGGATTGGAGCCGTGGCG	1	hsa-miR-135a-3p	1	1	0	1	0	0	1	0	0	0	0	0	0	1	0
hsa-miR-135a-5p	TATGGCTTTTTATTCCTATGTGA	2	hsa-miR-135a-5p	2	6	2	16	24	1	16	7	0	1	4	23	6	1	7
hsa-miR-135b-3p	ATGTAGGGCTAAAAGCCATGGG	1	hsa-miR-135b-3p	0	0	0	0	0	0	0	0	0	1	0	0	1	0	0
hsa-miR-135b-5p	TATGGCTTTTCATTCCTATGTGA	1	hsa-miR-135b-5p	3	7	0	1	1	0	2	0	0	0	1	0	4	2	4
hsa-miR-136-3p	CATCATCGTCTCAAATGAGTCT	1	hsa-miR-136-3p	217	215	289	1299	1520	325	284	942	275	199	392	1231	531	683	529
hsa-miR-136-5p	ACTCCATTTGTTTTGATGATGGA	1	hsa-miR-136-5p	34	11	26	218	240	17	28	124	22	27	25	193	59	77	58
hsa-miR-137	TTATTGCTTAAGAATACGCGTAG	1	hsa-miR-137	12	14	18	12	7	12	75	6	35	6	18	13	19	99	22
hsa-miR-138-1-3p	GCTACTTCACAACACCAGGGCC	1	hsa-miR-138-1-3p	0	0	0	0	0	0	0	0	2	0	0	0	0	0	0
hsa-miR-138-2-3p	GCTATTTCACGACACCAGGGTT	1	hsa-miR-138-2-3p	0	0	0	0	0	0	0	0	0	0	0	0	0	0	0
hsa-miR-138-5p	AGCTGGTGTTGTGAATCAGGCCG	2	hsa-miR-138-5p	3	18	2	2	4	0	24	5	0	5	5	4	9	5	12
hsa-miR-139-3p	TGGAGACGCGGCCCTGTTGGAGT	1	hsa-miR-139-3p	90	160	104	8	56	130	143	182	158	122	117	123	280	196	399
hsa-miR-139-5p	TCTACAGTGCACGTGTCTCCAGT	1	hsa-miR-139-5p	873	918	993	181	919	1072	1035	1530	1299	1127	1811	1318	3139	2046	3624
hsa-miR-140-3p	TACCACAGGGTAGAACCACGG	1	hsa-miR-140-3p	1846	833	1967	9646	15481	1253	1293	8060	1081	3246	1280	14873	3443	3700	6619
hsa-miR-140-5p	CAGTGGTTTTACCCTATGGTAG	1	hsa-miR-140-5p	543	155	584	3979	6283	291	486	1860	316	911	290	4943	1311	1170	1629
hsa-miR-141-3p	TAACACTGTCTGGTAAAGATGG	1	hsa-miR-141-3p	0	0	0	0	4	0	0	1	0	0	0	0	0	0	1
hsa-miR-141-5p	CATCTTCCAGTACAGTGTTGGA	1	hsa-miR-141-5p	0	0	0	0	1	0	0	0	0	0	0	6	0	0	0
hsa-miR-142-3p	TGTAGTGTTTCCTACTTTATGGA	1	hsa-miR-142-3p	1	2	2	100	51	1	1	7	0	6	0	614	1	1	1
hsa-miR-142-5p	CATAAAGTAGAAAGCACTACT	1	hsa-miR-142-5p	0	5	0	97	59	0	0	9	0	3	1	754	1	0	3
hsa-miR-143-3p	TGAGATGAAGCACTGTAGCTC	1	hsa-miR-143-3p	1986	1281	3243	32484	59631	1098	1088	20866	236	8165	907	153152	5036	2238	7261
hsa-miR-143-5p	GGTGCAGTGCTGCATCTCTGGT	1	hsa-miR-143-5p	5	1	8	70	158	2	4	23	0	10	2	196	10	4	8
hsa-miR-144-3p	TACAGTATAGATGATGTACT	1	hsa-miR-144-3p	8	5	1	146	109	1	2	68	1	7	4	466	6	17	5
hsa-miR-144-5p	GGATATCATCATATACTGTAAG	1	hsa-miR-144-5p	3	0	4	140	73	0	1	65	1	1	0	208	9	10	5
hsa-miR-145-3p	GGATTCCTGGAAATACTGTTCT	1	hsa-miR-145-3p	18	5	16	200	427	5	9	118	3	44	4	738	29	13	37
hsa-miR-145-5p	GTCCAGTTTTCCCAGGAATCCCT	1	hsa-miR-145-5p	17	5	21	322	489	9	17	70	4	48	12	928	36	27	37
hsa-miR-146a-3p	CCTCTGAAATTCAGTTCTTCAG	1	hsa-miR-146a-3p	0	0	0	0	0	0	0	0	1	0	0	0	0	0	0
hsa-miR-146a-5p	TGAGAACTGAATTCCATGGGTT	1	hsa-miR-146a-5p	84	99	318	277	414	103	640	321	571	174	198	512	118	230	215
hsa-miR-146b-3p	TGCCCTGTGGACTCAGTTCTGG	1	hsa-miR-146b-3p	16	8	8	71	103	2	5	58	13	21	5	84	29	28	32
hsa-miR-146b-5p	TGAGAACTGAATTCCATAGGCT	1	hsa-miR-146b-5p	4213	2700	2212	22203	27406	1644	992	19098	1519	3226	1235	19371	7927	6771	7787
hsa-miR-147a	GTGTGTGGAAATGCTTCTGC	1	hsa-miR-147a	0	0	0	0	0	0	0	0	0	0	0	0	0	0	0
hsa-miR-147b	GTGTGCGGAAATGCTTCTGCTA	1	hsa-miR-147b	0	2	0	5	19	0	0	16	0	1	0	7	6	0	7
hsa-miR-148a-3p	TCAGTGCACTACAGAACTTTGT	1	hsa-miR-148a-3p	18353	15295	14199	193942	254590	9929	5763	165756	7059	23070	8375	232962	51727	32519	34342
hsa-miR-148a-5p	AAAGTTCTGAGACACTCCGACT	1	hsa-miR-148a-5p	56	89	65	322	438	49	25	335	37	78	48	317	238	142	167
hsa-miR-148b-3p	TCAGTGCATCACAGAACTTTGT	1	hsa-miR-148b-3p	2237	1842	3033	10974	13078	2811	2425	8332	2542	3060	2747	16987	6656	6298	6646
hsa-miR-148b-5p	AAGTTCTGTTATACACTCAGGC	1	hsa-miR-148b-5p	74	57	75	382	426	51	60	318	47	127	76	430	163	148	191
hsa-miR-149-3p	AGGGAGGGACGGGGGCTGTGC	1	hsa-miR-149-3p	0	1	0	0	0	0	1	0	0	0	1	0	0	0	0
hsa-miR-149-5p	TCTGGCTCCGTGTCTTCACTCCC	1	hsa-miR-149-5p	15	19	41	20	23	40	52	8	33	22	85	25	42	37	63
hsa-miR-150-3p	CTGGTACAGGCCTGGGGGACAG	1	hsa-miR-150-3p	0	0	0	0	2	1	0	0	0	0	0	1	0	0	1
hsa-miR-150-5p	TCTCCCAACCCTTGTACCAGTG	1	hsa-miR-150-5p	10	7	3	79	110	2	6	41	2	7	2	168	13	7	14
hsa-miR-151a-3p	CTAGACTGAAGCTCCTTGAGG	1	hsa-miR-151a-3p	10446	12038	14443	16955	23503	8692	12793	21387	8526	12343	10231	22233	19792	26201	29653
hsa-miR-151a-5p	TCGAGGAGCTCACAGTCTAGT	1	hsa-miR-151a-5p	186	124	133	522	682	129	115	339	148	194	307	628	295	305	386
hsa-miR-151b	TCGAGGAGCTCACAGTCT	1	hsa-miR-151b	2	5	0	5	8	1	3	5	0	1	8	8	8	2	4
hsa-miR-152-3p	TCAGTGCATGACAGAACTTGG	1	hsa-miR-152-3p	1897	744	1768	10454	10915	1011	1247	6962	1192	3745	1001	20639	2875	3223	4958
hsa-miR-152-5p	AGGTTCTGTGATACACTCCGACT	1	hsa-miR-152-5p	1	19	21	27	30	17	12	29	5	7	9	33	23	9	18
hsa-miR-153-3p	TTGCATAGTCACAAAAGTGATC	2	hsa-miR-153-3p	0	5	0	1	3	0	2	4	1	0	1	0	3	0	2
hsa-miR-153-5p	TCATTTTTGTGATGTTGCAGCT	1	hsa-miR-153-5p	0	0	0	0	0	0	1	0	0	0	0	0	0	0	1
hsa-miR-154-3p	AATCATACACGGTTGACCTATT	1	hsa-miR-154-3p	1	4	5	12	12	8	6	3	3	5	18	9	16	35	19
hsa-miR-154-5p	TAGGTTATCCGTGTTGCCTTCG	1	hsa-miR-154-5p	5	1	8	54	41	7	8	17	8	10	22	30	14	25	23
hsa-miR-155-3p	CTCCTACATATTAGCATTAACA	1	hsa-miR-155-3p	0	0	1	2	1	0	2	0	0	0	1	0	2	0	2
hsa-miR-155-5p	TTAATGCTAATCGTGATAGGGGT	1	hsa-miR-155-5p	8949	7104	7936	13313	13729	10750	8979	19535	10815	11634	14667	22320	16310	24664	27812
hsa-miR-181a-2-3p	ACCACTGACCGTTGACTGTACC	1	hsa-miR-181a-2-3p	325	377	513	929	1114	278	364	884	420	286	296	1079	636	881	817
hsa-miR-181a-3p	ACCATCGACCGTTGATTGTACC	1	hsa-miR-181a-3p	228	335	477	134	175	321	565	191	446	281	494	179	526	778	692
hsa-miR-181a-5p	AACATTCAACGCTGTCGGTGAGT	2	hsa-miR-181a-5p	5938	2695	3653	26515	32063	3353	3543	21243	3936	7674	5177	30309	7878	8909	11620
hsa-miR-181b-3p	CTCACTGAACAATGAATGCAA	1	hsa-miR-181b-3p	7	10	29	2	2	17	32	6	26	12	11	8	27	33	44
hsa-miR-181b-5p	AACATTCATTGCTGTCGGTGGGT	2	hsa-miR-181b-5p	2202	1486	1766	9058	10857	2097	2172	7325	2503	2827	3174	10600	3800	4318	6138
hsa-miR-181c-3p	AACCATCGACCGTTGAGTGGAC	1	hsa-miR-181c-3p	37	37	38	258	553	30	37	177	72	55	28	304	146	75	93
hsa-miR-181c-5p	AACATTCAACCTGTCGGTGAGT	1	hsa-miR-181c-5p	72	43	36	727	1406	34	24	511	60	114	36	783	228	80	130
hsa-miR-181d-3p	CCACCGGGGGATGAATGTCAC	1	hsa-miR-181d-3p	2	0	0	0	0	2	1	0	0	1	0	0	2	0	1
hsa-miR-181d-5p	AACATTCATTGTTGTCGGTGGGT	1	hsa-miR-181d-5p	446	302	209	3356	6004	214	218	2415	585	685	278	4474	1205	558	748
hsa-miR-182-3p	TGGTTCTAGACTTGCCAACTA	1	hsa-miR-182-3p	0	0	0	0	0	0	0	0	0	0	0	0	0	0	0
hsa-miR-182-5p	TTTGGCAATGGTAGAACTCACACT	1	hsa-miR-182-5p	19	13	26	20	15	19	26	60	23	28	18	326	40	82	59
hsa-miR-183-3p	GTGAATTACCGAAGGGCCATAA	1	hsa-miR-183-3p	0	0	0	0	0	0	0	0	0	0	0	1	0	0	0
hsa-miR-183-5p	TATGGCACTGGTAGAATTCACT	1	hsa-miR-183-5p	6	14	18	8	12	10	11	23	6	24	8	172	18	46	42
hsa-miR-184	TGGACGGAGAACTGATAAGGGT	1	hsa-miR-184	1	0	1	1	2	2	3	6	0	0	5	1	0	1	2
hsa-miR-185-3p	AGGGGCTGGCTTTCCTCTGGTC	1	hsa-miR-185-3p	41	18	17	17	32	23	18	20	30	43	35	26	40	40	52
hsa-miR-185-5p	TGGAGAGAAAGGCAGTTCCTGA	1	hsa-miR-185-5p	1529	705	1794	2879	2390	1752	1977	2569	1849	2357	1536	5039	3266	3911	6438
hsa-miR-186-3p	GCCCAAAGGTGAATTTTTTGGG	1	hsa-miR-186-3p	1	1	0	1	1	0	0	0	0	0	1	0	1	2	0
hsa-miR-186-5p	CAAAGAATTCTCCTTTTGGGCT	1	hsa-miR-186-5p	545	406	550	4529	6845	727	597	3097	566	908	906	5407	2343	1216	1871
hsa-miR-187-3p	TCGTGTCTTGTGTTGCAGCCGG	1	hsa-miR-187-3p	10	3	9	105	86	3	3	52	1	8	0	96	12	9	11
hsa-miR-187-5p	GGCTACAACACAGGACCCGGGC	1	hsa-miR-187-5p	0	0	0	1	1	0	0	1	0	0	0	1	0	0	1
hsa-miR-188-3p	CTCCCACATGCAGGGTTTGCA	1	hsa-miR-188-3p	0	0	0	0	0	0	0	0	0	0	0	0	0	0	0
hsa-miR-188-5p	CATCCCTTGCATGGTGGAGGG	1	hsa-miR-188-5p	10	7	16	1	12	12	15	19	11	7	14	10	20	29	28
hsa-miR-190a-3p	CTATATATCAAACATATTCCT	1	hsa-miR-190a-3p	0	0	0	0	4	0	0	0	0	0	0	1	0	0	0
hsa-miR-190a-5p	TGATATGTTTGATATATTAGGT	1	hsa-miR-190a-5p	0	3	0	26	45	0	1	9	1	6	1	41	4	2	1
hsa-miR-190b	TGATATGTTTGATATTGGGTT	1	hsa-miR-190b	5	0	2	12	19	4	2	10	2	10	3	25	5	13	9
hsa-miR-191-3p	GCTGCGCTTGGATTTCGTCCCC	1	hsa-miR-191-3p	12	26	25	17	17	15	18	19	19	19	12	14	38	29	43
hsa-miR-191-5p	CAACGGAATCCCAAAAGCAGCTG	1	hsa-miR-191-5p	9747	4102	8752	20269	20730	8131	8568	13994	9887	11609	7355	31363	15610	22244	28484
hsa-miR-192-3p	CTGCCAATTCCATAGGTCACAG	1	hsa-miR-192-3p	0	0	0	0	0	0	0	0	0	0	0	0	0	0	0
hsa-miR-192-5p	CTGACCTATGAATTGACAGCC	1	hsa-miR-192-5p	501	384	503	5270	7725	283	271	5148	240	891	260	6358	1196	809	1203
hsa-miR-193a-3p	AACTGGCCTACAAAGTCCCAGT	1	hsa-miR-193a-3p	8	2	8	18	46	1	5	8	1	6	10	22	8	13	8
hsa-miR-193a-5p	TGGGTCTTTGCGGGCGAGATGA	1	hsa-miR-193a-5p	461	185	332	716	639	358	475	822	444	650	206	904	404	825	1195
hsa-miR-193b-3p	AACTGGCCCTCAAAGTCCCGCT	1	hsa-miR-193b-3p	74	54	77	271	505	75	40	192	69	100	372	527	131	121	111
hsa-miR-193b-5p	CGGGGTTTTGAGGGCGAGATGA	1	hsa-miR-193b-5p	5	4	5	25	17	9	4	23	3	10	7	33	3	13	11
hsa-miR-194-3p	CCAGTGGGGCTGCTGTTATCTG	1	hsa-miR-194-3p	0	0	0	6	13	0	1	4	0	1	3	37	1	5	3
hsa-miR-194-5p	TGTAACAGCAACTCCATGTGGA	2	hsa-miR-194-5p	73	14	45	811	862	29	34	334	27	118	22	903	137	118	196
hsa-miR-195-3p	CCAATATTGGCTGTGCTGCTCC	1	hsa-miR-195-3p	52	62	114	189	232	47	177	193	68	65	52	311	134	133	178
hsa-miR-195-5p	TAGCAGCACAGAAATATTGGC	1	hsa-miR-195-5p	84	16	55	589	536	62	68	260	58	143	48	780	161	155	308
hsa-miR-196a-3p	CGGCAACAAGAAACTGCCTGAG	1	hsa-miR-196a-3p	0	0	6	0	0	0	4	0	0	5	0	9	0	0	0
hsa-miR-196a-5p	TAGGTAGTTTCATGTTGTTGGG	2	hsa-miR-196a-5p	4	6	73	48	76	22	67	36	22	126	16	450	24	12	92
hsa-miR-196b-3p	TCGACAGCACGACACTGCCTTC	1	hsa-miR-196b-3p	0	0	0	6	7	2	1	2	0	0	0	1	3	0	1
hsa-miR-196b-5p	TAGGTAGTTTCCTGTTGTTGGG	1	hsa-miR-196b-5p	353	131	311	2233	2489	314	361	1117	440	520	388	3115	786	971	1145
hsa-miR-197-3p	TTCACCACCTTCTCCACCCAGC	1	hsa-miR-197-3p	452	241	462	739	957	362	508	528	332	669	1195	812	811	741	785
hsa-miR-197-5p	CGGGTAGAGAGGGCAGTGGGAGG	1	hsa-miR-197-5p	4	0	0	3	1	0	0	1	3	1	4	3	3	7	7
hsa-miR-198	GGTCCAGAGGGGAGATAGGTTC	1	hsa-miR-198	0	0	0	0	0	0	0	0	1	0	0	0	0	0	0
hsa-miR-199a-3p	ACAGTAGTCTGCACATTGGTTA	2	hsa-miR-199a-3p,hsa-miR-199b-3p	2454	405	1230	20506	17530	1581	985	10738	1045	2481	1242	19485	3677	3851	5526
hsa-miR-199a-5p	CCCAGTGTTCAGACTACCTGTTC	2	hsa-miR-199a-5p	796	473	1070	6363	5369	782	630	2365	747	893	682	5718	2024	2558	2374
hsa-miR-199b-3p	ACAGTAGTCTGCACATTGGTTA	1	hsa-miR-199a-3p,hsa-miR-199b-3p	1808	347	1019	14752	12223	1199	757	7744	771	2177	902	14805	2815	3161	4282
hsa-miR-199b-5p	CCCAGTGTTTAGACTATCTGTTC	1	hsa-miR-199b-5p	36	13	35	200	252	33	18	120	4	71	24	641	107	52	206
hsa-miR-200a-3p	TAACACTGTCTGGTAACGATGT	1	hsa-miR-200a-3p	12	6	6	94	123	8	1	84	4	36	3	116	46	26	30
hsa-miR-200a-5p	CATCTTACCGGACAGTGCTGGA	1	hsa-miR-200a-5p	0	1	1	3	5	2	0	2	0	1	2	6	1	1	1
hsa-miR-200b-3p	TAATACTGCCTGGTAATGATGA	1	hsa-miR-200b-3p	22	16	21	111	102	14	15	112	15	23	18	216	70	66	76
hsa-miR-200b-5p	CATCTTACTGGGCAGCATTGGA	1	hsa-miR-200b-5p	0	0	1	1	1	1	0	0	0	1	0	5	0	0	1
hsa-miR-200c-3p	TAATACTGCCGGGTAATGATGGA	1	hsa-miR-200c-3p	35	6	15	176	172	14	11	129	23	29	12	177	38	51	68
hsa-miR-200c-5p	CGTCTTACCCAGCAGTGTTTGG	1	hsa-miR-200c-5p	0	0	0	0	0	0	0	0	0	0	0	0	0	0	0
hsa-miR-202-3p	AGAGGTATAGGGCATGGGAA	1	hsa-miR-202-3p	0	0	0	0	0	0	0	0	0	0	0	0	0	0	0
hsa-miR-202-5p	TTCCTATGCATATACTTCTTTG	1	hsa-miR-202-5p	0	0	0	0	0	0	0	0	0	0	0	1	0	0	0
hsa-miR-203a	GTGAAATGTTTAGGACCACTAG	1	hsa-miR-203a	59	28	59	422	755	37	31	279	12	181	87	909	118	98	145
hsa-miR-203b-3p	TTGAACTGTTAAGAACCACTGGA	1	hsa-miR-203b-3p	0	0	0	1	4	0	0	2	0	1	0	8	0	0	1
hsa-miR-203b-5p	TAGTGGTCCTAAACATTTCACA	1	hsa-miR-203b-5p	0	0	0	0	0	0	0	0	0	0	0	0	0	0	0
hsa-miR-204-3p	GCTGGGAAGGCAAAGGGACGT	1	hsa-miR-204-3p	9	17	10	66	91	4	3	50	6	18	7	47	13	29	12
hsa-miR-204-5p	TTCCCTTTGTCATCCTATGCCT	1	hsa-miR-204-5p	486	437	422	5353	7627	272	300	3244	239	507	359	3962	1509	986	780
hsa-miR-205-3p	GATTTCAGTGGAGTGAAGTTC	1	hsa-miR-205-3p	0	0	0	0	0	0	0	0	0	0	0	0	0	0	0
hsa-miR-205-5p	TCCTTCATTCCACCGGAGTCTG	1	hsa-miR-205-5p	0	0	0	4	0	0	1	0	0	1	1	0	0	0	0
hsa-miR-206	TGGAATGTAAGGAAGTGTGTGG	1	hsa-miR-206	0	0	0	0	0	0	0	0	0	0	0	1	0	0	0
hsa-miR-208a-3p	ATAAGACGAGCAAAAAGCTTGT	1	hsa-miR-208a-3p	0	0	0	0	0	0	0	0	0	0	0	0	0	0	0
hsa-miR-208a-5p	GAGCTTTTGGCCCGGGTTATAC	1	hsa-miR-208a-5p	0	0	0	0	0	0	0	0	0	0	0	0	0	0	0
hsa-miR-208b-3p	ATAAGACGAACAAAAGGTTTGT	1	hsa-miR-208b-3p	0	0	0	0	0	0	0	0	0	0	0	0	0	0	0
hsa-miR-208b-5p	AAGCTTTTTGCTCGAATTATGT	1	hsa-miR-208b-5p	0	0	0	0	0	0	0	0	0	0	0	0	0	0	0
hsa-miR-210-3p	CTGTGCGTGTGACAGCGGCTGA	1	hsa-miR-210-3p	53	25	61	591	1186	42	48	357	38	150	38	922	158	131	245
hsa-miR-210-5p	AGCCCCTGCCCACCGCACACTG	1	hsa-miR-210-5p	2	0	1	4	4	1	2	2	2	0	2	10	2	2	1
hsa-miR-211-3p	GCAGGGACAGCAAAGGGGTGC	1	hsa-miR-211-3p	0	0	0	0	0	0	0	0	0	0	0	0	0	0	0
hsa-miR-211-5p	TTCCCTTTGTCATCCTTCGCCT	1	hsa-miR-211-5p	0	0	0	1	3	1	0	3	0	1	0	1	0	1	0
hsa-miR-212-3p	TAACAGTCTCCAGTCACGGCC	1	hsa-miR-212-3p	3	4	1	14	6	0	1	10	0	3	1	2	2	7	5
hsa-miR-212-5p	ACCTTGGCTCTAGACTGCTTACT	1	hsa-miR-212-5p	22	81	14	91	48	9	52	88	8	12	25	56	28	25	50
hsa-miR-214-3p	ACAGCAGGCACAGACAGGCAGT	1	hsa-miR-214-3p	510	112	304	1504	1170	314	285	993	329	563	580	1334	509	1011	1241
hsa-miR-214-5p	TGCCTGTCTACACTTGCTGTGC	1	hsa-miR-214-5p	66	34	55	539	533	28	36	318	22	76	29	469	115	165	162
hsa-miR-215-3p	TCTGTCATTTCTTTAGGCCAATA	1	hsa-miR-215-3p	0	0	0	0	0	0	0	0	0	1	0	1	0	0	0
hsa-miR-215-5p	ATGACCTATGAATTGACAGAC	1	hsa-miR-215-5p	3	2	12	30	49	2	3	55	3	11	4	42	21	17	19
hsa-miR-216a-3p	TCACAGTGGTCTCTGGGATTAT	1	hsa-miR-216a-3p	109	158	282	48	19	176	313	58	319	129	291	114	163	510	461
hsa-miR-216a-5p	TAATCTCAGCTGGCAACTGTGA	1	hsa-miR-216a-5p	72	64	104	138	89	114	103	123	139	95	125	255	66	184	182
hsa-miR-216b-3p	ACACACTTACCCGTAGAGATTCTA	1	hsa-miR-216b-3p	0	0	1	1	0	0	0	3	0	1	0	3	0	1	1
hsa-miR-216b-5p	AAATCTCTGCAGGCAAATGTGA	1	hsa-miR-216b-5p	55	18	53	136	56	28	51	117	18	75	30	184	47	103	107
hsa-miR-217	TACTGCATCAGGAACTGATTGGA	1	hsa-miR-217	481	376	997	747	344	1011	1094	536	1168	633	1215	1369	897	2077	2500
hsa-miR-218-1-3p	ATGGTTCCGTCAAGCACCATGG	1	hsa-miR-218-1-3p	0	0	0	0	1	0	0	0	0	0	1	0	0	0	0
hsa-miR-218-2-3p	CATGGTTCTGTCAAGCACCGCG	1	hsa-miR-218-2-3p	0	0	1	0	0	0	0	0	0	0	0	0	1	0	0
hsa-miR-218-5p	TTGTGCTTGATCTAACCATGT	2	hsa-miR-218-5p	234	592	485	933	1261	295	741	619	613	341	500	832	826	871	537
hsa-miR-219a-1-3p	AGAGTTGAGTCTGGACGTCCCG	1	hsa-miR-219a-1-3p	14	16	21	11	6	7	9	31	10	8	12	26	15	28	20
hsa-miR-219a-2-3p	AGAATTGTGGCTGGACATCTGT	1	hsa-miR-219a-2-3p	2	19	3	5	3	0	18	2	0	1	5	8	3	1	4
hsa-miR-219a-5p	TGATTGTCCAAACGCAATTCT	2	hsa-miR-219a-5p	5	5	4	4	3	2	2	2	0	2	2	2	1	6	10
hsa-miR-219b-3p	AGAATTGCGTTTGGACAATCAGT	1	hsa-miR-219b-3p	0	1	2	0	1	1	0	0	2	1	1	0	0	2	2
hsa-miR-219b-5p	AGATGTCCAGCCACAATTCTCG	1	hsa-miR-219b-5p	1	0	0	1	1	1	1	1	1	1	3	0	4	3	4
hsa-miR-221-3p	AGCTACATTGTCTGCTGGGTTTC	1	hsa-miR-221-3p	18053	4576	15708	11844	14667	20846	20497	10320	21853	20379	16573	13946	32417	52670	55898
hsa-miR-221-5p	ACCTGGCATACAATGTAGATTT	1	hsa-miR-221-5p	281	146	257	931	1250	345	286	757	295	314	262	1099	855	738	920
hsa-miR-222-3p	AGCTACATCTGGCTACTGGGT	1	hsa-miR-222-3p	4322	2727	3508	8485	12700	6120	3455	9592	4959	5597	6094	9239	13396	9867	13994
hsa-miR-222-5p	CTCAGTAGCCAGTGTAGATCCT	1	hsa-miR-222-5p	9	7	72	21	68	31	93	30	16	14	23	6	58	45	73
hsa-miR-223-3p	TGTCAGTTTGTCAAATACCCCA	1	hsa-miR-223-3p	0	0	1	89	53	0	0	1	0	1	0	684	0	0	7
hsa-miR-223-5p	CGTGTATTTGACAAGCTGAGTT	1	hsa-miR-223-5p	0	0	0	21	14	0	0	3	0	3	0	218	0	0	0
hsa-miR-224-3p	AAAATGGTGCCCTAGTGACTACA	1	hsa-miR-224-3p	2	0	3	3	6	1	5	2	6	3	3	10	6	8	8
hsa-miR-224-5p	CAAGTCACTAGTGGTTCCGTT	1	hsa-miR-224-5p	575	520	672	336	412	527	770	595	700	499	340	512	924	1682	1020
hsa-miR-296-3p	GAGGGTTGGGTGGAGGCTCTCC	1	hsa-miR-296-3p	0	1	0	1	2	5	5	1	0	2	8	1	0	6	6
hsa-miR-296-5p	AGGGCCCCCCCTCAATCCTGT	1	hsa-miR-296-5p	1	0	1	0	0	0	1	0	0	0	1	0	0	1	1
hsa-miR-297	ATGTATGTGTGCATGTGCATG	1	hsa-miR-297	0	0	0	0	0	0	0	0	0	0	0	0	0	0	0
hsa-miR-298	AGCAGAAGCAGGGAGGTTCTCCCA	1	hsa-miR-298	0	0	0	0	0	0	0	0	0	0	0	0	0	0	0
hsa-miR-299-3p	TATGTGGGATGGTAAACCGCTT	1	hsa-miR-299-3p	12	10	13	18	53	24	16	24	15	15	31	20	35	23	36
hsa-miR-299-5p	TGGTTTACCGTCCCACATACAT	1	hsa-miR-299-5p	8	1	13	18	22	8	8	10	2	8	32	15	27	16	26
hsa-miR-300	TATACAAGGGCAGACTCTCTCT	1	hsa-miR-300	0	0	0	0	0	0	0	0	0	0	0	0	0	0	1
hsa-miR-301a-3p	CAGTGCAATAGTATTGTCAAAGC	1	hsa-miR-301a-3p	14	3	13	21	25	15	8	11	8	9	6	24	13	36	45
hsa-miR-301a-5p	GCTCTGACTTTATTGCACTACT	1	hsa-miR-301a-5p	22	48	53	63	87	45	65	49	33	50	56	98	132	70	93
hsa-miR-301b	CAGTGCAATGATATTGTCAAAGC	1	hsa-miR-301b	16	11	24	20	6	14	30	8	25	20	8	17	45	60	62
hsa-miR-302a-3p	TAAGTGCTTCCATGTTTTGGTGA	1	hsa-miR-302a-3p	0	0	0	0	0	0	0	0	0	0	0	0	0	0	0
hsa-miR-302a-5p	ACTTAAACGTGGATGTACTTGCT	1	hsa-miR-302a-5p	0	0	0	0	0	0	0	1	0	0	0	0	0	0	0
hsa-miR-302b-3p	TAAGTGCTTCCATGTTTTAGTAG	1	hsa-miR-302b-3p	0	0	0	0	0	0	0	0	0	0	0	0	0	0	0
hsa-miR-302b-5p	ACTTTAACATGGAAGTGCTTTC	1	hsa-miR-302b-5p	0	0	0	0	0	0	0	0	0	0	0	0	0	0	0
hsa-miR-302c-3p	TAAGTGCTTCCATGTTTCAGTGG	1	hsa-miR-302c-3p	0	0	0	0	0	0	0	0	0	0	0	0	0	0	0
hsa-miR-302c-5p	TTTAACATGGGGGTACCTGCTG	1	hsa-miR-302c-5p	0	0	0	0	0	0	0	0	0	0	0	0	0	0	0
hsa-miR-302d-3p	TAAGTGCTTCCATGTTTGAGTGT	1	hsa-miR-302d-3p	0	0	0	0	0	0	0	0	0	0	0	0	0	0	0
hsa-miR-302d-5p	ACTTTAACATGGAGGCACTTGC	1	hsa-miR-302d-5p	0	0	0	0	0	0	0	0	0	0	0	0	0	0	0
hsa-miR-302e	TAAGTGCTTCCATGCTT	1	hsa-miR-302e	0	0	0	0	0	0	0	0	0	0	0	0	0	0	0
hsa-miR-302f	TAATTGCTTCCATGTTT	1	hsa-miR-302f	0	0	0	0	0	0	0	0	0	0	0	0	0	0	0
hsa-miR-320a	AAAAGCTGGGTTGAGAGGGCGA	1	hsa-miR-320a	7214	3641	6675	21543	21913	6166	6902	27134	7907	11735	5305	34443	9272	16309	23570
hsa-miR-320b	AAAAGCTGGGTTGAGAGGGCAA	2	hsa-miR-320b	233	168	195	1101	1426	216	159	1500	223	420	198	1739	386	398	593
hsa-miR-320c	AAAAGCTGGGTTGAGAGGGT	2	hsa-miR-320c	41	44	41	341	457	63	45	415	52	102	70	593	110	89	120
hsa-miR-320d	AAAAGCTGGGTTGAGAGGA	2	hsa-miR-320d	26	21	32	159	206	19	24	192	16	75	15	217	40	57	74
hsa-miR-320e	AAAGCTGGGTTGAGAAGG	1	hsa-miR-320e	1	0	1	11	22	0	1	18	1	5	4	21	1	0	6
hsa-miR-323a-3p	CACATTACACGGTCGACCTCT	1	hsa-miR-323a-3p	162	194	244	267	284	260	199	272	238	170	191	316	373	503	409
hsa-miR-323a-5p	AGGTGGTCCGTGGCGCGTTCGC	1	hsa-miR-323a-5p	2	3	2	4	3	3	10	3	3	5	2	5	7	8	1
hsa-miR-323b-3p	CCCAATACACGGTCGACCTCTT	1	hsa-miR-323b-3p	63	88	98	88	64	131	83	99	85	69	102	73	182	215	212
hsa-miR-323b-5p	AGGTTGTCCGTGGTGAGTTCGCA	1	hsa-miR-323b-5p	0	0	1	0	0	0	1	0	0	2	1	3	1	3	1
hsa-miR-324-3p	ACTGCCCCAGGTGCTGCTGG	1	hsa-miR-324-3p	18	1	10	47	92	15	15	21	20	18	28	64	35	34	30
hsa-miR-324-5p	CGCATCCCCTAGGGCATTGGTGT	1	hsa-miR-324-5p	12	16	17	105	155	18	26	44	15	19	52	131	57	31	57
hsa-miR-325	CCTAGTAGGTGTCCAGTAAGTGT	1	hsa-miR-325	0	0	0	0	0	0	0	0	0	0	0	0	0	0	0
hsa-miR-326	CCTCTGGGCCCTTCCTCCAG	1	hsa-miR-326	16	9	11	98	295	11	5	45	11	25	23	113	53	14	27
hsa-miR-328-3p	CTGGCCCTCTCTGCCCTTCCGT	1	hsa-miR-328-3p	493	260	227	2946	3700	178	196	1928	296	580	159	3454	536	419	639
hsa-miR-328-5p	GGGGGGGCAGGAGGGGCTCAGGG	1	hsa-miR-328-5p	0	0	0	0	0	0	0	0	0	0	0	0	0	0	0
hsa-miR-329-3p	AACACACCTGGTTAACCTCTTT	2	hsa-miR-329-3p	55	20	87	161	175	106	77	91	84	60	79	181	153	203	203
hsa-miR-329-5p	GAGGTTTTCTGGGTTTCTGTTTC	2	hsa-miR-329-5p	5	5	5	2	5	7	6	4	6	3	4	8	2	15	8
hsa-miR-330-3p	GCAAAGCACACGGCCTGCAGAGA	1	hsa-miR-330-3p	347	406	400	527	476	303	329	512	448	483	352	585	637	1030	1201
hsa-miR-330-5p	TCTCTGGGCCTGTGTCTTAGGC	1	hsa-miR-330-5p	18	25	18	112	202	12	25	94	10	38	14	158	60	32	59
hsa-miR-331-3p	GCCCCTGGGCCTATCCTAGAA	1	hsa-miR-331-3p	66	34	76	207	416	79	65	125	74	85	138	293	142	107	186
hsa-miR-331-5p	CTAGGTATGGTCCCAGGGATCC	1	hsa-miR-331-5p	13	8	31	9	28	24	26	17	19	24	19	13	44	47	76
hsa-miR-335-3p	TTTTTCATTATTGCTCCTGACC	1	hsa-miR-335-3p	106	457	1149	1164	733	330	653	410	304	294	411	1016	545	1054	462
hsa-miR-335-5p	TCAAGAGCAATAACGAAAAATGT	1	hsa-miR-335-5p	63	19	110	772	234	33	93	362	71	75	63	561	74	136	83
hsa-miR-337-3p	CTCCTATATGATGCCTTTCTTC	1	hsa-miR-337-3p	23	14	38	132	154	30	29	48	26	25	90	91	69	57	47
hsa-miR-337-5p	GAACGGCTTCATACAGGAGTT	1	hsa-miR-337-5p	12	8	7	54	44	14	8	37	15	11	22	57	19	18	19
hsa-miR-338-3p	TCCAGCATCAGTGATTTTGTTG	1	hsa-miR-338-3p	1	0	2	17	36	1	1	23	0	3	0	21	1	0	2
hsa-miR-338-5p	AACAATATCCTGGTGCTGAGTG	1	hsa-miR-338-5p	19	21	19	86	104	11	21	64	34	31	19	172	36	23	31
hsa-miR-339-3p	TGAGCGCCTCGACGACAGAGCCG	1	hsa-miR-339-3p	138	70	155	746	1031	140	127	605	94	178	132	824	231	276	377
hsa-miR-339-5p	TCCCTGTCCTCCAGGAGCTCACG	1	hsa-miR-339-5p	99	26	157	211	358	137	146	83	90	128	126	174	189	306	413
hsa-miR-340-3p	TCCGTCTCAGTTACTTTATAGC	1	hsa-miR-340-3p	77	68	91	303	336	53	82	315	44	119	54	513	186	179	176
hsa-miR-340-5p	TTATAAAGCAATGAGACTGATT	1	hsa-miR-340-5p	684	775	1045	3521	4932	912	904	2579	840	1139	1036	5513	2723	1511	2116
hsa-miR-342-3p	TCTCACACAGAAATCGCACCCGT	1	hsa-miR-342-3p	148	47	128	1102	1422	138	131	393	144	214	406	2673	342	412	538
hsa-miR-342-5p	AGGGGTGCTATCTGTGATTGA	1	hsa-miR-342-5p	19	6	11	61	61	2	8	75	6	30	3	88	20	23	35
hsa-miR-345-3p	GCCCTGAACGAGGGGTCTGGAG	1	hsa-miR-345-3p	1	0	0	0	0	1	0	1	0	0	0	1	5	2	0
hsa-miR-345-5p	GCTGACTCCTAGTCCAGGGCTC	1	hsa-miR-345-5p	115	115	176	199	356	149	142	131	206	155	156	313	408	245	386
hsa-miR-346	TGTCTGCCCGCATGCCTGCCTCT	1	hsa-miR-346	0	0	0	0	0	0	0	0	0	0	0	0	0	0	0
hsa-miR-361-3p	TCCCCCAGGTGTGATTCTGATTT	1	hsa-miR-361-3p	692	582	849	2079	3846	741	774	1909	684	894	669	2725	1676	2087	2666
hsa-miR-361-5p	TTATCAGAATCTCCAGGGGTAC	1	hsa-miR-361-5p	279	79	272	983	969	279	350	377	334	372	335	1342	586	651	870
hsa-miR-362-3p	AACACACCTATTCAAGGATTCA	1	hsa-miR-362-3p	0	0	0	3	0	1	1	0	0	0	0	0	2	0	0
hsa-miR-362-5p	AATCCTTGGAACCTAGGTGTGAGT	1	hsa-miR-362-5p	71	44	97	65	77	92	77	103	130	89	166	60	214	259	235
hsa-miR-363-3p	AATTGCACGGTATCCATCTGTA	1	hsa-miR-363-3p	31	24	42	126	135	35	39	62	32	48	19	178	129	74	101
hsa-miR-363-5p	CGGGTGGATCACGATGCAATTT	1	hsa-miR-363-5p	0	0	0	0	0	0	0	1	2	0	0	0	0	0	0
hsa-miR-365a-3p	TAATGCCCCTAAAAATCCTTAT	1	hsa-miR-365a-3p,hsa-miR-365b-3p	49	29	60	224	309	92	67	98	60	102	218	265	281	102	132
hsa-miR-365a-5p	AGGGACTTTTGGGGGCAGATGTG	1	hsa-miR-365a-5p	10	17	18	9	22	14	17	24	21	24	24	15	23	41	33
hsa-miR-365b-3p	TAATGCCCCTAAAAATCCTTAT	1	hsa-miR-365a-3p,hsa-miR-365b-3p	57	16	66	178	344	82	69	94	41	104	188	261	262	141	118
hsa-miR-365b-5p	AGGGACTTTCAGGGGCAGCTGT	1	hsa-miR-365b-5p	27	41	21	13	18	31	40	37	45	53	31	21	44	90	90
hsa-miR-367-3p	AATTGCACTTTAGCAATGGTGA	1	hsa-miR-367-3p	0	0	0	0	0	0	0	0	0	0	0	0	0	0	0
hsa-miR-367-5p	ACTGTTGCTAATATGCAACTCT	1	hsa-miR-367-5p	0	0	0	0	0	0	0	0	0	0	0	0	0	0	0
hsa-miR-369-3p	AATAATACATGGTTGATCTTT	1	hsa-miR-369-3p	55	13	49	189	233	81	65	81	61	51	83	175	141	118	126
hsa-miR-369-5p	AGATCGACCGTGTTATATTCGC	1	hsa-miR-369-5p	100	83	108	277	279	76	82	235	72	75	81	223	135	275	216
hsa-miR-370-3p	GCCTGCTGGGGTGGAACCTGGT	1	hsa-miR-370-3p	3456	3580	3177	1555	1585	4854	3147	1500	5275	3509	5306	1605	4238	8331	7767
hsa-miR-370-5p	CAGGTCACGTCTCTGCAGTTAC	1	hsa-miR-370-5p	7	4	17	13	6	10	13	10	14	14	21	18	25	53	37
hsa-miR-371a-3p	AAGTGCCGCCATCTTTTGAGTGT	1	hsa-miR-371a-3p	0	0	0	0	0	0	0	0	0	0	0	0	0	0	0
hsa-miR-371a-5p	ACTCAAACTGTGGGGGCACT	1	hsa-miR-371a-5p	0	0	0	1	0	0	0	0	0	0	0	2	1	1	0
hsa-miR-371b-3p	AAGTGCCCCCACAGTTTGAGTGC	1	hsa-miR-371b-3p	0	0	0	0	0	0	0	0	0	0	0	0	0	0	0
hsa-miR-371b-5p	ACTCAAAAGATGGCGGCACTTT	1	hsa-miR-371b-5p	0	0	0	1	0	0	0	0	0	0	0	0	0	0	0
hsa-miR-372-3p	AAAGTGCTGCGACATTTGAGCGT	1	hsa-miR-372-3p	12	3	2	11	12	0	0	16	5	1	1	8	7	12	3
hsa-miR-372-5p	CCTCAAATGTGGAGCACTATTCT	1	hsa-miR-372-5p	0	0	0	0	0	0	0	0	0	0	0	0	0	0	0
hsa-miR-373-3p	GAAGTGCTTCGATTTTGGGGTGT	1	hsa-miR-373-3p	2	0	0	5	0	0	2	1	0	3	0	2	2	5	1
hsa-miR-373-5p	ACTCAAAATGGGGGCGCTTTCC	1	hsa-miR-373-5p	0	0	0	0	0	0	0	0	0	0	0	0	0	0	0
hsa-miR-374a-3p	CTTATCAGATTGTATTGTAATT	1	hsa-miR-374a-3p	63	90	145	442	804	102	115	317	105	104	99	813	332	231	203
hsa-miR-374a-5p	TTATAATACAACCTGATAAGTG	1	hsa-miR-374a-5p	125	41	171	643	1028	108	162	301	100	146	107	913	392	302	335
hsa-miR-374b-3p	CTTAGCAGGTTGTATTATCATT	1	hsa-miR-374b-3p	5	6	16	39	58	14	18	32	15	12	18	63	47	22	31
hsa-miR-374b-5p	ATATAATACAACCTGCTAAGTG	1	hsa-miR-374b-5p	477	253	688	1500	2295	366	590	788	439	586	438	2437	1392	1366	1410
hsa-miR-374c-3p	CACTTAGCAGGTTGTATTATAT	1	hsa-miR-374c-3p	0	0	0	0	1	0	0	0	0	0	0	0	0	2	0
hsa-miR-374c-5p	ATAATACAACCTGCTAAGTGCT	1	hsa-miR-374c-5p	0	0	1	0	0	0	1	1	0	0	0	0	0	0	0
hsa-miR-375	TTTGTTCGTTCGGCTCGCGTGA	1	hsa-miR-375	0	2	2	4	10	1	0	7	0	0	1	0	2	1	1
hsa-miR-376a-2-5p	GGTAGATTTTCCTTCTATGGT	1	hsa-miR-376a-2-5p	0	0	0	4	1	0	0	2	1	1	0	1	0	1	0
hsa-miR-376a-3p	ATCATAGAGGAAAATCCACGT	2	hsa-miR-376a-3p	23	26	25	57	52	42	30	40	35	18	118	39	62	107	68
hsa-miR-376a-5p	GTAGATTCTCCTTCTATGAGTA	1	hsa-miR-376a-5p	3	0	1	30	20	1	0	10	2	1	4	16	11	6	4
hsa-miR-376b-3p	ATCATAGAGGAAAATCCATGTT	1	hsa-miR-376b-3p	0	3	2	2	6	0	3	2	5	1	7	2	1	4	2
hsa-miR-376b-5p	CGTGGATATTCCTTCTATGTTT	1	hsa-miR-376b-5p	2	1	2	8	15	1	5	4	2	3	2	2	5	3	2
hsa-miR-376c-3p	AACATAGAGGAAATTCCACGT	1	hsa-miR-376c-3p	26	17	40	138	119	60	35	67	59	30	148	120	84	92	63
hsa-miR-376c-5p	GGTGGATATTCCTTCTATGTT	1	hsa-miR-376c-5p	0	2	0	1	2	0	1	1	0	2	1	1	0	0	2
hsa-miR-377-3p	ATCACACAAAGGCAACTTTTGT	1	hsa-miR-377-3p	41	33	48	196	220	48	65	135	46	40	101	147	123	131	117
hsa-miR-377-5p	AGAGGTTGCCCTTGGTGAATTC	1	hsa-miR-377-5p	17	2	11	41	17	8	12	15	14	11	9	20	11	55	33
hsa-miR-378a-3p	ACTGGACTTGGAGTCAGAAGGC	1	hsa-miR-378a-3p	1541	2179	2941	162	108	2554	3055	994	2780	2371	3823	694	2641	6381	7084
hsa-miR-378a-5p	CTCCTGACTCCAGGTCCTGTGT	1	hsa-miR-378a-5p	2	16	19	2	6	21	20	5	9	13	39	5	23	32	24
hsa-miR-378b	ACTGGACTTGGAGGCAGAA	1	hsa-miR-378b	0	0	0	0	0	0	0	0	0	0	0	0	0	0	0
hsa-miR-378c	ACTGGACTTGGAGTCAGAAGAGTGG	1	hsa-miR-378c	30	44	55	2	3	38	63	12	56	31	71	14	53	89	111
hsa-miR-378d	ACTGGACTTGGAGTCAGAAA	2	hsa-miR-378d	13	18	30	0	0	25	29	4	24	22	43	9	29	58	54
hsa-miR-378e	ACTGGACTTGGAGTCAGGA	1	hsa-miR-378e	2	5	2	0	0	0	0	3	4	4	2	0	3	7	3
hsa-miR-378f	ACTGGACTTGGAGCCAGAAG	1	hsa-miR-378f	0	1	0	0	0	0	2	0	1	0	2	0	1	3	1
hsa-miR-378g	ACTGGGCTTGGAGTCAGAAG	1	hsa-miR-378g	0	2	0	0	0	2	2	0	2	2	1	1	3	2	1
hsa-miR-378h	ACTGGACTTGGTGTCAGATGG	1	hsa-miR-378h	0	0	0	0	0	0	0	0	0	0	0	0	0	1	0
hsa-miR-378i	ACTGGACTAGGAGTCAGAAGG	1	hsa-miR-378i	17	82	14	6	4	128	41	32	90	30	200	11	94	68	63
hsa-miR-378j	ACTGGATTTGGAGCCAGAA	1	hsa-miR-378j	0	0	0	0	0	0	0	0	0	0	0	0	0	0	0
hsa-miR-379-3p	TATGTAACATGGTCCACTAACT	1	hsa-miR-379-3p	19	10	27	30	22	29	15	12	26	15	34	19	42	64	60
hsa-miR-379-5p	TGGTAGACTATGGAACGTAGG	1	hsa-miR-379-5p	2568	1652	2363	3389	2552	1878	2258	3134	2128	2064	2547	3359	2419	7219	5821
hsa-miR-380-3p	TATGTAATATGGTCCACATCTT	1	hsa-miR-380-3p	2	3	2	2	5	3	4	0	3	1	9	3	4	7	3
hsa-miR-380-5p	TGGTTGACCATAGAACATGCGC	1	hsa-miR-380-5p	12	11	11	11	7	3	11	8	7	8	7	8	14	29	20
hsa-miR-381-3p	TATACAAGGGCAAGCTCTCTGT	1	hsa-miR-381-3p	527	1042	884	1620	2093	1068	877	1502	917	531	1261	1433	1782	2014	1610
hsa-miR-381-5p	AGCGAGGTTGCCCTTTGTATAT	1	hsa-miR-381-5p	0	0	0	1	0	0	0	0	0	0	0	0	0	0	0
hsa-miR-382-3p	AATCATTCACGGACAACACTT	1	hsa-miR-382-3p	77	51	91	340	372	176	101	214	104	84	155	357	253	246	248
hsa-miR-382-5p	GAAGTTGTTCGTGGTGGATTCG	1	hsa-miR-382-5p	718	368	422	1272	957	505	482	1250	527	613	498	1193	571	1590	1707
hsa-miR-383-3p	ACAGCACTGCCTGGTCAGA	1	hsa-miR-383-3p	0	0	0	0	0	0	0	0	0	0	0	0	0	0	0
hsa-miR-383-5p	AGATCAGAAGGTGATTGTGGCT	1	hsa-miR-383-5p	4	20	2	2	4	0	9	1	0	0	1	0	1	1	4
hsa-miR-384	ATTCCTAGAAATTGTTCATA	1	hsa-miR-384	1	1	0	0	0	0	1	0	0	0	0	0	1	0	0
hsa-miR-409-3p	GAATGTTGCTCGGTGAACCCCT	1	hsa-miR-409-3p	2292	2944	2496	5328	3750	3172	2209	4878	2928	2153	3102	5156	4081	7485	5956
hsa-miR-409-5p	AGGTTACCCGAGCAACTTTGCAT	1	hsa-miR-409-5p	134	38	100	363	269	138	118	200	118	117	120	295	200	466	336
hsa-miR-410-3p	AATATAACACAGATGGCCTGT	1	hsa-miR-410-3p	70	39	58	285	201	89	102	130	78	71	132	255	147	217	172
hsa-miR-410-5p	AGGTTGTCTGTGATGAGTTCG	1	hsa-miR-410-5p	1	6	1	1	3	4	0	1	3	6	3	5	3	8	7
hsa-miR-411-3p	TATGTAACACGGTCCACTAACC	1	hsa-miR-411-3p	168	140	295	168	161	255	263	146	254	190	294	160	431	674	573
hsa-miR-411-5p	TAGTAGACCGTATAGCGTACG	1	hsa-miR-411-5p	1236	739	1470	2364	2097	1141	1471	1940	1116	1214	1447	1942	1723	4348	3090
hsa-miR-412-3p	ACTTCACCTGGTCCACTAGCCGT	1	hsa-miR-412-3p	0	1	4	0	0	0	2	0	0	0	0	2	0	0	0
hsa-miR-412-5p	TGGTCGACCAGTTGGAAAGTAAT	1	hsa-miR-412-5p	27	4	15	120	13	8	23	115	2	23	4	127	11	72	7
hsa-miR-421	ATCAACAGACATTAATTGGGCGC	1	hsa-miR-421	104	99	92	208	229	138	102	169	133	149	157	335	307	238	509
hsa-miR-422a	ACTGGACTTAGGGTCAGAAGGC	1	hsa-miR-422a	5	2	6	1	0	0	11	3	5	4	2	0	1	3	11
hsa-miR-423-3p	AGCTCGGTCTGAGGCCCCTCAGT	1	hsa-miR-423-3p	19102	18326	19878	29751	40619	18773	17948	33342	28672	23211	17791	42851	34724	39681	47762
hsa-miR-423-5p	TGAGGGGCAGAGAGCGAGACTTT	1	hsa-miR-423-5p	1723	1420	1539	3049	3754	1798	1614	3575	2408	2040	3118	3907	2763	3740	3999
hsa-miR-424-3p	CAAAACGTGAGGCGCTGCTAT	1	hsa-miR-424-3p	273	224	160	751	1115	382	279	681	571	155	215	541	429	719	946
hsa-miR-424-5p	CAGCAGCAATTCATGTTTTGAA	1	hsa-miR-424-5p	73	18	39	432	660	74	52	151	68	44	75	257	191	130	250
hsa-miR-425-3p	ATCGGGAATGTCGTGTCCGCCC	1	hsa-miR-425-3p	72	34	92	161	284	79	54	112	86	99	99	258	164	154	225
hsa-miR-425-5p	AATGACACGATCACTCCCGTTGA	1	hsa-miR-425-5p	480	448	710	372	563	587	641	495	611	535	1003	516	1375	1533	1604
hsa-miR-429	TAATACTGTCTGGTAAAACCGT	1	hsa-miR-429	2	1	0	18	18	2	2	8	1	2	1	9	6	4	5
hsa-miR-431-3p	CAGGTCGTCTTGCAGGGCTTCT	1	hsa-miR-431-3p	6	4	12	35	37	7	7	30	10	17	21	32	7	28	28
hsa-miR-431-5p	TGTCTTGCAGGCCGTCATGCA	1	hsa-miR-431-5p	12	9	5	34	36	14	21	37	5	19	38	45	16	28	47
hsa-miR-432-3p	CTGGATGGCTCCTCCATGTCT	1	hsa-miR-432-3p	0	0	0	0	1	0	0	0	0	0	0	0	0	0	0
hsa-miR-432-5p	TCTTGGAGTAGGTCATTGGGTGG	1	hsa-miR-432-5p	166	111	141	769	470	161	142	596	174	222	199	931	183	533	456
hsa-miR-433-3p	ATCATGATGGGCTCCTCGGTGT	1	hsa-miR-433-3p	348	212	218	821	514	263	250	640	264	313	297	862	298	680	716
hsa-miR-433-5p	TACGGTGAGCCTGTCATTATTC	1	hsa-miR-433-5p	0	1	2	3	1	0	1	0	0	4	3	7	1	5	5
hsa-miR-448	TTGCATATGTAGGATGTCCCAT	1	hsa-miR-448	0	0	0	0	0	0	0	0	0	0	0	0	0	0	0
hsa-miR-449a	TGGCAGTGTATTGTTAGCTGGT	1	hsa-miR-449a	1	0	0	2	2	1	0	8	0	0	0	1	1	2	2
hsa-miR-449b-3p	CAGCCACAACTACCCTGCCACT	1	hsa-miR-449b-3p	0	0	0	0	0	0	0	0	0	0	0	0	0	0	0
hsa-miR-449b-5p	AGGCAGTGTATTGTTAGCTGGC	1	hsa-miR-449b-5p	0	1	0	0	0	0	0	0	0	0	0	0	0	0	0
hsa-miR-449c-3p	TTGCTAGTTGCACTCCTCTCTGT	1	hsa-miR-449c-3p	0	0	0	0	0	0	0	0	0	0	0	0	0	0	0
hsa-miR-449c-5p	TAGGCAGTGTATTGCTAGCGGCTGT	1	hsa-miR-449c-5p	5	9	1	34	21	2	3	24	4	4	1	17	3	4	12
hsa-miR-450a-1-3p	ATTGGGAACATTTTGCATGTAT	1	hsa-miR-450a-1-3p	0	1	0	15	16	2	3	8	0	1	3	13	5	3	6
hsa-miR-450a-2-3p	ATTGGGGACATTTTGCATTCAT	1	hsa-miR-450a-2-3p	1	3	0	38	35	3	1	23	11	0	2	27	15	10	25
hsa-miR-450a-5p	TTTTGCGATGTGTTCCTAATAT	2	hsa-miR-450a-5p	159	108	117	1441	2060	152	82	959	143	144	137	978	510	285	472
hsa-miR-450b-3p	TTGGGATCATTTTGCATCCATA	1	hsa-miR-450b-3p	0	0	0	0	0	0	0	0	0	0	0	1	0	0	0
hsa-miR-450b-5p	TTTTGCAATATGTTCCTGAATA	1	hsa-miR-450b-5p	55	54	65	579	839	65	50	249	62	30	45	456	266	118	179
hsa-miR-451a	AAACCGTTACCATTACTGAGTT	1	hsa-miR-451a	20	55	6	433	282	18	4	134	3	47	6	1552	32	14	24
hsa-miR-451b	TAGCAAGAGAACCATTACCATT	1	hsa-miR-451b	0	0	0	0	0	0	0	0	0	0	0	0	0	0	0
hsa-miR-452-3p	CTCATCTGCAAAGAAGTAAGTG	1	hsa-miR-452-3p	0	0	0	0	0	0	0	0	0	0	0	0	0	0	0
hsa-miR-452-5p	AACTGTTTGCAGAGGAAACTGA	1	hsa-miR-452-5p	627	239	786	323	200	446	937	322	710	693	648	449	780	2265	1775
hsa-miR-454-3p	TAGTGCAATATTGCTTATAGGGT	1	hsa-miR-454-3p	83	46	90	389	423	111	98	187	113	102	201	563	271	213	271
hsa-miR-454-5p	ACCCTATCAATATTGTCTCTGC	1	hsa-miR-454-5p	7	21	41	31	32	30	25	16	24	21	17	35	66	75	62
hsa-miR-455-3p	GCAGTCCATGGGCATATACAC	1	hsa-miR-455-3p	73	16	59	90	77	87	134	49	161	53	226	98	108	211	127
hsa-miR-455-5p	TATGTGCCTTTGGACTACATCG	1	hsa-miR-455-5p	259	353	401	442	541	278	562	526	472	280	445	599	523	1090	634
hsa-miR-466	ATACACATACACGCAACACACAT	1	hsa-miR-466	0	0	0	1	0	0	0	0	0	0	0	0	0	0	0
hsa-miR-483-3p	TCACTCCTCTCCTCCCGTCTT	1	hsa-miR-483-3p	6	3	17	30	45	6	11	36	11	19	15	76	29	22	25
hsa-miR-483-5p	AAGACGGGAGGAAAGAAGGGAG	1	hsa-miR-483-5p	14	4	8	27	24	4	7	31	2	15	6	44	10	18	24
hsa-miR-484	TCAGGCTCAGTCCCCTCCCGAT	1	hsa-miR-484	653	450	1088	2594	4405	1105	1024	1788	1239	938	766	3603	2046	1601	2340
hsa-miR-485-3p	GTCATACACGGCTCTCCTCTCT	1	hsa-miR-485-3p	141	182	181	256	328	260	159	262	243	153	211	313	304	604	472
hsa-miR-485-5p	AGAGGCTGGCCGTGATGAATTC	1	hsa-miR-485-5p	80	93	79	212	221	67	83	243	69	56	67	206	83	203	162
hsa-miR-486-3p	CGGGGCAGCTCAGTACAGGAT	2	hsa-miR-486-3p	0	2	2	0	3	0	1	1	1	0	0	1	5	2	5
hsa-miR-486-5p	TCCTGTACTGAGCTGCCCCGAG	2	hsa-miR-486-5p	23	38	22	105	56	31	20	23	24	37	13	791	50	51	74
hsa-miR-487a-3p	AATCATACAGGGACATCCAGTT	1	hsa-miR-487a-3p	16	9	17	30	22	19	8	32	11	28	38	21	32	55	55
hsa-miR-487a-5p	GTGGTTATCCCTGCTGTGTTCG	1	hsa-miR-487a-5p	12	5	8	38	32	8	10	23	8	11	7	48	17	24	37
hsa-miR-487b-3p	AATCGTACAGGGTCATCCACTT	1	hsa-miR-487b-3p	45	29	49	246	229	82	72	122	63	55	154	216	120	172	131
hsa-miR-487b-5p	GTGGTTATCCCTGTCCTGTTCG	1	hsa-miR-487b-5p	3	1	8	3	4	2	2	1	1	3	0	2	4	3	2
hsa-miR-488-3p	TTGAAAGGCTATTTCTTGGTC	1	hsa-miR-488-3p	0	3	0	0	0	0	1	0	0	0	0	1	2	0	1
hsa-miR-488-5p	CCCAGATAATGGCACTCTCAA	1	hsa-miR-488-5p	0	0	0	0	0	0	0	0	0	0	0	0	0	0	0
hsa-miR-489-3p	GTGACATCACATATACGGCAGC	1	hsa-miR-489-3p	1	0	0	0	0	0	0	0	0	0	0	1	0	1	0
hsa-miR-489-5p	GGTCGTATGTGTGACGCCATTT	1	hsa-miR-489-5p	0	0	0	0	0	0	0	0	0	0	0	0	0	0	0
hsa-miR-490-3p	CAACCTGGAGGACTCCATGCTG	1	hsa-miR-490-3p	0	4	0	0	0	0	2	0	1	0	0	0	0	0	2
hsa-miR-490-5p	CCATGGATCTCCAGGTGGGT	1	hsa-miR-490-5p	0	0	0	0	1	0	0	0	0	0	0	0	0	0	0
hsa-miR-491-3p	CTTATGCAAGATTCCCTTCTAC	1	hsa-miR-491-3p	0	2	1	0	0	0	1	0	1	0	2	0	6	0	2
hsa-miR-491-5p	AGTGGGGAACCCTTCCATGAGG	1	hsa-miR-491-5p	3	0	0	1	4	0	1	2	1	1	2	1	3	3	2
hsa-miR-492	AGGACCTGCGGGACAAGATTCTT	1	hsa-miR-492	0	0	0	0	0	0	0	0	0	0	0	0	0	0	0
hsa-miR-493-3p	TGAAGGTCTACTGTGTGCCAGG	1	hsa-miR-493-3p	183	256	330	68	62	278	273	80	301	206	413	240	263	1015	794
hsa-miR-493-5p	TTGTACATGGTAGGCTTTCATT	1	hsa-miR-493-5p	180	278	319	158	124	543	307	92	528	260	518	940	506	1201	910
hsa-miR-494-3p	TGAAACATACACGGGAAACCTC	1	hsa-miR-494-3p	292	90	314	656	390	759	422	294	667	268	773	620	1022	1334	1320
hsa-miR-494-5p	AGGTTGTCCGTGTTGTCTTCTCT	1	hsa-miR-494-5p	2	0	2	1	1	5	2	1	2	4	4	4	3	16	7
hsa-miR-495-3p	AAACAAACATGGTGCACTTCTT	1	hsa-miR-495-3p	352	335	411	1388	1410	532	373	1065	375	429	2495	983	960	1075	737
hsa-miR-495-5p	GAAGTTGCCCATGTTATTTTCG	1	hsa-miR-495-5p	0	0	0	0	1	0	0	0	0	0	0	0	0	1	0
hsa-miR-496	TGAGTATTACATGGCCAATCTC	1	hsa-miR-496	2	1	3	3	2	1	0	6	1	1	5	6	6	5	5
hsa-miR-497-3p	CAAACCACACTGTGGTGTTAGA	1	hsa-miR-497-3p	0	0	0	1	0	0	2	0	0	0	0	0	0	1	0
hsa-miR-497-5p	CAGCAGCACACTGTGGTTTGT	1	hsa-miR-497-5p	61	21	57	212	197	40	73	111	36	99	53	246	105	150	184
hsa-miR-498	TTTCAAGCCAGGGGGCGTTTTTC	1	hsa-miR-498	0	0	0	0	0	0	0	0	0	0	0	0	0	0	0
hsa-miR-499a-3p	AACATCACAGCAAGTCTGTGCT	1	hsa-miR-499a-3p	0	0	0	0	0	0	0	0	0	0	0	0	0	0	0
hsa-miR-499a-5p	TTAAGACTTGCAGTGATGTTT	1	hsa-miR-499a-5p	11	4	7	80	97	2	11	48	7	12	5	100	23	18	22
hsa-miR-499b-3p	AACATCACTGCAAGTCTTAACA	1	hsa-miR-499b-3p	0	0	0	0	0	0	0	0	0	0	0	0	0	0	1
hsa-miR-499b-5p	ACAGACTTGCTGTGATGTTCA	1	hsa-miR-499b-5p	0	0	0	0	0	0	0	0	0	1	1	0	0	0	0
hsa-miR-500a-3p	ATGCACCTGGGCAAGGATTCTG	1	hsa-miR-500a-3p	62	43	72	191	187	66	70	121	82	56	69	178	169	175	235
hsa-miR-500a-5p	TAATCCTTGCTACCTGGGTGAGA	1	hsa-miR-500a-5p	3	10	2	6	12	9	5	8	3	4	26	6	19	22	13
hsa-miR-500b-3p	GCACCCAGGCAAGGATTCTG	1	hsa-miR-500b-3p	1	2	2	1	3	1	1	2	2	3	4	5	3	2	4
hsa-miR-500b-5p	AATCCTTGCTACCTGGGT	1	hsa-miR-500b-5p	0	0	0	0	0	0	0	0	0	0	0	0	0	0	0
hsa-miR-501-3p	AATGCACCCGGGCAAGGATTCT	1	hsa-miR-501-3p	61	63	77	123	117	108	80	158	120	79	88	152	154	196	259
hsa-miR-501-5p	AATCCTTTGTCCCTGGGTGAGA	1	hsa-miR-501-5p	11	15	15	21	14	16	13	30	18	14	23	12	40	29	53
hsa-miR-502-3p	AATGCACCTGGGCAAGGATTCA	1	hsa-miR-502-3p	43	15	49	103	169	50	51	86	45	53	41	137	82	98	161
hsa-miR-502-5p	ATCCTTGCTATCTGGGTGCTA	1	hsa-miR-502-5p	1	0	0	0	2	3	0	0	0	1	5	1	3	0	0
hsa-miR-503-3p	GGGGTATTGTTTCCGCTGCCAGG	1	hsa-miR-503-3p	1	1	0	2	1	1	0	0	0	1	6	1	2	6	6
hsa-miR-503-5p	TAGCAGCGGGAACAGTTCTGCAG	1	hsa-miR-503-5p	171	147	166	465	529	267	215	270	278	166	231	353	411	566	964
hsa-miR-504-3p	GGGAGTGCAGGGCAGGGTTTC	1	hsa-miR-504-3p	0	0	0	0	0	0	0	0	0	0	0	0	0	0	0
hsa-miR-504-5p	AGACCCTGGTCTGCACTCTATC	1	hsa-miR-504-5p	1	2	1	0	106	0	0	3	1	6	1	38	5	3	0
hsa-miR-505-3p	CGTCAACACTTGCTGGTTTCCT	1	hsa-miR-505-3p	166	75	171	521	677	213	194	257	266	176	197	802	456	456	526
hsa-miR-505-5p	GGGAGCCAGGAAGTATTGATGT	1	hsa-miR-505-5p	45	24	39	73	94	34	34	97	37	42	35	82	64	90	98
hsa-miR-506-3p	TAAGGCACCCTTCTGAGTAGA	1	hsa-miR-506-3p	0	0	1	0	3	0	0	1	0	1	0	13	0	0	0
hsa-miR-506-5p	TATTCAGGAAGGTGTTACTTAA	1	hsa-miR-506-5p	0	0	0	1	1	0	0	0	0	0	0	0	0	0	0
hsa-miR-507	TTTTGCACCTTTTGGAGTGAA	1	hsa-miR-507	0	0	0	0	0	0	0	0	0	0	0	0	0	0	0
hsa-miR-508-3p	TGATTGTAGCCTTTTGGAGTAGA	1	hsa-miR-508-3p	0	2	1	3	10	0	0	1	0	2	0	74	1	0	1
hsa-miR-508-5p	TACTCCAGAGGGCGTCACTCATG	1	hsa-miR-508-5p	0	0	0	0	1	0	0	0	0	0	0	4	0	0	0
hsa-miR-509-3-5p	TACTGCAGACGTGGCAATCATG	1	hsa-miR-509-3-5p	0	1	0	1	33	0	0	3	0	5	0	69	5	1	0
hsa-miR-509-3p	TGATTGGTACGTCTGTGGGTAG	3	hsa-miR-509-3p	1	0	1	4	5	0	0	1	0	3	0	26	0	1	0
hsa-miR-509-5p	TACTGCAGACAGTGGCAATCA	2	hsa-miR-509-5p	1	0	1	2	8	0	0	0	0	3	0	14	1	0	0
hsa-miR-510-3p	ATTGAAACCTCTAAGAGTGGA	1	hsa-miR-510-3p	0	0	0	0	0	0	0	0	0	0	0	0	0	0	0
hsa-miR-510-5p	TACTCAGGAGAGTGGCAATCAC	1	hsa-miR-510-5p	0	0	0	0	0	0	0	0	0	0	0	3	0	0	0
hsa-miR-511-3p	AATGTGTAGCAAAAGACAGA	2	hsa-miR-511-3p	0	0	0	0	0	0	0	0	0	0	0	7	0	0	0
hsa-miR-511-5p	GTGTCTTTTGCTCTGCAGTCA	2	hsa-miR-511-5p	0	0	3	0	1	0	0	1	0	4	0	81	1	0	1
hsa-miR-512-3p	AAGTGCTGTCATAGCTGAGGTC	2	hsa-miR-512-3p	0	0	0	1	0	0	0	1	0	0	0	0	0	0	0
hsa-miR-512-5p	CACTCAGCCTTGAGGGCACTTTC	2	hsa-miR-512-5p	0	0	0	0	0	0	0	0	0	0	0	0	0	0	0
hsa-miR-513a-3p	TAAATTTCACCTTTCTGAGAAGG	2	hsa-miR-513a-3p	0	0	0	0	0	0	0	0	0	0	0	0	0	0	0
hsa-miR-513a-5p	TTCACAGGGAGGTGTCAT	2	hsa-miR-513a-5p	0	0	0	0	0	0	0	0	0	1	0	2	0	0	0
hsa-miR-513b-3p	AAATGTCACCTTTTTGAGAGGA	1	hsa-miR-513b-3p	0	0	0	0	0	0	0	0	0	0	0	0	0	0	0
hsa-miR-513b-5p	TTCACAAGGAGGTGTCATTTAT	1	hsa-miR-513b-5p	0	0	0	0	1	0	0	0	0	0	0	0	0	0	0
hsa-miR-513c-3p	TAAATTTCACCTTTCTGAGAAGA	1	hsa-miR-513c-3p	0	0	0	0	0	0	0	0	0	0	0	1	0	0	0
hsa-miR-513c-5p	TTCTCAAGGAGGTGTCGTTTAT	1	hsa-miR-513c-5p	0	0	0	0	2	0	0	0	0	2	0	7	0	0	0
hsa-miR-514a-3p	ATTGACACTTCTGTGAGTAGA	3	hsa-miR-514a-3p	0	0	4	2	28	0	2	4	0	21	0	146	3	0	1
hsa-miR-514a-5p	TACTCTGGAGAGTGACAATCATG	3	hsa-miR-514a-5p	0	0	2	0	0	0	0	0	0	2	0	2	0	0	1
hsa-miR-514b-3p	ATTGACACCTCTGTGAGTGGA	1	hsa-miR-514b-3p	0	0	0	0	1	0	0	0	0	0	0	0	0	0	0
hsa-miR-514b-5p	TTCTCAAGAGGGAGGCAATCAT	1	hsa-miR-514b-5p	0	0	0	0	0	0	0	0	0	0	0	0	0	0	0
hsa-miR-515-3p	GAGTGCCTTCTTTTGGAGCGTT	2	hsa-miR-515-3p	0	0	0	0	0	0	0	0	0	0	0	0	0	0	0
hsa-miR-515-5p	TTCTCCAAAAGAAAGCACTTTCTG	2	hsa-miR-515-5p	0	0	0	0	0	0	0	0	0	0	0	0	0	0	0
hsa-miR-516a-3p	TGCTTCCTTTCAGAGGGT	2	hsa-miR-516a-3p,hsa-miR-516b-3p	0	0	0	0	0	0	0	0	0	0	0	0	0	0	0
hsa-miR-516a-5p	TTCTCGAGGAAAGAAGCACTTTC	2	hsa-miR-516a-5p	0	0	0	0	0	0	0	0	0	0	0	0	1	0	0
hsa-miR-516b-3p	TGCTTCCTTTCAGAGGGT	2	hsa-miR-516a-3p,hsa-miR-516b-3p	0	0	0	0	0	0	0	0	0	0	0	0	0	0	0
hsa-miR-516b-5p	ATCTGGAGGTAAGAAGCACTTT	2	hsa-miR-516b-5p	0	0	0	2	0	0	0	18	0	1	0	6	0	1	0
hsa-miR-517-5p	CCTCTAGATGGAAGCACTGTCT	3	hsa-miR-517-5p	0	0	0	0	0	0	0	0	0	0	0	0	0	0	0
hsa-miR-517a-3p	ATCGTGCATCCCTTTAGAGTGT	1	hsa-miR-517a-3p,hsa-miR-517b-3p	0	0	0	1	0	0	0	2	0	0	0	0	0	0	0
hsa-miR-517b-3p	ATCGTGCATCCCTTTAGAGTGT	1	hsa-miR-517a-3p,hsa-miR-517b-3p	0	0	0	0	0	0	0	1	0	0	0	0	0	0	0
hsa-miR-517c-3p	ATCGTGCATCCTTTTAGAGTGT	1	hsa-miR-517c-3p	0	0	0	0	0	0	0	1	0	0	0	0	0	0	0
hsa-miR-518a-3p	GAAAGCGCTTCCCTTTGCTGGA	2	hsa-miR-518a-3p	0	0	0	0	1	0	0	0	0	0	0	0	0	0	0
hsa-miR-518a-5p	CTGCAAAGGGAAGCCCTTTC	2	hsa-miR-518a-5p,hsa-miR-527	0	0	0	0	0	0	0	0	0	0	0	0	0	0	0
hsa-miR-518b	CAAAGCGCTCCCCTTTAGAGGT	1	hsa-miR-518b	0	0	0	0	1	0	0	0	0	0	0	0	0	0	0
hsa-miR-518c-3p	CAAAGCGCTTCTCTTTAGAGTGT	1	hsa-miR-518c-3p	0	0	0	0	0	0	0	0	0	0	0	0	0	0	0
hsa-miR-518c-5p	TCTCTGGAGGGAAGCACTTTCTG	1	hsa-miR-518c-5p	0	0	0	0	0	0	0	0	0	0	0	0	0	0	0
hsa-miR-518d-3p	CAAAGCGCTTCCCTTTGGAGC	1	hsa-miR-518d-3p	0	0	0	0	0	0	0	0	0	0	0	0	0	0	0
hsa-miR-518d-5p	CTCTAGAGGGAAGCACTTTCTG	1	hsa-miR-518d-5p,hsa-miR-520c-5p,hsa-miR-526a	0	0	0	0	0	0	0	0	0	0	0	0	0	0	0
hsa-miR-518e-3p	AAAGCGCTTCCCTTCAGAGTG	1	hsa-miR-518e-3p	0	0	0	0	0	0	0	0	0	0	0	0	0	0	0
hsa-miR-518e-5p	CTCTAGAGGGAAGCGCTTTCTG	1	hsa-miR-518e-5p,hsa-miR-519a-5p,hsa-miR-519b-5p,hsa-miR-519c-5p,hsa-miR-522-5p,hsa-miR-523-5p	0	0	0	0	0	0	0	0	0	0	0	0	0	0	0
hsa-miR-518f-3p	GAAAGCGCTTCTCTTTAGAGG	1	hsa-miR-518f-3p	0	0	0	0	0	0	0	0	0	0	0	0	0	0	0
hsa-miR-518f-5p	CTCTAGAGGGAAGCACTTTCTC	1	hsa-miR-518f-5p	0	0	0	0	0	0	0	0	0	0	0	0	0	0	0
hsa-miR-519a-3p	AAAGTGCATCCTTTTAGAGTGT	2	hsa-miR-519a-3p	0	0	0	0	0	0	0	0	0	0	0	0	0	2	0
hsa-miR-519a-5p	CTCTAGAGGGAAGCGCTTTCTG	1	hsa-miR-518e-5p,hsa-miR-519a-5p,hsa-miR-519b-5p,hsa-miR-519c-5p,hsa-miR-522-5p,hsa-miR-523-5p	0	0	0	0	0	0	0	0	0	0	0	0	0	0	0
hsa-miR-519b-3p	AAAGTGCATCCTTTTAGAGGTT	1	hsa-miR-519b-3p	0	0	0	0	0	0	0	0	0	0	0	0	0	0	0
hsa-miR-519b-5p	CTCTAGAGGGAAGCGCTTTCTG	1	hsa-miR-518e-5p,hsa-miR-519a-5p,hsa-miR-519b-5p,hsa-miR-519c-5p,hsa-miR-522-5p,hsa-miR-523-5p	0	0	0	0	0	0	0	0	0	0	0	0	0	0	0
hsa-miR-519c-3p	AAAGTGCATCTTTTTAGAGGAT	1	hsa-miR-519c-3p	0	0	0	0	0	0	0	0	0	0	0	0	0	0	0
hsa-miR-519c-5p	CTCTAGAGGGAAGCGCTTTCTG	1	hsa-miR-518e-5p,hsa-miR-519a-5p,hsa-miR-519b-5p,hsa-miR-519c-5p,hsa-miR-522-5p,hsa-miR-523-5p	0	0	0	0	0	0	0	0	0	0	0	0	0	0	0
hsa-miR-519d-3p	CAAAGTGCCTCCCTTTAGAGTG	1	hsa-miR-519d-3p	0	0	0	0	0	0	0	0	0	0	0	1	0	0	0
hsa-miR-519d-5p	CCTCCAAAGGGAAGCGCTTTCTGTT	1	hsa-miR-519d-5p	0	0	0	0	0	0	0	0	0	0	0	0	0	0	0
hsa-miR-519e-3p	AAGTGCCTCCTTTTAGAGTGTT	1	hsa-miR-519e-3p	0	0	0	0	0	0	0	0	0	0	0	0	0	0	0
hsa-miR-519e-5p	TTCTCCAAAAGGGAGCACTTTC	1	hsa-miR-519e-5p	0	0	0	0	0	0	0	0	0	0	0	0	0	0	0
hsa-miR-520a-3p	AAAGTGCTTCCCTTTGGACTGT	1	hsa-miR-520a-3p	0	0	0	0	0	0	0	0	0	0	0	0	0	0	0
hsa-miR-520a-5p	CTCCAGAGGGAAGTACTTTCT	1	hsa-miR-520a-5p	0	0	0	0	0	0	0	0	0	0	0	0	0	0	0
hsa-miR-520b	AAAGTGCTTCCTTTTAGAGGG	1	hsa-miR-520b	0	0	0	0	0	0	0	0	0	0	0	0	0	0	0
hsa-miR-520c-3p	AAAGTGCTTCCTTTTAGAGGGT	1	hsa-miR-520c-3p	0	0	0	0	0	0	0	0	0	0	0	0	0	0	0
hsa-miR-520c-5p	CTCTAGAGGGAAGCACTTTCTG	1	hsa-miR-518d-5p,hsa-miR-520c-5p,hsa-miR-526a	0	0	0	0	0	0	0	0	0	0	0	0	0	0	0
hsa-miR-520d-3p	AAAGTGCTTCTCTTTGGTGGGT	1	hsa-miR-520d-3p	0	0	0	0	0	0	0	0	0	0	0	0	0	0	0
hsa-miR-520d-5p	CTACAAAGGGAAGCCCTTTC	1	hsa-miR-520d-5p	0	0	0	0	0	0	0	0	0	0	0	0	0	0	0
hsa-miR-520e	AAAGTGCTTCCTTTTTGAGGG	1	hsa-miR-520e	0	0	0	0	0	0	0	0	0	0	0	0	0	0	0
hsa-miR-520f-3p	AAGTGCTTCCTTTTAGAGGGTT	1	hsa-miR-520f-3p	0	0	0	0	0	0	0	0	0	0	0	0	0	0	0
hsa-miR-520f-5p	CCTCTAAAGGGAAGCGCTTTCT	1	hsa-miR-520f-5p	0	0	0	0	0	0	0	0	0	0	0	0	0	0	0
hsa-miR-520g-3p	ACAAAGTGCTTCCCTTTAGAGTGT	1	hsa-miR-520g-3p	0	0	0	0	1	0	0	0	0	0	1	0	0	0	0
hsa-miR-520g-5p	TCTAGAGGAAGCACTTTCTGTTT	1	hsa-miR-520g-5p	0	0	0	0	0	0	0	0	0	0	0	0	0	0	0
hsa-miR-520h	ACAAAGTGCTTCCCTTTAGAGT	1	hsa-miR-520h	0	0	0	0	0	0	0	0	0	0	0	0	0	0	0
hsa-miR-521	AACGCACTTCCCTTTAGAGTGT	2	hsa-miR-521	0	0	0	0	0	0	0	0	0	0	0	0	0	0	0
hsa-miR-522-3p	AAAATGGTTCCCTTTAGAGTGT	1	hsa-miR-522-3p	0	0	0	0	0	0	0	0	1	0	0	1	2	0	0
hsa-miR-522-5p	CTCTAGAGGGAAGCGCTTTCTG	1	hsa-miR-518e-5p,hsa-miR-519a-5p,hsa-miR-519b-5p,hsa-miR-519c-5p,hsa-miR-522-5p,hsa-miR-523-5p	0	0	0	0	0	0	0	0	0	0	0	0	0	1	0
hsa-miR-523-3p	GAACGCGCTTCCCTATAGAGGGT	1	hsa-miR-523-3p	0	0	0	0	0	0	0	0	0	0	0	0	0	0	0
hsa-miR-523-5p	CTCTAGAGGGAAGCGCTTTCTG	1	hsa-miR-518e-5p,hsa-miR-519a-5p,hsa-miR-519b-5p,hsa-miR-519c-5p,hsa-miR-522-5p,hsa-miR-523-5p	0	0	0	0	0	0	0	0	0	0	0	0	0	0	0
hsa-miR-524-3p	GAAGGCGCTTCCCTTTGGAGT	1	hsa-miR-524-3p	0	0	0	0	0	0	0	0	0	0	0	0	0	0	0
hsa-miR-524-5p	CTACAAAGGGAAGCACTTTCTC	1	hsa-miR-524-5p	0	0	0	0	0	0	0	0	0	0	0	0	0	0	0
hsa-miR-525-3p	GAAGGCGCTTCCCTTTAGAGCG	1	hsa-miR-525-3p	0	0	0	0	0	0	0	0	0	0	0	0	0	0	0
hsa-miR-525-5p	CTCCAGAGGGATGCACTTTCT	1	hsa-miR-525-5p	0	0	0	0	0	0	0	1	0	0	0	0	0	0	0
hsa-miR-526a	CTCTAGAGGGAAGCACTTTCTG	2	hsa-miR-518d-5p,hsa-miR-520c-5p,hsa-miR-526a	0	0	0	0	0	0	0	0	0	0	0	0	0	0	0
hsa-miR-526b-3p	GAAAGTGCTTCCTTTTAGAGGC	1	hsa-miR-526b-3p	0	0	0	0	0	0	0	0	0	0	0	0	0	0	0
hsa-miR-526b-5p	CTCTTGAGGGAAGCACTTTCTGT	1	hsa-miR-526b-5p	0	0	0	0	0	0	0	0	0	0	0	0	1	0	0
hsa-miR-527	CTGCAAAGGGAAGCCCTTTC	1	hsa-miR-518a-5p,hsa-miR-527	0	0	0	0	0	0	0	0	0	0	0	0	0	0	0
hsa-miR-532-3p	CCTCCCACACCCAAGGCTTGCA	1	hsa-miR-532-3p	29	1	21	44	52	15	27	28	31	33	33	66	46	64	86
hsa-miR-532-5p	CATGCCTTGAGTGTAGGACCGT	1	hsa-miR-532-5p	1927	2905	2755	3521	4756	2392	2286	6742	2778	2337	3025	4561	4889	5495	5076
hsa-miR-539-3p	ATCATACAAGGACAATTTCTTT	1	hsa-miR-539-3p	45	43	61	138	169	86	54	82	74	44	101	93	161	141	145
hsa-miR-539-5p	GGAGAAATTATCCTTGGTGTGT	1	hsa-miR-539-5p	15	11	5	35	26	11	5	31	11	6	17	43	21	36	26
hsa-miR-541-3p	TGGTGGGCACAGAATCTGGACT	1	hsa-miR-541-3p	1	1	2	2	4	0	0	5	5	2	0	6	0	3	1
hsa-miR-541-5p	AAAGGATTCTGCTGTCGGTCCCACT	1	hsa-miR-541-5p	1	0	3	2	2	1	1	4	2	1	3	3	2	0	1
hsa-miR-542-3p	TGTGACAGATTGATAACTGAAA	1	hsa-miR-542-3p	78	52	81	709	826	79	66	382	64	79	64	541	226	180	290
hsa-miR-542-5p	TCGGGGATCATCATGTCACGAGA	1	hsa-miR-542-5p	0	0	0	4	14	0	0	3	0	1	0	1	1	0	1
hsa-miR-543	AAACATTCGCGGTGCACTTCTT	1	hsa-miR-543	1064	2318	1588	2152	1967	2083	1429	3376	1810	1302	1120	1845	2599	4760	3735
hsa-miR-544a	ATTCTGCATTTTTAGCAAGTTC	1	hsa-miR-544a	1	0	0	0	0	0	0	0	0	0	0	1	0	0	0
hsa-miR-544b	ACCTGAGGTTGTGCATTTCTAA	1	hsa-miR-544b	0	1	0	0	3	0	0	0	2	0	0	0	10	0	0
hsa-miR-545-3p	TCAGCAAACATTTATTGTGTGC	1	hsa-miR-545-3p	1	0	0	2	2	0	0	2	0	0	0	1	2	3	7
hsa-miR-545-5p	TCAGTAAATGTTTATTAGATGA	1	hsa-miR-545-5p	0	0	0	0	1	0	0	0	0	0	0	1	2	0	0
hsa-miR-548a-3p	CAAAACTGGCAATTACTTTTGC	3	hsa-miR-548a-3p	1	0	2	5	5	0	0	4	0	1	0	3	0	0	1
hsa-miR-548a-5p	AAAAGTAATTGCGAGTTTTACC	1	hsa-miR-548a-5p	0	0	0	0	0	0	0	0	0	0	0	0	0	0	0
hsa-miR-548aa	AAAAACCACAATTACTTTTGCACCA	2	hsa-miR-548aa,hsa-miR-548t-3p	0	0	0	1	0	1	0	0	1	0	0	0	0	1	0
hsa-miR-548ab	AAAAGTAATTGTGGATTTTGCT	1	hsa-miR-548ab	0	2	2	2	1	1	2	0	1	2	0	4	1	2	2
hsa-miR-548ac	CAAAAACCGGCAATTACTTTTG	1	hsa-miR-548ac	0	0	0	0	1	0	0	2	0	0	0	0	0	0	0
hsa-miR-548ad	GAAAACGACAATGACTTTTGCA	1	hsa-miR-548ad	0	0	0	0	0	0	0	0	0	0	0	0	0	0	0
hsa-miR-548ae	CAAAAACTGCAATTACTTTCA	2	hsa-miR-548ae	0	0	0	0	1	0	0	0	0	0	0	0	0	0	0
hsa-miR-548ag	AAAGGTAATTGTGGTTTCTGC	2	hsa-miR-548ag	0	0	0	0	0	0	0	0	0	0	0	0	0	0	0
hsa-miR-548ah-3p	CAAAAACTGCAGTTACTTTTGC	1	hsa-miR-548ah-3p	1	4	2	0	1	6	4	0	2	2	1	1	8	8	11
hsa-miR-548ah-5p	AAAAGTGATTGCAGTGTTTG	1	hsa-miR-548ah-5p	0	0	0	1	1	0	0	0	0	0	0	0	1	0	0
hsa-miR-548ai	AAAGGTAATTGCAGTTTTTCCC	1	hsa-miR-548ai,hsa-miR-570-5p	0	0	0	0	0	0	0	0	0	0	0	0	0	0	0
hsa-miR-548aj-3p	TAAAAACTGCAATTACTTTTA	2	hsa-miR-548aj-3p	0	0	0	0	0	0	0	0	0	0	0	0	0	0	0
hsa-miR-548aj-5p	TGCAAAAGTAATTGCAGTTTTTG	1	hsa-miR-548aj-5p,hsa-miR-548g-5p,hsa-miR-548x-5p	0	0	0	0	0	0	0	0	0	0	0	0	0	0	0
hsa-miR-548ak	AAAAGTAACTGCGGTTTTTGA	1	hsa-miR-548ak	0	0	0	0	0	0	0	0	0	0	0	0	1	0	0
hsa-miR-548al	AACGGCAATGACTTTTGTACCA	1	hsa-miR-548al	2	2	2	8	8	0	2	1	1	3	1	10	4	3	5
hsa-miR-548am-3p	CAAAAACTGCAGTTACTTTTGT	1	hsa-miR-548am-3p	0	2	0	0	3	0	0	0	2	0	1	2	3	1	0
hsa-miR-548am-5p	AAAAGTAATTGCGGTTTTTGCC	1	hsa-miR-548am-5p,hsa-miR-548c-5p,hsa-miR-548o-5p	0	0	0	0	0	0	0	0	0	0	0	0	0	0	0
hsa-miR-548an	AAAAGGCATTGTGGTTTTTG	1	hsa-miR-548an	0	0	0	0	0	0	0	0	0	0	0	0	0	0	0
hsa-miR-548ao-3p	AAAGACCGTGACTACTTTTGCA	1	hsa-miR-548ao-3p	0	0	0	0	0	0	0	0	0	0	1	0	0	0	0
hsa-miR-548ao-5p	AGAAGTAACTACGGTTTTTGCA	1	hsa-miR-548ao-5p	0	0	0	0	0	0	0	0	0	0	0	0	0	0	0
hsa-miR-548ap-3p	AAAAACCACAATTACTTTT	1	hsa-miR-548ap-3p	0	0	0	0	0	0	0	0	0	0	0	0	0	0	0
hsa-miR-548ap-5p	AAAAGTAATTGCGGTCTTT	1	hsa-miR-548ap-5p	0	0	0	0	0	0	0	0	0	0	0	0	0	0	0
hsa-miR-548aq-3p	CAAAAACTGCAATTACTTTTGC	1	hsa-miR-548aq-3p	1	0	0	2	0	1	1	0	0	0	3	0	1	0	1
hsa-miR-548aq-5p	GAAAGTAATTGCTGTTTTTGCC	1	hsa-miR-548aq-5p	0	0	0	0	0	0	0	0	0	1	0	0	0	0	0
hsa-miR-548ar-3p	TAAAACTGCAGTTATTTTTGC	1	hsa-miR-548ar-3p	2	0	1	1	1	0	2	0	0	0	1	1	5	2	0
hsa-miR-548ar-5p	AAAAGTAATTGCAGTTTTTGC	1	hsa-miR-548ar-5p	0	0	0	0	0	0	0	0	0	0	0	0	0	0	0
hsa-miR-548as-3p	TAAAACCCACAATTATGTTTGT	1	hsa-miR-548as-3p	0	0	0	0	0	0	0	0	0	0	0	0	0	0	0
hsa-miR-548as-5p	AAAAGTAATTGCGGGTTTTGCC	1	hsa-miR-548as-5p	0	0	0	0	0	0	0	0	0	0	0	1	0	0	0
hsa-miR-548at-3p	CAAAACCGCAGTAACTTTTGT	1	hsa-miR-548at-3p	0	0	0	0	0	0	0	1	0	0	0	0	0	0	0
hsa-miR-548at-5p	AAAAGTTATTGCGGTTTTGGCT	1	hsa-miR-548at-5p	0	0	1	0	0	0	0	0	1	0	0	0	0	0	2
hsa-miR-548au-3p	TGGCAGTTACTTTTGCACCAG	1	hsa-miR-548au-3p	0	0	0	0	0	0	0	0	1	0	0	0	0	0	0
hsa-miR-548au-5p	AAAAGTAATTGCGGTTTTTGC	1	hsa-miR-548au-5p	0	0	0	0	0	0	0	0	0	0	0	0	0	0	0
hsa-miR-548av-3p	AAAACTGCAGTTACTTTTGC	1	hsa-miR-548av-3p	0	0	0	0	0	0	0	0	0	0	0	0	0	0	0
hsa-miR-548av-5p	AAAAGTACTTGCGGATTT	1	hsa-miR-548av-5p	0	0	0	0	0	0	0	0	1	0	1	0	0	0	1
hsa-miR-548aw	GTGCAAAAGTCATCACGGTT	1	hsa-miR-548aw	0	0	0	1	0	0	0	0	0	0	0	0	0	0	0
hsa-miR-548ax	AGAAGTAATTGCGGTTTTGCCA	1	hsa-miR-548ax	0	0	0	0	0	0	0	0	0	0	0	0	0	0	0
hsa-miR-548ay-3p	CAAAACCGCGATTACTCTTGCA	1	hsa-miR-548ay-3p	0	1	5	1	1	3	4	1	1	7	4	2	12	6	9
hsa-miR-548ay-5p	AAAAGTAATTGTGGTTTTTGC	1	hsa-miR-548ay-5p	3	0	1	1	3	2	3	0	0	0	1	2	4	3	1
hsa-miR-548az-3p	AAAAACTGCAATCACTTTTGC	1	hsa-miR-548az-3p	0	0	0	0	0	0	0	0	0	0	0	0	0	0	0
hsa-miR-548az-5p	CAAAAGTGATTGTGGTTTTTGC	1	hsa-miR-548az-5p	0	0	0	0	0	0	0	0	0	0	0	0	0	0	0
hsa-miR-548b-3p	CAAGAACCTCAGTTGCTTTTGT	1	hsa-miR-548b-3p	0	0	0	0	1	0	0	0	0	0	0	0	0	0	0
hsa-miR-548b-5p	AAAAGTAATTGTGGTTTTGGCC	1	hsa-miR-548b-5p	1	0	0	2	1	1	0	0	1	1	0	3	2	4	1
hsa-miR-548ba	AAAGGTAACTGTGATTTTTGCT	1	hsa-miR-548ba	0	1	0	1	6	0	0	1	0	0	0	0	1	0	1
hsa-miR-548c-3p	CAAAAATCTCAATTACTTTTGC	1	hsa-miR-548c-3p	0	0	0	0	0	0	0	0	0	0	0	0	0	0	0
hsa-miR-548c-5p	AAAAGTAATTGCGGTTTTTGCC	1	hsa-miR-548am-5p,hsa-miR-548c-5p,hsa-miR-548o-5p	0	0	0	0	0	0	0	0	0	0	0	0	0	0	0
hsa-miR-548d-3p	CAAAAACCACAGTTTCTTTTGC	2	hsa-miR-548d-3p	0	0	0	0	0	0	0	0	0	0	0	0	0	1	0
hsa-miR-548d-5p	AAAAGTAATTGTGGTTTTTGCC	2	hsa-miR-548d-5p	0	0	1	2	2	3	3	1	2	0	1	2	3	0	5
hsa-miR-548e-3p	AAAAACTGAGACTACTTTTGCA	1	hsa-miR-548e-3p	7	8	17	24	22	12	21	10	15	17	21	24	33	33	37
hsa-miR-548e-5p	CAAAAGCAATCGCGGTTTTTGC	1	hsa-miR-548e-5p	0	0	1	0	1	0	0	0	0	0	0	0	0	0	0
hsa-miR-548f-3p	AAAAACTGTAATTACTTTT	5	hsa-miR-548f-3p	0	0	2	1	0	1	0	0	0	0	0	1	0	1	2
hsa-miR-548f-5p	TGCAAAAGTAATCACAGTTTTT	1	hsa-miR-548f-5p	0	0	0	0	0	0	0	0	0	0	0	0	0	0	0
hsa-miR-548g-3p	AAAACTGTAATTACTTTTGTAC	1	hsa-miR-548g-3p	0	0	0	0	0	0	0	0	0	0	0	0	0	0	0
hsa-miR-548g-5p	TGCAAAAGTAATTGCAGTTTTTG	1	hsa-miR-548aj-5p,hsa-miR-548g-5p,hsa-miR-548x-5p	0	0	0	0	0	0	0	0	0	0	0	0	0	0	0
hsa-miR-548h-3p	CAAAAACCGCAATTACTTTTGCA	1	hsa-miR-548h-3p,hsa-miR-548z	0	0	0	0	0	0	0	1	0	0	0	0	1	0	1
hsa-miR-548h-5p	AAAAGTAATCGCGGTTTTTGTC	5	hsa-miR-548h-5p	0	0	0	0	0	0	0	0	0	0	0	0	0	0	0
hsa-miR-548i	AAAAGTAATTGCGGATTTTGCC	4	hsa-miR-548i	1	1	0	0	3	4	1	2	0	2	3	0	2	1	2
hsa-miR-548j-3p	CAAAAACTGCATTACTTTTGC	1	hsa-miR-548j-3p	1	0	0	0	1	0	0	0	1	0	0	0	2	0	2
hsa-miR-548j-5p	AAAAGTAATTGCGGTCTTTGGT	1	hsa-miR-548j-5p	17	12	14	7	16	10	12	11	16	18	14	33	32	29	42
hsa-miR-548k	AAAAGTACTTGCGGATTTTGCT	1	hsa-miR-548k	20	40	58	35	55	42	46	50	54	43	51	50	76	84	122
hsa-miR-548l	AAAAGTATTTGCGGGTTTTGTC	1	hsa-miR-548l	0	0	1	3	4	1	9	4	5	1	7	2	6	11	13
hsa-miR-548m	CAAAGGTATTTGTGGTTTTTG	1	hsa-miR-548m	0	0	0	0	0	0	0	0	0	0	0	0	0	0	0
hsa-miR-548n	CAAAAGTAATTGTGGATTTTGT	1	hsa-miR-548n	5	2	1	3	4	4	6	2	2	2	8	2	10	10	12
hsa-miR-548o-3p	CCAAAACTGCAGTTACTTTTGC	2	hsa-miR-548o-3p	18	50	56	28	41	41	46	34	30	42	36	32	86	93	101
hsa-miR-548o-5p	AAAAGTAATTGCGGTTTTTGCC	1	hsa-miR-548am-5p,hsa-miR-548c-5p,hsa-miR-548o-5p	0	0	0	0	0	0	0	0	0	0	0	0	0	0	0
hsa-miR-548p	TAGCAAAAACTGCAGTTACTTT	1	hsa-miR-548p	0	0	0	0	0	0	1	0	0	0	0	0	0	0	0
hsa-miR-548q	GCTGGTGCAAAAGTAATGGCGG	1	hsa-miR-548q	3	1	1	2	3	2	0	0	2	0	0	9	1	2	2
hsa-miR-548s	ATGGCCAAAACTGCAGTTATTTT	1	hsa-miR-548s	1	0	1	0	0	4	1	1	0	0	2	0	7	6	8
hsa-miR-548t-3p	AAAAACCACAATTACTTTTGCACCA	1	hsa-miR-548aa,hsa-miR-548t-3p	0	0	0	0	0	0	2	0	1	1	1	0	1	1	0
hsa-miR-548t-5p	CAAAAGTGATCGTGGTTTTTG	1	hsa-miR-548t-5p	0	2	1	0	0	2	1	1	0	1	4	1	0	1	0
hsa-miR-548u	CAAAGACTGCAATTACTTTTGCG	1	hsa-miR-548u	3	8	7	4	1	4	8	1	1	2	3	3	10	6	16
hsa-miR-548v	AGCTACAGTTACTTTTGCACCA	1	hsa-miR-548v	0	0	2	2	0	2	0	0	0	0	1	0	6	1	3
hsa-miR-548w	AAAAGTAACTGCGGTTTTTGCCT	1	hsa-miR-548w	1	0	0	0	0	0	0	0	0	0	3	0	6	3	1
hsa-miR-548x-3p	TAAAAACTGCAATTACTTTC	2	hsa-miR-548x-3p	0	0	0	0	0	0	0	0	0	0	0	0	0	0	0
hsa-miR-548x-5p	TGCAAAAGTAATTGCAGTTTTTG	1	hsa-miR-548aj-5p,hsa-miR-548g-5p,hsa-miR-548x-5p	0	0	0	0	0	0	0	0	0	0	0	0	0	0	0
hsa-miR-548y	AAAAGTAATCACTGTTTTTGCC	1	hsa-miR-548y	0	0	0	0	0	0	0	0	0	0	0	0	0	0	0
hsa-miR-548z	CAAAAACCGCAATTACTTTTGCA	1	hsa-miR-548h-3p,hsa-miR-548z	1	0	0	0	0	0	1	0	0	0	0	0	0	1	3
hsa-miR-549a	TGACAACTATGGATGAGCTCT	1	hsa-miR-549a	0	0	0	2	0	0	0	0	1	0	0	0	0	0	0
hsa-miR-550a-3-5p	AGTGCCTGAGGGAGTAAGAG	1	hsa-miR-550a-3-5p	2	0	2	6	4	2	1	5	0	2	3	2	6	3	2
hsa-miR-550a-3p	TGTCTTACTCCCTCAGGCACAT	3	hsa-miR-550a-3p	2	3	1	2	5	2	0	2	0	0	0	2	1	2	3
hsa-miR-550a-5p	AGTGCCTGAGGGAGTAAGAGCCC	2	hsa-miR-550a-5p	21	13	18	9	10	11	21	29	7	8	15	10	23	28	41
hsa-miR-550b-2-5p	ATGTGCCTGAGGGAGTAAGACA	2	hsa-miR-550b-2-5p	0	0	0	0	0	0	0	0	0	0	0	0	0	0	0
hsa-miR-550b-3p	TCTTACTCCCTCAGGCACTG	2	hsa-miR-550b-3p	0	0	0	0	0	0	0	0	0	0	0	0	0	0	0
hsa-miR-551a	GCGACCCACTCTTGGTTTCCA	1	hsa-miR-551a	2	3	9	19	31	2	8	13	5	9	3	27	16	6	7
hsa-miR-551b-3p	GCGACCCATACTTGGTTTCAG	1	hsa-miR-551b-3p	0	0	0	0	0	0	0	0	0	0	0	0	0	0	0
hsa-miR-551b-5p	GAAATCAAGCGTGGGTGAGACC	1	hsa-miR-551b-5p	0	0	1	0	0	0	0	0	0	0	0	0	0	0	0
hsa-miR-552-3p	AACAGGTGACTGGTTAGACAA	1	hsa-miR-552-3p	0	0	0	0	1	0	0	3	0	1	0	3	0	1	0
hsa-miR-552-5p	GTTTAACCTTTTGCCTGTTGG	1	hsa-miR-552-5p	0	0	0	0	0	0	0	0	0	0	0	0	0	0	3
hsa-miR-553	AAAACGGTGAGATTTTGTTTT	1	hsa-miR-553	0	0	0	0	0	0	0	0	0	0	0	0	0	0	0
hsa-miR-554	GCTAGTCCTGACTCAGCCAGT	1	hsa-miR-554	0	0	0	0	0	0	0	0	0	0	0	0	0	0	0
hsa-miR-555	AGGGTAAGCTGAACCTCTGAT	1	hsa-miR-555	0	0	0	0	0	0	0	0	0	0	0	0	0	0	0
hsa-miR-556-3p	ATATTACCATTAGCTCATCTTT	1	hsa-miR-556-3p	0	0	0	0	2	0	0	1	0	0	0	1	4	0	1
hsa-miR-556-5p	GATGAGCTCATTGTAATATGAG	1	hsa-miR-556-5p	2	2	3	3	10	1	6	3	6	2	2	4	12	9	5
hsa-miR-557	GTTTGCACGGGTGGGCCTTGTCT	1	hsa-miR-557	0	0	0	0	0	0	0	0	0	0	0	0	0	0	0
hsa-miR-558	TGAGCTGCTGTACCAAAAT	1	hsa-miR-558	0	0	0	0	0	0	0	0	0	0	0	0	0	0	0
hsa-miR-559	TAAAGTAAATATGCACCAAAA	1	hsa-miR-559	0	0	0	0	0	0	0	0	0	0	0	0	0	0	0
hsa-miR-561-3p	CAAAGTTTAAGATCCTTGAAGT	1	hsa-miR-561-3p	0	0	0	2	0	0	0	0	0	0	3	0	1	0	2
hsa-miR-561-5p	ATCAAGGATCTTAAACTTTGCC	1	hsa-miR-561-5p	3	3	4	10	17	9	1	13	4	8	6	14	12	11	15
hsa-miR-562	AAAGTAGCTGTACCATTTGC	1	hsa-miR-562	0	0	0	0	0	0	0	0	0	0	0	0	0	0	0
hsa-miR-563	AGGTTGACATACGTTTCCC	1	hsa-miR-563	0	0	0	0	0	0	0	0	0	0	0	0	0	0	0
hsa-miR-564	AGGCACGGTGTCAGCAGGC	1	hsa-miR-564	0	0	0	0	0	0	0	0	0	0	0	0	0	0	0
hsa-miR-566	GGGCGCCTGTGATCCCAAC	1	hsa-miR-566	0	0	0	0	0	0	0	0	0	0	0	0	0	0	0
hsa-miR-567	AGTATGTTCTTCCAGGACAGAAC	1	hsa-miR-567	0	0	0	0	0	0	0	0	0	0	0	0	0	0	0
hsa-miR-568	ATGTATAAATGTATACACAC	1	hsa-miR-568	0	0	0	0	0	0	0	0	0	0	0	0	0	0	0
hsa-miR-569	AGTTAATGAATCCTGGAAAGT	1	hsa-miR-569	0	0	0	0	0	0	0	0	0	0	0	0	0	0	0
hsa-miR-570-3p	CGAAAACAGCAATTACCTTTGC	1	hsa-miR-570-3p	0	0	0	0	1	0	1	0	0	1	1	1	0	1	2
hsa-miR-570-5p	AAAGGTAATTGCAGTTTTTCCC	1	hsa-miR-548ai,hsa-miR-570-5p	0	0	0	0	0	0	0	0	0	0	0	2	0	0	0
hsa-miR-571	TGAGTTGGCCATCTGAGTGAG	1	hsa-miR-571	0	0	0	0	0	0	0	0	0	0	0	0	0	0	0
hsa-miR-572	GTCCGCTCGGCGGTGGCCCA	1	hsa-miR-572	0	0	0	0	0	0	0	0	0	0	0	0	0	0	0
hsa-miR-573	CTGAAGTGATGTGTAACTGATCAG	1	hsa-miR-573	2	4	4	0	0	3	6	2	3	2	4	0	4	6	5
hsa-miR-574-3p	CACGCTCATGCACACACCCACA	1	hsa-miR-574-3p	425	101	423	1719	1601	287	374	834	250	590	516	1643	689	802	980
hsa-miR-574-5p	TGAGTGTGTGTGTGTGAGTGTGT	1	hsa-miR-574-5p	396	292	441	905	1466	266	297	961	289	467	519	783	629	962	768
hsa-miR-575	GAGCCAGTTGGACAGGAGC	1	hsa-miR-575	0	0	0	0	0	0	0	0	0	0	0	0	0	0	0
hsa-miR-576-3p	AAGATGTGGAAAAATTGGAATC	1	hsa-miR-576-3p	31	32	48	55	65	33	42	74	40	27	46	84	78	101	162
hsa-miR-576-5p	ATTCTAATTTCTCCACGTCTTT	1	hsa-miR-576-5p	9	19	17	15	49	25	18	12	10	11	48	19	54	36	34
hsa-miR-577	TAGATAAAATATTGGTACCTG	1	hsa-miR-577	0	0	0	0	0	2	0	0	0	1	2	1	0	0	0
hsa-miR-578	CTTCTTGTGCTCTAGGATTGT	1	hsa-miR-578	3	1	1	11	16	2	0	15	0	4	2	11	5	5	3
hsa-miR-579-3p	TTCATTTGGTATAAACCGCGATT	1	hsa-miR-579-3p	0	0	0	0	2	0	1	0	1	0	1	1	0	0	0
hsa-miR-579-5p	TCGCGGTTTGTGCCAGATGACG	1	hsa-miR-579-5p	4	1	6	1	8	3	2	2	0	3	3	0	7	7	5
hsa-miR-580-3p	TTGAGAATGATGAATCATTAGG	1	hsa-miR-580-3p	1	2	2	0	0	1	1	2	2	1	3	1	4	5	5
hsa-miR-580-5p	TAATGATTCATCAGACTCAGAT	1	hsa-miR-580-5p	0	0	0	0	0	0	0	0	0	0	0	0	0	0	0
hsa-miR-581	TCTTGTGTTCTCTAGATCAGT	1	hsa-miR-581	0	3	1	1	3	1	1	3	0	1	2	0	2	0	0
hsa-miR-582-3p	TAACTGGTTGAACAACTGAACC	1	hsa-miR-582-3p	34	129	91	29	97	74	134	27	142	35	136	88	174	176	123
hsa-miR-582-5p	TTACAGTTGTTCAACCAGTTACT	1	hsa-miR-582-5p	2	2	5	4	18	12	10	1	11	1	9	9	21	9	8
hsa-miR-583	CAAAGAGGAAGGTCCCATTAC	1	hsa-miR-583	0	0	0	0	0	0	0	0	0	0	0	0	0	0	0
hsa-miR-584-3p	TCAGTTCCAGGCCAACCAGGCT	1	hsa-miR-584-3p	0	0	0	0	0	0	0	0	0	0	1	0	0	0	0
hsa-miR-584-5p	TTATGGTTTGCCTGGGACTGAG	1	hsa-miR-584-5p	216	192	267	39	56	307	323	187	260	288	259	67	431	586	1017
hsa-miR-585-3p	TGGGCGTATCTGTATGCTA	1	hsa-miR-585-3p	3	1	3	35	14	0	2	26	1	7	3	24	4	10	6
hsa-miR-585-5p	CTAGCACACAGATACGCCCAGA	1	hsa-miR-585-5p	0	0	1	0	0	0	0	0	0	0	1	0	0	0	0
hsa-miR-586	TATGCATTGTATTTTTAGGTCC	1	hsa-miR-586	0	0	0	0	0	0	0	0	0	1	0	0	1	0	0
hsa-miR-587	TTTCCATAGGTGATGAGTCAC	1	hsa-miR-587	0	0	0	0	0	0	0	0	0	0	0	0	0	0	0
hsa-miR-588	TTGGCCACAATGGGTTAGAAC	1	hsa-miR-588	0	0	0	0	0	0	0	0	0	0	0	0	0	0	0
hsa-miR-589-3p	TCAGAACAAATGCCGGTTCCCAGA	1	hsa-miR-589-3p	1	3	2	1	2	0	1	0	1	2	10	0	3	2	7
hsa-miR-589-5p	TGAGAACCACGTCTGCTCTGAG	1	hsa-miR-589-5p	95	129	180	44	66	120	138	47	152	135	158	57	204	315	393
hsa-miR-590-3p	TAATTTTATGTATAAGCTAGT	1	hsa-miR-590-3p	8	6	16	39	77	13	21	21	15	18	23	44	47	34	26
hsa-miR-590-5p	GAGCTTATTCATAAAAGTGCAG	1	hsa-miR-590-5p	1	1	2	0	2	1	0	2	2	2	4	1	1	4	1
hsa-miR-591	AGACCATGGGTTCTCATTGT	1	hsa-miR-591	0	0	0	0	0	0	0	0	0	0	0	0	0	0	0
hsa-miR-592	TTGTGTCAATATGCGATGATGT	1	hsa-miR-592	2	2	1	3	5	1	4	5	0	1	3	3	4	4	1
hsa-miR-593-3p	TGTCTCTGCTGGGGTTTCT	1	hsa-miR-593-3p	0	0	0	0	0	0	0	0	0	0	0	0	0	0	0
hsa-miR-593-5p	AGGCACCAGCCAGGCATTGCTCAGC	1	hsa-miR-593-5p	0	0	0	0	0	0	0	0	0	0	0	0	0	0	0
hsa-miR-595	GAAGTGTGCCGTGGTGTGTCT	1	hsa-miR-595	0	0	0	0	0	0	0	0	0	0	0	0	0	0	0
hsa-miR-596	AAGCCTGCCCGGCTCCTCGGG	1	hsa-miR-596	0	0	0	0	0	0	0	0	0	0	0	0	0	0	0
hsa-miR-597-3p	TGGTTCTCTTGTGGCTCAAGCGT	1	hsa-miR-597-3p	3	4	2	1	2	4	6	1	1	4	1	4	4	8	14
hsa-miR-597-5p	TGTGTCACTCGATGACCACTGT	1	hsa-miR-597-5p	0	0	0	1	2	1	0	0	0	1	2	0	2	1	0
hsa-miR-598-3p	TACGTCATCGTTGTCATCGTCA	1	hsa-miR-598-3p	15	12	25	55	129	12	23	36	20	30	23	79	54	56	65
hsa-miR-598-5p	GCGGTGATCCCGATGGTGTGAGC	1	hsa-miR-598-5p	0	0	0	0	0	1	0	0	0	0	0	0	0	1	1
hsa-miR-599	GTTGTGTCAGTTTATCAAAC	1	hsa-miR-599	0	0	0	0	0	0	0	0	0	0	0	0	0	0	0
hsa-miR-600	ACTTACAGACAAGAGCCTTGCTC	1	hsa-miR-600	0	0	0	0	0	0	0	0	0	0	0	0	0	0	0
hsa-miR-601	TGGTCTAGGATTGTTGGAGGAG	1	hsa-miR-601	0	0	0	0	0	0	0	0	0	0	0	0	0	0	0
hsa-miR-602	GACACGGGCGACAGCTGCGGCCC	1	hsa-miR-602	0	0	0	0	0	0	0	0	0	0	0	0	0	0	0
hsa-miR-603	CACACACTGCAATTACTTTTGC	1	hsa-miR-603	0	0	0	0	0	0	0	0	0	0	0	0	0	0	0
hsa-miR-604	AGGCTGCGGAATTCAGGAC	1	hsa-miR-604	0	0	0	0	0	0	0	0	1	0	0	0	0	0	0
hsa-miR-605-3p	AGAAGGCACTATGAGATTTAGA	1	hsa-miR-605-3p	0	0	0	0	0	0	0	0	0	0	0	0	0	0	0
hsa-miR-605-5p	TAAATCCCATGGTGCCTTCTCCT	1	hsa-miR-605-5p	0	0	0	0	0	0	0	0	0	0	0	0	0	1	0
hsa-miR-606	AAACTACTGAAAATCAAAGAT	1	hsa-miR-606	0	0	0	0	0	0	0	0	0	0	0	0	0	0	0
hsa-miR-607	GTTCAAATCCAGATCTATAAC	1	hsa-miR-607	0	0	0	0	0	0	0	0	0	0	0	0	0	0	0
hsa-miR-608	AGGGGTGGTGTTGGGACAGCTCCGT	1	hsa-miR-608	0	0	0	0	0	0	0	0	0	0	0	0	0	0	0
hsa-miR-609	AGGGTGTTTCTCTCATCTCT	1	hsa-miR-609	0	0	0	0	0	0	0	0	0	0	0	0	0	0	0
hsa-miR-610	TGAGCTAAATGTGTGCTGGGA	1	hsa-miR-610	0	0	1	0	0	0	1	0	2	0	0	0	1	2	2
hsa-miR-611	GCGAGGACCCCTCGGGGTCTGAC	1	hsa-miR-611	0	0	0	0	0	0	0	0	0	0	0	0	0	0	0
hsa-miR-612	GCTGGGCAGGGCTTCTGAGCTCCTT	1	hsa-miR-612	0	0	0	0	0	0	0	0	0	0	0	0	0	0	0
hsa-miR-613	AGGAATGTTCCTTCTTTGCC	1	hsa-miR-613	0	0	0	0	0	0	0	0	0	0	0	0	0	0	0
hsa-miR-614	GAACGCCTGTTCTTGCCAGGTGG	1	hsa-miR-614	0	0	0	0	0	0	0	0	0	0	0	0	0	0	0
hsa-miR-615-3p	TCCGAGCCTGGGTCTCCCTCTT	1	hsa-miR-615-3p	6	5	107	14	32	47	102	14	13	104	32	263	15	10	100
hsa-miR-615-5p	GGGGGTCCCCGGTGCTCGGATC	1	hsa-miR-615-5p	0	0	0	0	0	0	0	0	0	0	0	0	0	0	0
hsa-miR-616-3p	AGTCATTGGAGGGTTTGAGCAG	1	hsa-miR-616-3p	0	0	3	2	0	1	0	0	0	0	0	1	4	2	1
hsa-miR-616-5p	ACTCAAAACCCTTCAGTGACTT	1	hsa-miR-616-5p	0	0	1	4	4	0	0	1	1	2	0	4	3	0	1
hsa-miR-617	AGACTTCCCATTTGAAGGTGGC	1	hsa-miR-617	0	0	0	0	0	0	0	0	0	0	0	0	0	0	0
hsa-miR-618	AAACTCTACTTGTCCTTCTGAGT	1	hsa-miR-618	0	5	2	9	5	3	14	6	9	1	4	30	6	3	5
hsa-miR-619-3p	GACCTGGACATGTTTGTGCCCAGT	1	hsa-miR-619-3p	0	0	0	0	0	0	0	0	0	0	0	0	0	0	0
hsa-miR-619-5p	GCTGGGATTACAGGCATGAGCC	1	hsa-miR-619-5p	0	1	2	0	1	1	1	2	0	1	0	4	1	2	2
hsa-miR-620	ATGGAGATAGATATAGAAAT	1	hsa-miR-620	0	0	0	0	0	0	0	0	0	0	0	0	0	0	0
hsa-miR-621	GGCTAGCAACAGCGCTTACCT	1	hsa-miR-621	0	0	0	0	0	0	0	0	0	0	0	0	0	0	0
hsa-miR-622	ACAGTCTGCTGAGGTTGGAGC	1	hsa-miR-622	0	0	0	0	0	0	0	0	0	0	0	0	0	0	0
hsa-miR-623	ATCCCTTGCAGGGGCTGTTGGGT	1	hsa-miR-623	0	0	0	0	0	0	0	0	0	0	0	0	0	0	0
hsa-miR-624-3p	CACAAGGTATTGGTATTACCT	1	hsa-miR-624-3p	0	1	0	1	1	0	0	0	0	1	0	1	1	0	0
hsa-miR-624-5p	TAGTACCAGTACCTTGTGTTCA	1	hsa-miR-624-5p	0	0	0	4	0	2	2	1	0	3	0	0	2	1	2
hsa-miR-625-3p	GACTATAGAACTTTCCCCCTCA	1	hsa-miR-625-3p	132	125	309	145	236	122	285	219	205	114	155	146	364	546	389
hsa-miR-625-5p	AGGGGGAAAGTTCTATAGTCC	1	hsa-miR-625-5p	5	7	5	8	11	2	9	15	4	10	6	13	17	15	10
hsa-miR-626	AGCTGTCTGAAAATGTCTT	1	hsa-miR-626	0	0	0	0	0	0	0	0	0	0	0	0	0	0	0
hsa-miR-627-3p	TCTTTTCTTTGAGACTCACT	1	hsa-miR-627-3p	0	0	2	0	2	1	0	0	0	0	0	4	0	0	2
hsa-miR-627-5p	GTGAGTCTCTAAGAAAAGAGGA	1	hsa-miR-627-5p	1	0	0	1	1	0	0	0	1	1	1	1	0	1	1
hsa-miR-628-3p	TCTAGTAAGAGTGGCAGTCGA	1	hsa-miR-628-3p	11	5	16	29	18	14	6	19	12	19	5	57	27	23	45
hsa-miR-628-5p	ATGCTGACATATTTACTAGAGG	1	hsa-miR-628-5p	11	8	18	61	78	9	14	46	8	33	9	122	47	33	50
hsa-miR-629-3p	GTTCTCCCAACGTAAGCCCAGC	1	hsa-miR-629-3p	5	2	3	5	2	7	7	4	8	9	10	2	7	7	15
hsa-miR-629-5p	TGGGTTTACGTTGGGAGAACT	1	hsa-miR-629-5p	465	681	597	264	376	771	588	515	852	580	1038	375	965	1343	1484
hsa-miR-630	AGTATTCTGTACCAGGGAAGGT	1	hsa-miR-630	0	0	0	0	0	0	0	0	0	0	0	0	0	0	0
hsa-miR-631	AGACCTGGCCCAGACCTCAGC	1	hsa-miR-631	0	0	0	0	0	0	0	0	0	0	0	0	0	0	0
hsa-miR-632	GTGTCTGCTTCCTGTGGGA	1	hsa-miR-632	0	0	0	1	0	0	0	0	0	0	0	0	0	0	0
hsa-miR-633	CTAATAGTATCTACCACAATAAA	1	hsa-miR-633	0	0	0	0	0	0	0	0	0	0	0	0	0	0	0
hsa-miR-634	AACCAGCACCCCAACTTTGGAC	1	hsa-miR-634	0	0	0	0	0	0	0	0	0	0	0	0	0	0	0
hsa-miR-635	ACTTGGGCACTGAAACAATGTCC	1	hsa-miR-635	0	0	0	0	0	0	0	0	0	0	0	0	0	0	0
hsa-miR-636	TGTGCTTGCTCGTCCCGCCCGCA	1	hsa-miR-636	2	0	2	1	2	0	1	1	1	3	4	0	3	1	2
hsa-miR-637	ACTGGGGGCTTTCGGGCTCTGCGT	1	hsa-miR-637	0	0	0	0	0	0	0	0	0	0	0	0	0	0	0
hsa-miR-638	AGGGATCGCGGGCGGGTGGCGGCCT	1	hsa-miR-638	0	0	0	0	0	0	0	0	0	0	0	0	0	0	0
hsa-miR-639	ATCGCTGCGGTTGCGAGCGCTGT	1	hsa-miR-639	0	0	0	0	0	0	0	0	0	0	0	0	0	0	0
hsa-miR-640	ATGATCCAGGAACCTGCCTCT	1	hsa-miR-640	0	0	0	0	0	0	0	0	0	0	0	0	0	0	0
hsa-miR-641	AAAGACATAGGATAGAGTCACCTC	1	hsa-miR-641	18	22	24	17	20	35	19	29	40	21	33	11	57	95	51
hsa-miR-642a-3p	AGACACATTTGGAGAGGGAACC	1	hsa-miR-642a-3p	0	0	0	0	2	0	0	0	0	0	0	0	0	0	0
hsa-miR-642a-5p	GTCCCTCTCCAAATGTGTCTTG	1	hsa-miR-642a-5p	0	0	0	0	0	0	0	0	0	0	0	1	0	0	0
hsa-miR-642b-3p	AGACACATTTGGAGAGGGACCC	1	hsa-miR-642b-3p	0	0	0	0	1	0	0	0	0	0	0	0	0	0	0
hsa-miR-642b-5p	GGTTCCCTCTCCAAATGTGTCT	1	hsa-miR-642b-5p	0	0	0	0	0	0	0	0	0	0	0	0	0	0	0
hsa-miR-643	ACTTGTATGCTAGCTCAGGTAG	1	hsa-miR-643	0	0	2	3	5	3	0	3	2	1	3	1	1	0	6
hsa-miR-644a	AGTGTGGCTTTCTTAGAGC	1	hsa-miR-644a	0	0	0	0	0	0	0	0	0	0	0	0	0	0	0
hsa-miR-645	TCTAGGCTGGTACTGCTGA	1	hsa-miR-645	0	0	0	0	0	0	0	0	0	0	0	0	0	0	0
hsa-miR-646	AAGCAGCTGCCTCTGAGGC	1	hsa-miR-646	0	0	0	0	0	0	0	0	0	0	0	0	0	0	0
hsa-miR-647	GTGGCTGCACTCACTTCCTTC	1	hsa-miR-647	0	0	0	0	0	0	0	0	0	0	0	0	0	0	0
hsa-miR-648	AAGTGTGCAGGGCACTGGT	1	hsa-miR-648	0	0	0	0	0	0	0	0	0	0	0	0	0	0	0
hsa-miR-649	AAACCTGTGTTGTTCAAGAGTC	1	hsa-miR-649	0	0	0	0	0	0	0	0	0	0	0	0	0	0	0
hsa-miR-650	AGGAGGCAGCGCTCTCAGGAC	1	hsa-miR-650	0	0	0	0	0	0	0	0	0	0	0	0	0	0	0
hsa-miR-651-3p	AAAGGAAAGTGTATCCTAAAAG	1	hsa-miR-651-3p	0	0	0	0	0	0	0	0	0	0	0	0	0	0	0
hsa-miR-651-5p	TTTAGGATAAGCTTGACTTTTG	1	hsa-miR-651-5p	19	29	64	55	97	16	38	43	16	48	13	86	79	77	68
hsa-miR-652-3p	AATGGCGCCACTAGGGTTGTG	1	hsa-miR-652-3p	126	44	141	458	804	127	103	256	115	199	207	754	267	234	378
hsa-miR-652-5p	CAACCCTAGGAGAGGGTGCCATTCA	1	hsa-miR-652-5p	0	0	2	4	8	4	3	4	0	3	6	10	10	3	2
hsa-miR-653-3p	TTCACTGGAGTTTGTTTCAATA	1	hsa-miR-653-3p	0	0	0	2	1	0	0	0	0	0	0	0	1	3	0
hsa-miR-653-5p	GTGTTGAAACAATCTCTACTG	1	hsa-miR-653-5p	0	0	0	0	0	0	0	0	0	0	0	0	0	0	0
hsa-miR-654-3p	TATGTCTGCTGACCATCACCTT	1	hsa-miR-654-3p	385	443	761	1144	1054	756	707	649	651	459	566	1000	1305	1548	1424
hsa-miR-654-5p	TGGTGGGCCGCAGAACATGTGC	1	hsa-miR-654-5p	124	109	132	277	195	102	87	292	113	134	138	285	130	331	242
hsa-miR-655-3p	ATAATACATGGTTAACCTCTTT	1	hsa-miR-655-3p	8	0	4	35	42	15	7	9	11	8	18	19	26	15	16
hsa-miR-655-5p	AGAGGTTATCCGTGTTATGTTC	1	hsa-miR-655-5p	0	0	1	0	1	0	0	0	0	1	0	0	0	0	1
hsa-miR-656-3p	AATATTATACAGTCAACCTCT	1	hsa-miR-656-3p	16	3	18	57	60	21	16	27	24	13	18	36	47	40	52
hsa-miR-656-5p	AGGTTGCCTGTGAGGTGTTCA	1	hsa-miR-656-5p	0	0	1	0	0	1	0	0	0	0	0	0	0	0	1
hsa-miR-657	GGCAGGTTCTCACCCTCTCTAGG	1	hsa-miR-657	0	0	0	0	0	0	0	0	0	0	0	0	0	0	0
hsa-miR-658	GGCGGAGGGAAGTAGGTCCGTTGGT	1	hsa-miR-658	0	2	0	1	0	0	0	0	2	2	0	0	3	1	1
hsa-miR-659-3p	CTTGGTTCAGGGAGGGTCCCCA	1	hsa-miR-659-3p	0	0	1	0	0	0	0	0	0	0	0	0	0	0	0
hsa-miR-659-5p	AGGACCTTCCCTGAACCAAGGA	1	hsa-miR-659-5p	5	1	12	4	11	2	5	6	3	5	4	10	14	10	12
hsa-miR-660-3p	ACCTCCTGTGTGCATGGATTA	1	hsa-miR-660-3p	0	0	0	2	5	0	4	2	0	0	1	3	4	0	3
hsa-miR-660-5p	TACCCATTGCATATCGGAGTTG	1	hsa-miR-660-5p	149	95	165	395	539	191	175	368	231	185	235	446	479	463	500
hsa-miR-661	TGCCTGGGTCTCTGGCCTGCGCGT	1	hsa-miR-661	0	0	0	0	0	0	0	0	0	0	0	0	0	0	0
hsa-miR-662	TCCCACGTTGTGGCCCAGCAG	1	hsa-miR-662	0	0	0	0	0	0	0	0	0	0	0	0	0	0	0
hsa-miR-663a	AGGCGGGGCGCCGCGGGACCGC	1	hsa-miR-663a	0	0	0	0	0	0	0	0	0	0	0	0	0	0	0
hsa-miR-663b	GGTGGCCCGGCCGTGCCTGAGG	1	hsa-miR-663b	0	0	0	0	0	0	0	0	0	0	0	0	0	0	0
hsa-miR-664a-3p	TATTCATTTATCCCCAGCCTACA	1	hsa-miR-664a-3p	18	2	10	156	258	3	8	67	8	41	11	219	25	13	28
hsa-miR-664a-5p	ACTGGCTAGGGAAAATGATTGGAT	1	hsa-miR-664a-5p	20	8	14	101	105	3	5	115	5	27	6	146	13	21	42
hsa-miR-664b-3p	TTCATTTGCCTCCCAGCCTACA	1	hsa-miR-664b-3p	0	0	1	12	9	0	1	4	2	4	2	15	0	1	4
hsa-miR-664b-5p	TGGGCTAAGGGAGATGATTGGGTA	1	hsa-miR-664b-5p	1	0	1	8	3	1	0	6	1	1	0	11	1	2	4
hsa-miR-665	ACCAGGAGGCTGAGGCCCCT	1	hsa-miR-665	29	9	11	45	48	24	30	25	22	12	19	17	30	34	49
hsa-miR-668-3p	TGTCACTCGGCTCGGCCCACTAC	1	hsa-miR-668-3p	1	8	2	29	28	4	8	20	3	4	4	29	6	7	9
hsa-miR-668-5p	TGCGCCTCGGGTGAGCATG	1	hsa-miR-668-5p	0	0	0	0	0	0	0	0	0	0	0	0	0	0	0
hsa-miR-670-3p	TTTCCTCATATTCATTCAGGA	1	hsa-miR-670-3p	0	0	0	0	0	0	0	0	0	0	0	0	0	0	0
hsa-miR-670-5p	GTCCCTGAGTGTATGTGGTG	1	hsa-miR-670-5p	0	0	0	0	0	0	0	0	0	0	0	0	0	0	0
hsa-miR-671-3p	TCCGGTTCTCAGGGCTCCACC	1	hsa-miR-671-3p	95	174	198	102	166	168	146	225	124	135	87	209	244	307	334
hsa-miR-671-5p	AGGAAGCCCTGGAGGGGCTGGAG	1	hsa-miR-671-5p	131	62	191	97	209	125	165	116	96	189	231	146	302	367	513
hsa-miR-675-3p	CTGTATGCCCTCACCGCTCA	1	hsa-miR-675-3p	0	0	0	0	0	0	0	1	0	0	0	8	0	0	0
hsa-miR-675-5p	TGGTGCGGAGAGGGCCCACAGTG	1	hsa-miR-675-5p	0	0	1	0	2	0	0	1	0	1	0	5	0	1	0
hsa-miR-676-3p	CTGTCCTAAGGTTGTTGAGTT	1	hsa-miR-676-3p	0	2	1	0	1	5	0	0	3	0	1	1	7	1	1
hsa-miR-676-5p	TCTTCAACCTCAGGACTTGCA	1	hsa-miR-676-5p	0	0	0	0	0	0	0	0	0	0	0	0	0	0	0
hsa-miR-708-3p	CAACTAGACTGTGAGCTTCTAG	1	hsa-miR-708-3p	1	28	0	2	1	0	14	2	0	0	1	10	6	0	6
hsa-miR-708-5p	AAGGAGCTTACAATCTAGCTGGG	1	hsa-miR-708-5p	0	5	2	1	3	0	5	0	0	1	3	7	2	0	4
hsa-miR-711	GGGACCCAGGGAGAGACGTAAG	1	hsa-miR-711	0	0	0	0	0	0	0	0	0	0	0	0	0	0	0
hsa-miR-718	CTTCCGCCCCGCCGGGCGTCG	1	hsa-miR-718	0	0	0	0	0	0	0	0	0	0	0	0	0	0	0
hsa-miR-744-3p	CTGTTGCCACTAACCTCAACCT	1	hsa-miR-744-3p	9	3	11	11	12	3	6	9	10	5	9	7	17	14	12
hsa-miR-744-5p	TGCGGGGCTAGGGCTAACAGCA	1	hsa-miR-744-5p	741	632	1201	980	1072	657	1014	1001	862	1232	720	1343	1219	1819	2046
hsa-miR-758-3p	TTTGTGACCTGGTCCACTAACC	1	hsa-miR-758-3p	95	79	167	97	96	149	133	44	128	120	180	64	237	412	334
hsa-miR-758-5p	GATGGTTGACCAGAGAGCACAC	1	hsa-miR-758-5p	0	0	0	0	1	1	0	0	1	0	0	0	0	0	1
hsa-miR-759	GCAGAGTGCAAACAATTTTGAC	1	hsa-miR-759	0	0	0	0	0	0	0	0	0	0	0	0	0	0	0
hsa-miR-760	CGGCTCTGGGTCTGTGGGGA	1	hsa-miR-760	76	78	76	27	29	92	64	56	72	147	75	61	103	107	215
hsa-miR-761	GCAGCAGGGTGAAACTGACACA	1	hsa-miR-761	0	0	0	0	0	0	0	0	0	0	0	0	0	0	0
hsa-miR-762	GGGGCTGGGGCCGGGGCCGAGC	1	hsa-miR-762	0	0	0	0	0	0	0	0	0	0	0	0	0	0	0
hsa-miR-764	GCAGGTGCTCACTTGTCCTCCT	1	hsa-miR-764	0	0	0	0	0	0	0	0	0	0	0	0	0	0	0
hsa-miR-765	TGGAGGAGAAGGAAGGTGATG	1	hsa-miR-765	0	0	1	0	1	0	0	1	0	1	0	1	0	1	0
hsa-miR-766-3p	ACTCCAGCCCCACAGCCTCAGC	1	hsa-miR-766-3p	22	10	22	24	38	31	28	13	14	24	83	43	45	52	56
hsa-miR-766-5p	AGGAGGAATTGGTGCTGGTCTT	1	hsa-miR-766-5p	4	6	4	6	8	10	4	8	5	8	7	7	11	9	14
hsa-miR-767-3p	TCTGCTCATACCCCATGGTTTCT	1	hsa-miR-767-3p	0	0	0	0	0	0	0	0	0	0	0	0	0	0	0
hsa-miR-767-5p	TGCACCATGGTTGTCTGAGCATG	1	hsa-miR-767-5p	0	0	0	0	0	0	0	0	0	0	0	1	0	0	0
hsa-miR-769-3p	CTGGGATCTCCGGGGTCTTGGTT	1	hsa-miR-769-3p	1	1	4	8	13	3	2	3	3	1	5	4	11	10	11
hsa-miR-769-5p	TGAGACCTCTGGGTTCTGAGCT	1	hsa-miR-769-5p	243	372	391	826	1393	379	321	763	375	334	500	999	742	759	917
hsa-miR-770-5p	TCCAGTACCACGTGTCAGGGCCA	1	hsa-miR-770-5p	0	0	1	1	1	1	0	0	4	0	1	1	2	2	6
hsa-miR-802	CAGTAACAAAGATTCATCCTTGT	1	hsa-miR-802	0	0	0	0	0	0	0	0	0	0	0	0	0	0	0
hsa-miR-873-3p	GGAGACTGATGAGTTCCCGGGA	1	hsa-miR-873-3p	1	0	0	8	0	0	0	2	0	0	0	2	0	1	0
hsa-miR-873-5p	GCAGGAACTTGTGAGTCTCCT	1	hsa-miR-873-5p	9	5	0	39	6	0	0	53	0	1	0	13	4	4	3
hsa-miR-874-3p	CTGCCCTGGCCCGAGGGACCGA	1	hsa-miR-874-3p	528	255	624	646	1453	355	393	419	722	621	421	804	1387	835	1263
hsa-miR-874-5p	CGGCCCCACGCACCAGGGTAAGA	1	hsa-miR-874-5p	0	1	2	10	15	0	2	3	2	2	2	5	4	2	9
hsa-miR-875-3p	CCTGGAAACACTGAGGTTGTG	1	hsa-miR-875-3p	0	0	0	0	0	0	0	0	0	0	0	0	0	0	0
hsa-miR-875-5p	TATACCTCAGTTTTATCAGGTG	1	hsa-miR-875-5p	0	0	0	0	0	0	0	0	0	0	0	0	0	0	0
hsa-miR-876-3p	TGGTGGTTTACAAAGTAATTCA	1	hsa-miR-876-3p	0	0	0	3	0	0	0	1	0	0	0	0	0	0	0
hsa-miR-876-5p	TGGATTTCTTTGTGAATCACCA	1	hsa-miR-876-5p	1	0	1	2	1	0	0	1	0	0	0	0	0	0	0
hsa-miR-877-3p	TCCTCTTCTCCCTCCTCCCAG	1	hsa-miR-877-3p	18	10	7	5	14	6	9	9	7	15	6	13	21	16	23
hsa-miR-877-5p	GTAGAGGAGATGGCGCAGGG	1	hsa-miR-877-5p	23	13	32	79	49	19	25	61	20	41	35	66	37	45	102
hsa-miR-885-3p	AGGCAGCGGGGTGTAGTGGATA	1	hsa-miR-885-3p	0	0	0	0	0	0	0	0	0	0	0	0	0	0	0
hsa-miR-885-5p	TCCATTACACTACCCTGCCTCT	1	hsa-miR-885-5p	0	0	0	0	0	0	0	0	0	0	0	0	0	0	0
hsa-miR-887-3p	GTGAACGGGCGCCATCCCGAGG	1	hsa-miR-887-3p	8	9	7	35	68	3	4	12	3	7	30	29	31	3	8
hsa-miR-887-5p	CTTGGGAGCCCTGTTAGACTC	1	hsa-miR-887-5p	7	8	11	23	28	11	4	24	4	9	1	35	24	16	28
hsa-miR-888-3p	GACTGACACCTCTTTGGGTGAA	1	hsa-miR-888-3p	0	0	0	0	0	0	0	0	0	0	0	0	0	0	0
hsa-miR-888-5p	TACTCAAAAAGCTGTCAGTCA	1	hsa-miR-888-5p	0	0	0	0	0	0	0	0	0	0	0	0	0	0	0
hsa-miR-889-3p	TTAATATCGGACAACCATTGT	1	hsa-miR-889-3p	109	112	169	273	316	156	134	226	129	114	227	329	298	367	293
hsa-miR-889-5p	AATGGCTGTCCGTAGTATGGTC	1	hsa-miR-889-5p	1	0	0	2	2	2	0	6	1	2	1	6	0	2	4
hsa-miR-890	TACTTGGAAAGGCATCAGTTG	1	hsa-miR-890	0	0	0	0	0	0	0	0	0	0	0	0	0	0	0
hsa-miR-891a-3p	AGTGGCACATGTTTGTTGTGAG	1	hsa-miR-891a-3p	0	0	0	0	0	0	0	0	0	0	0	0	0	0	0
hsa-miR-891a-5p	TGCAACGAACCTGAGCCACTGA	1	hsa-miR-891a-5p	0	0	0	0	0	0	0	0	0	0	0	0	0	0	0
hsa-miR-891b	TGCAACTTACCTGAGTCATTGA	1	hsa-miR-891b	0	0	0	0	0	0	0	0	0	0	0	0	0	0	0
hsa-miR-892a	CACTGTGTCCTTTCTGCGTAG	1	hsa-miR-892a	0	0	0	0	0	0	0	0	0	0	0	0	0	0	0
hsa-miR-892b	CACTGGCTCCTTTCTGGGTAGA	1	hsa-miR-892b	0	0	0	0	0	0	0	0	0	0	0	0	0	0	0
hsa-miR-892c-3p	CACTGTTTCCTTTCTGAGTGGA	1	hsa-miR-892c-3p	0	0	0	0	0	0	0	0	0	0	0	0	0	0	0
hsa-miR-892c-5p	TATTCAGAAAGGTGCCAGTCA	1	hsa-miR-892c-5p	0	0	0	0	0	0	0	0	0	0	0	0	0	0	0
hsa-miR-920	GGGGAGCTGTGGAAGCAGTA	1	hsa-miR-920	0	0	0	0	0	0	0	0	0	0	0	0	0	0	0
hsa-miR-921	CTAGTGAGGGACAGAACCAGGATTC	1	hsa-miR-921	0	0	0	0	0	0	0	0	0	0	0	0	0	0	0
hsa-miR-922	GCAGCAGAGAATAGGACTACGTC	1	hsa-miR-922	0	0	0	0	0	0	0	0	0	0	0	0	0	0	0
hsa-miR-924	AGAGTCTTGTGATGTCTTGC	1	hsa-miR-924	0	0	0	0	0	0	0	0	0	0	0	0	0	0	0
hsa-miR-933	TGTGCGCAGGGAGACCTCTCCC	1	hsa-miR-933	0	0	0	0	2	0	0	1	1	0	1	4	0	0	1
hsa-miR-934	TGTCTACTACTGGAGACACTGG	1	hsa-miR-934	0	0	0	0	0	0	0	0	0	0	0	0	0	0	0
hsa-miR-935	CCAGTTACCGCTTCCGCTACCGC	1	hsa-miR-935	81	37	77	129	158	42	78	72	62	101	139	147	103	156	98
hsa-miR-936	ACAGTAGAGGGAGGAATCGCAG	1	hsa-miR-936	0	0	0	0	0	0	0	0	0	0	0	0	0	0	0
hsa-miR-937-3p	ATCCGCGCTCTGACTCTCTGCC	1	hsa-miR-937-3p	3	7	8	3	7	1	4	6	1	6	5	6	5	9	13
hsa-miR-937-5p	GTGAGTCAGGGTGGGGCTGG	1	hsa-miR-937-5p	1	0	0	0	0	0	0	0	0	0	0	1	0	1	0
hsa-miR-938	TGCCCTTAAAGGTGAACCCAGT	1	hsa-miR-938	0	0	0	0	0	0	0	0	0	0	0	0	0	0	0
hsa-miR-939-3p	CCCTGGGCCTCTGCTCCCCAG	1	hsa-miR-939-3p	0	0	1	0	1	0	0	1	0	0	0	0	0	0	0
hsa-miR-939-5p	TGGGGAGCTGAGGCTCTGGGGGTG	1	hsa-miR-939-5p	0	0	1	0	0	3	1	0	0	0	1	1	0	4	4
hsa-miR-940	AAGGCAGGGCCCCCGCTCCCC	1	hsa-miR-940	2	6	2	4	8	4	3	3	4	3	8	5	12	4	7
hsa-miR-941	CACCCGGCTGTGTGCACATGTGC	4	hsa-miR-941	645	441	799	343	353	582	719	469	627	837	571	582	793	1786	1875
hsa-miR-942-3p	CACATGGCCGAAACAGAGAAGT	1	hsa-miR-942-3p	0	0	2	0	0	1	1	2	1	3	4	0	4	1	9
hsa-miR-942-5p	TCTTCTCTGTTTTGGCCATGTG	1	hsa-miR-942-5p	21	10	25	8	5	26	36	9	28	18	30	15	50	53	93
hsa-miR-943	CTGACTGTTGCCGTCCTCCAG	1	hsa-miR-943	0	1	0	4	0	0	1	3	1	1	2	3	1	2	2
hsa-miR-944	AAATTATTGTACATCGGATGAG	1	hsa-miR-944	0	0	0	0	1	0	0	0	0	0	0	0	0	0	0
hsa-miR-1178-3p	TTGCTCACTGTTCTTCCCTAG	1	hsa-miR-1178-3p	0	0	0	0	0	0	0	0	0	0	0	0	1	0	0
hsa-miR-1178-5p	CAGGGTCAGCTGAGCATG	1	hsa-miR-1178-5p	0	0	0	0	0	0	0	0	0	0	0	0	0	0	0
hsa-miR-1179	AAGCATTCTTTCATTGGTTGG	1	hsa-miR-1179	0	0	0	0	1	0	0	0	0	0	0	1	0	0	0
hsa-miR-1180-3p	TTTCCGGCTCGCGTGGGTGTGT	1	hsa-miR-1180-3p	415	521	370	961	1473	504	424	859	742	645	643	1143	851	845	1041
hsa-miR-1180-5p	GGACCCACCCGGCCGGGAATA	1	hsa-miR-1180-5p	0	0	0	0	0	0	0	2	0	0	1	0	0	0	1
hsa-miR-1181	CCGTCGCCGCCACCCGAGCCG	1	hsa-miR-1181	0	0	0	0	0	0	0	0	0	0	0	0	0	0	0
hsa-miR-1182	GAGGGTCTTGGGAGGGATGTGAC	1	hsa-miR-1182	0	0	0	0	0	0	0	0	0	0	0	0	0	0	0
hsa-miR-1183	CACTGTAGGTGATGGTGAGAGTGGGCA	1	hsa-miR-1183	0	0	0	0	0	0	0	0	0	0	0	0	0	0	0
hsa-miR-1184	CCTGCAGCGACTTGATGGCTTCC	3	hsa-miR-1184	0	0	0	0	0	0	0	0	0	0	0	0	0	0	0
hsa-miR-1185-1-3p	ATATACAGGGGGAGACTCTTAT	1	hsa-miR-1185-1-3p	81	71	103	153	145	119	85	103	99	126	182	182	206	221	255
hsa-miR-1185-2-3p	ATATACAGGGGGAGACTCTCAT	1	hsa-miR-1185-2-3p	12	5	11	21	18	17	7	14	8	7	18	20	19	17	28
hsa-miR-1185-5p	AGAGGATACCCTTTGTATGTT	2	hsa-miR-1185-5p	0	0	1	12	13	2	0	6	2	0	1	9	6	0	5
hsa-miR-1193	GGGATGGTAGACCGGTGACGTGC	1	hsa-miR-1193	0	0	1	0	0	1	0	0	0	1	0	0	1	0	0
hsa-miR-1197	TAGGACACATGGTCTACTTCT	1	hsa-miR-1197	2	3	6	7	6	6	4	3	7	3	6	4	14	7	7
hsa-miR-1199-3p	TGCGGCCGGTGCTCAACCTGC	1	hsa-miR-1199-3p	0	0	0	0	0	0	0	0	0	0	0	0	0	0	0
hsa-miR-1199-5p	CCTGAGCCCGGGCCGCGCAG	1	hsa-miR-1199-5p	0	0	0	0	0	0	0	0	0	0	0	0	0	0	0
hsa-miR-1200	CTCCTGAGCCATTCTGAGCCTC	1	hsa-miR-1200	0	0	0	0	0	0	0	0	0	0	0	0	0	0	0
hsa-miR-1202	GTGCCAGCTGCAGTGGGGGAG	1	hsa-miR-1202	0	0	0	0	0	0	0	0	0	0	0	0	0	0	0
hsa-miR-1203	CCCGGAGCCAGGATGCAGCTC	1	hsa-miR-1203	0	0	0	0	0	0	0	0	0	0	0	0	0	0	0
hsa-miR-1204	TCGTGGCCTGGTCTCCATTAT	1	hsa-miR-1204	0	0	0	0	0	0	0	0	0	0	0	0	0	0	0
hsa-miR-1205	TCTGCAGGGTTTGCTTTGAG	1	hsa-miR-1205	0	0	0	0	0	0	0	0	0	0	0	0	0	0	0
hsa-miR-1206	TGTTCATGTAGATGTTTAAGC	1	hsa-miR-1206	0	0	0	0	0	0	0	0	0	0	0	0	0	0	0
hsa-miR-1207-3p	TCAGCTGGCCCTCATTTC	1	hsa-miR-1207-3p	0	0	0	0	0	0	0	0	0	0	0	0	0	0	0
hsa-miR-1207-5p	TGGCAGGGAGGCTGGGAGGGG	1	hsa-miR-1207-5p	0	0	0	0	0	0	0	0	0	0	0	0	0	0	0
hsa-miR-1208	TCACTGTTCAGACAGGCGGA	1	hsa-miR-1208	0	0	0	0	0	0	0	0	0	0	0	0	0	0	0
hsa-miR-1224-3p	CCCCACCTCCTCTCTCCTCAG	1	hsa-miR-1224-3p	0	0	0	0	0	0	0	0	0	0	0	0	0	0	0
hsa-miR-1224-5p	GTGAGGACTCGGGAGGTGG	1	hsa-miR-1224-5p	0	0	0	0	0	0	0	0	0	0	0	0	0	0	0
hsa-miR-1225-3p	TGAGCCCCTGTGCCGCCCCCAG	1	hsa-miR-1225-3p	0	0	0	0	2	0	0	0	0	0	3	0	0	0	0
hsa-miR-1225-5p	GTGGGTACGGCCCAGTGGGGGG	1	hsa-miR-1225-5p	1	0	0	0	0	0	0	0	0	0	0	1	0	0	0
hsa-miR-1226-3p	TCACCAGCCCTGTGTTCCCTAG	1	hsa-miR-1226-3p	21	12	34	35	42	27	18	26	27	32	20	57	50	60	90
hsa-miR-1226-5p	GTGAGGGCATGCAGGCCTGGATGGGG	1	hsa-miR-1226-5p	2	2	1	1	0	3	2	3	2	0	5	0	2	2	9
hsa-miR-1227-3p	CGTGCCACCCTTTTCCCCAG	1	hsa-miR-1227-3p	12	7	10	5	9	4	4	13	9	7	17	11	12	6	12
hsa-miR-1227-5p	GTGGGGCCAGGCGGTGG	1	hsa-miR-1227-5p	0	0	0	0	0	0	0	0	0	0	0	0	0	0	0
hsa-miR-1228-3p	TCACACCTGCCTCGCCCCCC	1	hsa-miR-1228-3p	0	0	0	0	0	0	0	0	0	0	0	0	0	0	0
hsa-miR-1228-5p	GTGGGCGGGGGCAGGTGTGTG	1	hsa-miR-1228-5p	0	0	0	1	0	0	0	0	0	1	0	0	1	0	0
hsa-miR-1229-3p	CTCTCACCACTGCCCTCCCACAG	1	hsa-miR-1229-3p	7	4	7	4	7	3	1	11	5	6	3	6	5	5	9
hsa-miR-1229-5p	GTGGGTAGGGTTTGGGGGAGAGCG	1	hsa-miR-1229-5p	0	0	1	0	0	0	0	0	0	2	0	0	0	0	0
hsa-miR-1231	GTGTCTGGGCGGACAGCTGC	1	hsa-miR-1231	0	0	0	0	0	0	0	0	0	0	1	0	0	0	0
hsa-miR-1233-3p	TGAGCCCTGTCCTCCCGCAG	2	hsa-miR-1233-3p	0	0	0	0	0	0	0	0	0	0	0	1	0	0	0
hsa-miR-1233-5p	AGTGGGAGGCCAGGGCACGGCA	2	hsa-miR-1233-5p	0	0	0	0	0	0	0	0	0	0	0	0	0	0	0
hsa-miR-1234-3p	TCGGCCTGACCACCCACCCCAC	1	hsa-miR-1234-3p	2	1	2	4	5	1	2	2	1	2	2	5	1	4	6
hsa-miR-1236-3p	CCTCTTCCCCTTGTCTCTCCAG	1	hsa-miR-1236-3p	0	0	0	0	0	0	0	0	1	0	0	0	0	0	1
hsa-miR-1236-5p	TGAGTGACAGGGGAAATGGGGA	1	hsa-miR-1236-5p	0	0	0	0	0	0	0	0	0	0	0	0	0	0	0
hsa-miR-1237-3p	TCCTTCTGCTCCGTCCCCCAG	1	hsa-miR-1237-3p	3	6	9	5	4	4	6	8	3	7	9	3	6	7	8
hsa-miR-1237-5p	CGGGGGCGGGGCCGAAGCGCG	1	hsa-miR-1237-5p	0	0	0	0	0	0	0	0	0	0	0	0	0	0	0
hsa-miR-1238-3p	CTTCCTCGTCTGTCTGCCCC	1	hsa-miR-1238-3p	0	0	0	0	0	0	0	0	0	0	0	0	0	0	0
hsa-miR-1238-5p	GTGAGTGGGAGCCCCAGTGTGTG	1	hsa-miR-1238-5p	0	0	0	0	0	0	0	0	0	0	0	0	0	0	0
hsa-miR-1243	AACTGGATCAATTATAGGAGTG	1	hsa-miR-1243	0	0	0	0	0	0	0	0	0	0	0	0	0	0	1
hsa-miR-1244	AAGTAGTTGGTTTGTATGAGATGGTT	3	hsa-miR-1244	2	8	5	0	3	7	5	10	6	4	4	1	4	12	12
hsa-miR-1245a	AAGTGATCTAAAGGCCTACAT	1	hsa-miR-1245a	0	0	0	3	4	0	0	1	0	0	0	3	1	4	0
hsa-miR-1245b-3p	TCAGATGATCTAAAGGCCTATA	1	hsa-miR-1245b-3p	0	1	0	4	5	0	0	2	0	0	0	5	0	1	0
hsa-miR-1245b-5p	TAGGCCTTTAGATCACTTAAA	1	hsa-miR-1245b-5p	0	1	0	5	7	1	0	1	0	0	0	7	2	0	2
hsa-miR-1246	AATGGATTTTTGGAGCAGG	1	hsa-miR-1246	121	159	82	136	176	67	109	864	128	111	92	135	88	174	243
hsa-miR-1247-3p	CCCCGGGAACGTCGAGACTGGAGC	1	hsa-miR-1247-3p	0	0	0	0	0	0	0	0	0	0	0	0	0	0	0
hsa-miR-1247-5p	ACCCGTCCCGTTCGTCCCCGGA	1	hsa-miR-1247-5p	0	0	0	0	1	0	0	0	0	0	0	0	0	0	0
hsa-miR-1248	ACCTTCTTGTATAAGCACTGTGCTAAA	1	hsa-miR-1248	60	34	34	58	74	21	29	128	50	47	44	95	58	91	114
hsa-miR-1249	ACGCCCTTCCCCCCCTTCTTCA	1	hsa-miR-1249	6	5	2	2	2	6	7	1	4	13	18	9	9	8	10
hsa-miR-1250-3p	ACATTTTCCAGCCCATTCA	1	hsa-miR-1250-3p	0	0	0	0	0	0	0	0	0	0	0	0	0	0	0
hsa-miR-1250-5p	ACGGTGCTGGATGTGGCCTTT	1	hsa-miR-1250-5p	0	2	1	3	5	3	2	1	2	1	1	4	3	1	5
hsa-miR-1251-3p	CGCTTTGCTCAGCCAGTGTAG	1	hsa-miR-1251-3p	0	0	0	0	0	0	0	0	0	0	0	0	0	0	0
hsa-miR-1251-5p	ACTCTAGCTGCCAAAGGCGCT	1	hsa-miR-1251-5p	0	0	0	0	0	0	0	0	0	0	0	0	0	0	0
hsa-miR-1252-3p	CAAATGAGCTTAATTTCCTTTT	1	hsa-miR-1252-3p	0	0	0	0	0	0	0	0	0	0	0	0	0	0	0
hsa-miR-1252-5p	AGAAGGAAATTGAATTCATTTA	1	hsa-miR-1252-5p	0	0	0	0	0	0	0	0	0	0	0	0	0	0	0
hsa-miR-1253	AGAGAAGAAGATCAGCCTGCA	1	hsa-miR-1253	0	0	0	0	0	0	0	0	0	0	0	0	0	0	0
hsa-miR-1254	AGCCTGGAAGCTGGAGCCTGCAGT	2	hsa-miR-1254	17	19	27	19	17	29	45	27	36	50	24	25	32	71	64
hsa-miR-1255a	AGGATGAGCAAAGAAAGTAGATT	1	hsa-miR-1255a	12	20	0	19	16	12	1	25	14	3	18	1	41	46	55
hsa-miR-1255b-2-3p	AACCACTTTCTTTGCTCATCCA	1	hsa-miR-1255b-2-3p	0	0	0	0	0	0	0	0	0	0	0	0	0	0	0
hsa-miR-1255b-5p	CGGATGAGCAAAGAAAGTGGTT	2	hsa-miR-1255b-5p	0	0	0	0	0	1	2	3	1	0	2	1	0	2	3
hsa-miR-1256	AGGCATTGACTTCTCACTAGCT	1	hsa-miR-1256	0	0	0	0	1	0	0	0	0	0	0	0	0	0	0
hsa-miR-1257	AGTGAATGATGGGTTCTGACC	1	hsa-miR-1257	0	0	0	0	0	0	1	0	0	0	1	0	0	0	0
hsa-miR-1258	AGTTAGGATTAGGTCGTGGAA	1	hsa-miR-1258	0	0	0	0	0	0	0	0	0	0	0	0	0	0	0
hsa-miR-1260a	ATCCCACCTCTGCCACCA	1	hsa-miR-1260a	98	27	93	75	62	39	92	69	96	84	62	100	85	171	154
hsa-miR-1260b	ATCCCACCACTGCCACCAT	1	hsa-miR-1260b	194	82	191	45	65	99	316	121	256	168	183	62	248	333	303
hsa-miR-1261	ATGGATAAGGCTTTGGCTT	1	hsa-miR-1261	0	0	0	0	0	0	0	1	0	0	0	0	0	0	0
hsa-miR-1262	ATGGGTGAATTTGTAGAAGGAT	1	hsa-miR-1262	6	9	17	4	11	14	8	18	13	19	13	8	11	29	32
hsa-miR-1263	ATGGTACCCTGGCATACTGAGT	1	hsa-miR-1263	0	0	0	1	0	0	0	0	0	0	0	0	0	0	0
hsa-miR-1264	CAAGTCTTATTTGAGCACCTGTT	1	hsa-miR-1264	0	0	0	0	0	0	0	0	0	0	0	0	0	1	1
hsa-miR-1265	CAGGATGTGGTCAAGTGTTGTT	1	hsa-miR-1265	0	0	0	0	0	0	0	0	0	0	0	0	0	0	0
hsa-miR-1266-3p	CCCTGTTCTATGCCCTGAGGGA	1	hsa-miR-1266-3p	0	0	0	0	0	0	0	0	0	0	0	0	0	0	0
hsa-miR-1266-5p	CCTCAGGGCTGTAGAACAGGGCT	1	hsa-miR-1266-5p	4	6	1	9	6	8	7	4	3	6	5	8	22	14	21
hsa-miR-1267	CCTGTTGAAGTGTAATCCCCA	1	hsa-miR-1267	0	0	0	0	1	0	0	0	0	1	1	0	0	1	2
hsa-miR-1268a	CGGGCGTGGTGGTGGGGG	1	hsa-miR-1268a	26	17	25	3	0	11	27	12	33	40	28	0	21	26	39
hsa-miR-1268b	CGGGCGTGGTGGTGGGGGTG	1	hsa-miR-1268b	21	25	20	2	0	20	28	16	44	42	27	3	26	58	42
hsa-miR-1269a	CTGGACTGAGCCGTGCTACTGG	1	hsa-miR-1269a	0	0	0	0	0	0	0	0	0	0	0	0	0	0	0
hsa-miR-1269b	CTGGACTGAGCCATGCTACTGG	1	hsa-miR-1269b	0	0	0	0	0	0	0	0	0	0	0	0	0	0	0
hsa-miR-1270	CTGGAGATATGGAAGAGCTGTGT	2	hsa-miR-1270	5	4	1	5	3	11	4	4	8	3	15	0	15	11	16
hsa-miR-1271-3p	AGTGCCTGCTATGTGCCAGGCA	1	hsa-miR-1271-3p	1	1	1	0	1	1	0	0	0	3	0	0	1	0	0
hsa-miR-1271-5p	CTTGGCACCTAGCAAGCACTCA	1	hsa-miR-1271-5p	29	17	48	70	68	47	66	42	59	60	29	91	131	100	137
hsa-miR-1272	GATGATGATGGCAGCAAATTCTGAAA	1	hsa-miR-1272	0	0	0	0	0	0	0	0	2	0	2	0	0	0	2
hsa-miR-1273a	GGGCGACAAAGCAAGACTCTTTCTT	1	hsa-miR-1273a	0	0	0	0	0	0	0	0	0	0	0	0	0	0	0
hsa-miR-1273c	GGCGACAAAACGAGACCCTGTC	1	hsa-miR-1273c	2	0	1	5	2	1	1	0	1	2	3	2	4	1	4
hsa-miR-1273d	GAACCCATGAGGTTGAGGCTGCAGT	1	hsa-miR-1273d	0	3	2	2	0	0	2	5	1	2	3	0	8	1	6
hsa-miR-1273e	TTGCTTGAACCCAGGAAGTGGA	1	hsa-miR-1273e	0	0	0	1	0	0	0	0	0	0	0	1	0	0	0
hsa-miR-1273f	GGAGATGGAGGTTGCAGTG	1	hsa-miR-1273f	0	0	0	0	0	0	0	0	0	0	0	0	0	0	0
hsa-miR-1273g-3p	ACCACTGCACTCCAGCCTGAG	1	hsa-miR-1273g-3p	2	3	0	1	1	2	1	4	3	4	1	1	2	1	6
hsa-miR-1273g-5p	GGTGGTTGAGGCTGCAGTAAGT	1	hsa-miR-1273g-5p	0	0	0	0	0	0	0	0	0	0	0	2	0	0	0
hsa-miR-1273h-3p	CTGCAGACTCGACCTCCCAGGC	1	hsa-miR-1273h-3p	0	0	0	0	0	0	0	1	0	0	0	0	0	0	0
hsa-miR-1273h-5p	CTGGGAGGTCAAGGCTGCAGT	1	hsa-miR-1273h-5p	0	0	0	0	0	0	0	0	0	0	0	0	0	0	0
hsa-miR-1275	GTGGGGGAGAGGCTGTC	1	hsa-miR-1275	3	0	2	1	4	7	3	2	4	5	7	1	4	11	3
hsa-miR-1276	TAAAGAGCCCTGTGGAGACA	1	hsa-miR-1276	2	1	3	0	0	0	1	2	0	2	3	1	7	4	6
hsa-miR-1277-3p	TACGTAGATATATATGTATTTT	1	hsa-miR-1277-3p	1	0	2	4	9	1	2	5	5	2	2	14	5	2	7
hsa-miR-1277-5p	AAATATATATATATATGTACGTAT	1	hsa-miR-1277-5p	1	2	4	20	44	10	10	14	3	6	2	25	15	15	8
hsa-miR-1278	TAGTACTGTGCATATCATCTAT	1	hsa-miR-1278	8	43	30	29	41	31	28	30	20	15	45	42	50	47	56
hsa-miR-1279	TCATATTGCTTCTTTCT	1	hsa-miR-1279	0	0	0	0	0	0	0	0	0	0	0	0	0	0	0
hsa-miR-1281	TCGCCTCCTCCTCTCCC	1	hsa-miR-1281	0	0	0	0	0	0	0	0	0	0	0	0	0	0	0
hsa-miR-1282	TCGTTTGCCTTTTTCTGCTT	1	hsa-miR-1282	0	0	0	0	0	0	0	0	0	0	0	0	0	0	0
hsa-miR-1283	TCTACAAAGGAAAGCGCTTTCT	2	hsa-miR-1283	0	0	0	0	0	0	0	0	0	0	0	0	0	0	0
hsa-miR-1284	TCTATACAGACCCTGGCTTTTC	1	hsa-miR-1284	3	4	4	6	8	2	1	9	4	1	1	5	15	3	3
hsa-miR-1285-3p	TCTGGGCAACAAAGTGAGACCT	2	hsa-miR-1285-3p	6	7	13	11	23	13	11	26	4	13	18	18	21	17	19
hsa-miR-1285-5p	GATCTCACTTTGTTGCCCAGG	1	hsa-miR-1285-5p	0	0	0	0	1	0	0	1	0	0	0	0	2	0	0
hsa-miR-1286	TGCAGGACCAAGATGAGCCCT	1	hsa-miR-1286	1	1	0	0	0	0	0	0	0	2	0	0	0	0	1
hsa-miR-1287-3p	CTCTAGCCACAGATGCAGTGAT	1	hsa-miR-1287-3p	1	0	0	0	1	0	1	0	0	0	0	0	1	0	0
hsa-miR-1287-5p	TGCTGGATCAGTGGTTCGAGTC	1	hsa-miR-1287-5p	16	6	16	54	87	19	19	49	16	24	17	71	35	45	81
hsa-miR-1288-3p	TGGACTGCCCTGATCTGGAGA	1	hsa-miR-1288-3p	0	1	0	1	1	2	0	0	1	0	0	4	2	3	0
hsa-miR-1288-5p	GCAGATCAGGACTGTAACTCACC	1	hsa-miR-1288-5p	0	0	0	0	0	0	0	0	0	0	0	0	0	0	0
hsa-miR-1289	TGGAGTCCAGGAATCTGCATTTT	2	hsa-miR-1289	0	0	0	1	0	1	0	0	0	0	2	2	1	1	1
hsa-miR-1290	TGGATTTTTGGATCAGGGA	1	hsa-miR-1290	0	0	0	0	0	0	0	0	0	0	0	0	0	0	0
hsa-miR-1291	TGGCCCTGACTGAAGACCAGCAGT	1	hsa-miR-1291	15	35	28	40	86	31	25	66	33	29	35	62	32	72	101
hsa-miR-1292-3p	TCGCGCCCCGGCTCCCGTTC	1	hsa-miR-1292-3p	0	0	1	0	0	0	0	0	0	1	0	0	1	0	0
hsa-miR-1292-5p	TGGGAACGGGTTCCGGCAGACGCTG	1	hsa-miR-1292-5p	49	76	59	10	19	44	57	57	59	56	53	19	62	210	159
hsa-miR-1293	TGGGTGGTCTGGAGATTTGTGC	1	hsa-miR-1293	10	15	9	0	0	9	10	14	13	28	11	0	15	35	35
hsa-miR-1294	TGTGAGGTTGGCATTGTTGTCT	1	hsa-miR-1294	9	13	7	10	12	18	10	13	17	7	15	14	15	14	23
hsa-miR-1295a	TTAGGCCGCAGATCTGGGTGA	1	hsa-miR-1295a	0	0	0	0	0	0	0	0	0	0	0	0	0	0	0
hsa-miR-1295b-3p	AATAGGCCACGGATCTGGGCAA	1	hsa-miR-1295b-3p	0	0	0	0	0	0	0	0	0	0	0	0	0	0	0
hsa-miR-1295b-5p	CACCCAGATCTGCGGCCTAAT	1	hsa-miR-1295b-5p	0	0	0	0	0	0	0	0	0	0	0	0	0	0	0
hsa-miR-1296-3p	GAGTGGGGCTTCGACCCTAACC	1	hsa-miR-1296-3p	0	0	0	1	1	0	0	0	0	0	0	0	0	0	0
hsa-miR-1296-5p	TTAGGGCCCTGGCTCCATCTCC	1	hsa-miR-1296-5p	17	6	10	13	11	7	16	3	20	11	24	11	22	28	37
hsa-miR-1297	TTCAAGTAATTCAGGTG	1	hsa-miR-1297	1	0	3	5	2	1	0	3	0	0	0	4	1	2	1
hsa-miR-1298-3p	CATCTGGGCAACTGACTGAAC	1	hsa-miR-1298-3p	0	0	0	0	0	0	1	0	0	0	0	0	0	0	1
hsa-miR-1298-5p	TTCATTCGGCTGTCCAGATGTA	1	hsa-miR-1298-5p	0	2	0	0	0	0	1	0	0	0	0	0	0	0	2
hsa-miR-1299	TTCTGGAATTCTGTGTGAGGGA	1	hsa-miR-1299	1	0	0	10	0	0	0	6	0	1	1	0	0	6	15
hsa-miR-1301-3p	TTGCAGCTGCCTGGGAGTGACTTC	1	hsa-miR-1301-3p	215	149	194	367	351	261	196	344	279	248	164	463	467	436	739
hsa-miR-1301-5p	CGCTCTAGGCACCGCAGCA	1	hsa-miR-1301-5p	0	0	0	0	0	0	0	0	0	0	0	0	0	0	0
hsa-miR-1302	TTGGGACATACTTATGCTAAA	11	hsa-miR-1302	0	0	0	0	0	0	0	0	0	0	0	0	1	0	0
hsa-miR-1303	TTTAGAGACGGGGTCTTGCTCT	1	hsa-miR-1303	9	2	3	5	2	8	7	7	5	8	10	4	11	31	20
hsa-miR-1304-3p	TCTCACTGTAGCCTCGAACCCC	1	hsa-miR-1304-3p	33	134	141	7	3	82	92	28	68	59	82	5	144	191	244
hsa-miR-1304-5p	TTTGAGGCTACAGTGAGATGTG	1	hsa-miR-1304-5p	14	23	22	0	1	14	18	5	29	18	24	0	14	54	49
hsa-miR-1305	TTTTCAACTCTAATGGGAGAGA	1	hsa-miR-1305	0	0	0	0	0	0	0	0	0	0	0	0	0	0	0
hsa-miR-1306-3p	ACGTTGGCTCTGGTGGTG	1	hsa-miR-1306-3p	6	6	6	2	7	5	2	3	1	8	5	0	6	6	19
hsa-miR-1306-5p	CCACCTCCCCTGCAAACGTCCA	1	hsa-miR-1306-5p	20	5	12	15	21	22	18	8	18	19	19	24	26	28	64
hsa-miR-1307-3p	ACTCGGCGTGGCGTCGGTCGTG	1	hsa-miR-1307-3p	4004	4037	4879	2433	3674	3740	4512	4535	4467	5300	3311	3492	5704	9489	11015
hsa-miR-1307-5p	TCGACCGGACCTCGACCGGCT	1	hsa-miR-1307-5p	19	23	22	59	234	16	26	76	10	28	10	105	48	20	27
hsa-miR-1321	CAGGGAGGTGAATGTGAT	1	hsa-miR-1321	0	0	0	0	0	0	0	0	0	0	0	0	0	0	0
hsa-miR-1322	GATGATGCTGCTGATGCTG	1	hsa-miR-1322	0	0	0	0	0	0	0	0	0	0	0	0	0	0	0
hsa-miR-1323	TCAAAACTGAGGGGCATTTTCT	1	hsa-miR-1323	0	1	0	0	0	0	0	0	0	0	0	1	0	0	0
hsa-miR-1324	CCAGACAGAATTCTATGCACTTTC	1	hsa-miR-1324	0	0	0	0	0	0	0	0	0	0	0	0	0	0	0
hsa-miR-1343-3p	CTCCTGGGGCCCGCACTCTCGC	1	hsa-miR-1343-3p	8	2	23	8	9	17	17	9	10	20	7	11	2	23	30
hsa-miR-1343-5p	TGGGGAGCGGCCCCCGGGTGGG	1	hsa-miR-1343-5p	0	0	0	0	0	0	0	0	1	0	0	0	0	0	0
hsa-miR-1468-3p	AGCAAAATAAGCAAATGGAAAA	1	hsa-miR-1468-3p	0	0	0	0	0	0	0	0	0	0	0	0	0	0	0
hsa-miR-1468-5p	CTCCGTTTGCCTGTTTCGCTG	1	hsa-miR-1468-5p	1	4	0	3	2	0	2	2	2	0	2	3	2	8	14
hsa-miR-1469	CTCGGCGCGGGGCGCGGGCTCC	1	hsa-miR-1469	0	0	0	0	0	0	0	0	0	0	0	0	0	0	0
hsa-miR-1470	GCCCTCCGCCCGTGCACCCCG	1	hsa-miR-1470	0	0	0	0	0	0	0	0	0	0	0	0	0	0	0
hsa-miR-1471	GCCCGCGTGTGGAGCCAGGTGT	1	hsa-miR-1471	0	0	0	0	0	0	0	0	0	0	0	0	0	0	0
hsa-miR-1537-3p	AAAACCGTCTAGTTACAGTTGT	1	hsa-miR-1537-3p	0	0	0	1	1	0	0	0	0	0	0	0	0	0	0
hsa-miR-1537-5p	AGCTGTAATTAGTCAGTTTTCT	1	hsa-miR-1537-5p	0	0	0	0	0	0	0	0	0	0	0	1	0	0	0
hsa-miR-1538	CGGCCCGGGCTGCTGCTGTTCCT	1	hsa-miR-1538	0	0	0	2	1	2	0	0	1	0	1	0	2	0	0
hsa-miR-1539	TCCTGCGCGTCCCAGATGCCC	1	hsa-miR-1539	0	0	0	0	0	0	0	0	0	0	0	0	0	0	0
hsa-miR-1587	TTGGGCTGGGCTGGGTTGGG	1	hsa-miR-1587	0	0	0	0	1	0	0	0	0	0	0	0	0	0	0
hsa-miR-1825	TCCAGTGCCCTCCTCTCC	1	hsa-miR-1825	0	0	0	0	0	0	0	0	0	0	0	0	0	0	0
hsa-miR-1827	TGAGGCAGTAGATTGAAT	1	hsa-miR-1827	0	0	0	0	2	0	0	0	0	0	1	0	2	0	0
hsa-miR-1908-3p	CCGGCCGCCGGCTCCGCCCCG	1	hsa-miR-1908-3p	2	2	1	0	0	3	1	0	2	0	2	0	6	1	4
hsa-miR-1908-5p	CGGCGGGGACGGCGATTGGTC	1	hsa-miR-1908-5p	15	20	28	5	2	31	21	12	35	30	19	5	22	42	59
hsa-miR-1909-3p	CGCAGGGGCCGGGTGCTCACCG	1	hsa-miR-1909-3p	0	0	0	0	0	0	0	0	0	0	0	0	0	0	0
hsa-miR-1909-5p	TGAGTGCCGGTGCCTGCCCTG	1	hsa-miR-1909-5p	2	0	1	0	0	1	2	0	1	1	0	2	1	2	2
hsa-miR-1910-3p	GAGGCAGAAGCAGGATGACA	1	hsa-miR-1910-3p	0	2	2	0	0	1	2	1	3	1	1	0	2	8	3
hsa-miR-1910-5p	CCAGTCCTGTGCCTGCCGCCT	1	hsa-miR-1910-5p	37	81	58	2	0	63	78	26	53	100	33	2	68	80	122
hsa-miR-1911-3p	CACCAGGCATTGTGGTCTCC	1	hsa-miR-1911-3p	0	0	0	0	0	0	0	0	0	0	0	0	0	0	0
hsa-miR-1911-5p	TGAGTACCGCCATGTCTGTTGGG	1	hsa-miR-1911-5p	0	0	0	0	0	0	0	0	0	0	0	1	0	0	0
hsa-miR-1912	TACCCAGAGCATGCAGTGTGAA	1	hsa-miR-1912	0	0	0	0	0	0	0	0	0	0	0	0	0	0	0
hsa-miR-1913	TCTGCCCCCTCCGCTGCTGCCA	1	hsa-miR-1913	0	0	0	0	0	0	2	0	1	0	0	1	4	0	1
hsa-miR-1914-3p	GGAGGGGTCCCGCACTGGGAGG	1	hsa-miR-1914-3p	0	0	0	0	0	0	2	1	0	0	0	0	0	0	0
hsa-miR-1914-5p	CCCTGTGCCCGGCCCACTTCTG	1	hsa-miR-1914-5p	2	0	1	1	0	5	1	4	1	2	2	1	1	2	8
hsa-miR-1915-3p	CCCCAGGGCGACGCGGCGGG	1	hsa-miR-1915-3p	0	0	0	0	0	0	0	0	0	0	0	0	0	0	0
hsa-miR-1915-5p	ACCTTGCCTTGCTGCCCGGGCC	1	hsa-miR-1915-5p	0	0	0	0	0	0	0	0	0	0	0	0	0	0	0
hsa-miR-1972	TCAGGCCAGGCACAGTGGCTCA	2	hsa-miR-1972	0	0	0	0	0	0	0	0	0	0	0	0	0	0	0
hsa-miR-1973	ACCGTGCAAAGGTAGCATA	1	hsa-miR-1973	0	0	0	0	0	0	0	0	0	0	0	0	0	0	0
hsa-miR-1976	CCTCCTGCCCTCCTTGCTGT	1	hsa-miR-1976	2	2	1	1	0	1	2	5	0	1	3	5	0	0	1
hsa-miR-2052	TGTTTTGATAACAGTAATGT	1	hsa-miR-2052	0	0	0	0	0	0	0	0	0	0	0	0	0	0	0
hsa-miR-2053	GTGTTAATTAAACCTCTATTTAC	1	hsa-miR-2053	0	0	0	0	0	0	0	0	0	0	0	0	0	0	0
hsa-miR-2054	CTGTAATATAAATTTAATTTATT	1	hsa-miR-2054	0	0	0	0	0	0	0	0	0	0	0	0	0	0	0
hsa-miR-2110	TTGGGGAAACGGCCGCTGAGTG	1	hsa-miR-2110	25	16	27	100	115	21	15	135	16	60	22	141	40	48	73
hsa-miR-2113	ATTTGTGCTTGGCTCTGTCAC	1	hsa-miR-2113	0	0	0	0	0	0	0	0	0	0	0	0	0	0	0
hsa-miR-2114-3p	CGAGCCTCAAGCAAGGGACTT	1	hsa-miR-2114-3p	0	0	0	0	0	0	0	0	0	0	0	0	0	0	0
hsa-miR-2114-5p	TAGTCCCTTCCTTGAAGCGGTC	1	hsa-miR-2114-5p	0	0	0	0	0	0	0	0	0	0	0	0	0	0	0
hsa-miR-2115-3p	CATCAGAATTCATGGAGGCTAG	1	hsa-miR-2115-3p	0	0	0	0	0	0	0	1	0	0	0	1	0	0	0
hsa-miR-2115-5p	AGCTTCCATGACTCCTGATGGA	1	hsa-miR-2115-5p	0	0	0	0	0	0	0	0	0	0	0	0	0	0	1
hsa-miR-2116-3p	CCTCCCATGCCAAGAACTCCC	1	hsa-miR-2116-3p	7	7	14	1	4	2	14	6	3	7	5	5	10	20	21
hsa-miR-2116-5p	GGTTCTTAGCATAGGAGGTCT	1	hsa-miR-2116-5p	1	0	0	1	0	0	0	0	0	0	0	1	0	0	0
hsa-miR-2117	TGTTCTCTTTGCCAAGGACAG	1	hsa-miR-2117	0	0	0	0	0	0	0	0	0	0	0	0	0	0	0
hsa-miR-2276-3p	TCTGCAAGTGTCAGAGGCGAGG	1	hsa-miR-2276-3p	1	0	1	0	3	1	4	2	2	3	3	4	6	1	5
hsa-miR-2276-5p	GCCCTCTGTCACCTTGCAGACG	1	hsa-miR-2276-5p	0	0	0	0	0	0	0	0	0	0	0	0	1	0	0
hsa-miR-2277-3p	TGACAGCGCCCTGCCTGGCTC	1	hsa-miR-2277-3p	0	1	1	0	2	2	0	0	0	0	0	0	1	0	0
hsa-miR-2277-5p	AGCGCGGGCTGAGCGCTGCCAGTC	1	hsa-miR-2277-5p	11	6	13	3	15	6	8	14	6	8	14	9	13	24	27
hsa-miR-2278	GAGAGCAGTGTGTGTTGCCTGG	1	hsa-miR-2278	4	1	1	0	0	1	2	0	2	0	3	3	1	1	2
hsa-miR-2355-3p	ATTGTCCTTGCTGTTTGGAGAT	1	hsa-miR-2355-3p	15	21	17	24	49	23	22	21	12	15	17	36	59	28	80
hsa-miR-2355-5p	ATCCCCAGATACAATGGACAA	1	hsa-miR-2355-5p	0	1	1	4	7	0	2	2	1	2	3	3	16	3	7
hsa-miR-2392	TAGGATGGGGGTGAGAGGTG	1	hsa-miR-2392	0	0	0	0	0	0	0	0	0	0	0	0	0	0	0
hsa-miR-2467-3p	AGCAGAGGCAGAGAGGCTCAGG	1	hsa-miR-2467-3p	0	0	0	0	0	0	0	0	0	0	0	0	0	0	0
hsa-miR-2467-5p	TGAGGCTCTGTTAGCCTTGGCTC	1	hsa-miR-2467-5p	0	0	0	2	1	1	1	0	0	0	2	0	1	0	1
hsa-miR-2681-3p	TATCATGGAGTTGGTAAAGCAC	1	hsa-miR-2681-3p	0	0	0	2	0	0	0	0	0	0	0	0	0	0	0
hsa-miR-2681-5p	GTTTTACCACCTCCAGGAGACT	1	hsa-miR-2681-5p	0	0	0	0	0	0	0	1	0	0	0	1	0	0	0
hsa-miR-2682-3p	CGCCTCTTCAGCGCTGTCTTCC	1	hsa-miR-2682-3p	0	0	1	0	0	0	2	0	0	0	2	0	0	0	2
hsa-miR-2682-5p	CAGGCAGTGACTGTTCAGACGTC	1	hsa-miR-2682-5p	58	155	74	5	3	46	112	25	168	29	110	3	89	415	49
hsa-miR-2861	GGGGCCTGGCGGTGGGCGG	1	hsa-miR-2861	0	0	0	0	0	0	0	0	0	0	0	0	0	0	0
hsa-miR-2909	GTTAGGGCCAACATCTCTTGG	1	hsa-miR-2909	0	0	0	0	0	0	0	0	0	0	0	0	0	0	0
hsa-miR-3064-3p	TTGCCACACTGCAACACCTTACA	1	hsa-miR-3064-3p	0	0	0	0	0	0	1	0	0	0	0	0	0	0	0
hsa-miR-3064-5p	TCTGGCTGTTGTGGTGTGCAA	1	hsa-miR-3064-5p	5	2	5	10	10	0	3	12	4	2	0	16	6	11	10
hsa-miR-3065-3p	TCAGCACCAGGATATTGTTGGAG	1	hsa-miR-3065-3p	0	0	2	1	2	0	0	0	1	1	0	2	0	0	0
hsa-miR-3065-5p	TCAACAAAATCACTGATGCTGGA	1	hsa-miR-3065-5p	7	0	2	5	5	3	2	5	5	7	5	8	5	1	14
hsa-miR-3074-3p	GATATCAGCTCAGTAGGCACCG	1	hsa-miR-3074-3p	1	0	0	1	0	0	0	0	0	0	0	0	0	2	2
hsa-miR-3074-5p	GTTCCTGCTGAACTGAGCCAG	1	hsa-miR-3074-5p	1	0	1	1	4	3	1	2	2	1	2	7	4	0	5
hsa-miR-3115	ATATGGGTTTACTAGTTGGT	1	hsa-miR-3115	0	1	1	0	0	0	0	0	0	1	0	0	0	1	0
hsa-miR-3116	TGCCTGGAACATAGTAGGGACT	2	hsa-miR-3116	0	0	0	0	0	0	0	0	0	0	0	0	0	0	0
hsa-miR-3117-3p	ATAGGACTCATATAGTGCCAG	1	hsa-miR-3117-3p	1	4	4	2	6	5	5	3	12	1	5	6	19	8	9
hsa-miR-3117-5p	AGACACTATACGAGTCATAT	1	hsa-miR-3117-5p	0	0	0	0	0	0	0	0	0	0	0	0	0	0	0
hsa-miR-3118	TGTGACTGCATTATGAAAATTCT	6	hsa-miR-3118	0	0	0	0	0	0	0	0	0	0	0	0	0	0	0
hsa-miR-3119	TGGCTTTTAACTTTGATGGC	2	hsa-miR-3119	0	0	0	0	0	0	0	0	0	0	0	0	0	0	0
hsa-miR-3120-3p	CACAGCAAGTGTAGACAGGCA	1	hsa-miR-3120-3p	1	1	1	4	3	0	1	3	1	3	0	1	0	1	1
hsa-miR-3120-5p	CCTGTCTGTGCCTGCTGTACA	1	hsa-miR-3120-5p	0	0	0	1	0	0	0	0	0	1	0	3	0	0	0
hsa-miR-3121-3p	TAAATAGAGTAGGCAAAGGACA	1	hsa-miR-3121-3p	0	0	0	0	0	0	0	0	0	0	2	0	1	1	0
hsa-miR-3121-5p	TCCTTTGCCTATTCTATTTAAG	1	hsa-miR-3121-5p	0	0	0	0	0	0	1	0	0	0	0	0	0	0	0
hsa-miR-3122	GTTGGGACAAGAGGACGGTCTT	1	hsa-miR-3122	0	0	0	0	0	0	0	0	0	0	0	1	0	0	1
hsa-miR-3123	CAGAGAATTGTTTAATC	1	hsa-miR-3123	0	0	0	0	0	0	0	0	0	0	0	0	0	0	0
hsa-miR-3124-3p	ACTTTCCTCACTCCCGTGAAGT	1	hsa-miR-3124-3p	0	0	0	0	0	0	0	0	0	0	0	0	0	0	0
hsa-miR-3124-5p	TTCGCGGGCGAAGGCAAAGTC	1	hsa-miR-3124-5p	0	0	1	0	1	0	0	1	0	0	0	0	0	1	0
hsa-miR-3125	TAGAGGAAGCTGTGGAGAGA	1	hsa-miR-3125	0	0	0	0	0	0	0	0	0	1	0	1	0	0	0
hsa-miR-3126-3p	CATCTGGCATCCGTCACACAGA	1	hsa-miR-3126-3p	0	0	0	0	0	0	0	0	0	0	0	0	0	0	0
hsa-miR-3126-5p	TGAGGGACAGATGCCAGAAGCA	1	hsa-miR-3126-5p	0	0	0	0	0	0	0	0	0	0	0	0	0	0	0
hsa-miR-3127-3p	TCCCCTTCTGCAGGCCTGCTGG	1	hsa-miR-3127-3p	4	5	1	3	2	0	2	2	1	5	2	1	4	9	5
hsa-miR-3127-5p	ATCAGGGCTTGTGGAATGGGAAG	1	hsa-miR-3127-5p	0	1	0	0	1	3	0	0	1	1	0	1	0	3	0
hsa-miR-3128	TCTGGCAAGTAAAAAACTCTCAT	1	hsa-miR-3128	0	0	1	3	0	3	0	0	1	2	0	3	3	4	2
hsa-miR-3129-3p	AAACTAATCTCTACACTGCTGC	1	hsa-miR-3129-3p	2	2	0	6	11	2	4	6	2	5	4	1	8	0	7
hsa-miR-3129-5p	GCAGTAGTGTAGAGATTGGTTT	1	hsa-miR-3129-5p	5	7	0	2	7	4	5	2	5	4	6	5	8	11	6
hsa-miR-3130-3p	GCTGCACCGGAGACTGGGTAA	2	hsa-miR-3130-3p	0	0	4	0	1	1	5	0	0	5	2	0	2	2	3
hsa-miR-3130-5p	TACCCAGTCTCCGGTGCAGCC	2	hsa-miR-3130-5p	2	2	0	3	3	2	2	0	3	1	4	0	2	1	2
hsa-miR-3131	TCGAGGACTGGTGGAAGGGCCTT	1	hsa-miR-3131	0	0	0	1	0	0	1	0	0	0	0	0	1	0	3
hsa-miR-3132	TGGGTAGAGAAGGAGCTCAGAGGA	1	hsa-miR-3132	0	0	0	0	0	0	0	0	0	0	0	0	0	0	0
hsa-miR-3133	TAAAGAACTCTTAAAACCCAAT	1	hsa-miR-3133	0	0	2	3	0	0	0	1	0	0	0	2	0	1	1
hsa-miR-3134	TGATGGATAAAAGACTACATATT	1	hsa-miR-3134	0	1	3	1	0	2	0	0	1	0	0	0	0	2	0
hsa-miR-3135a	TGCCTAGGCTGAGACTGCAGTG	1	hsa-miR-3135a	0	0	0	0	1	0	0	4	0	0	0	2	0	0	2
hsa-miR-3135b	GGCTGGAGCGAGTGCAGTGGTG	1	hsa-miR-3135b	0	0	0	0	0	1	0	0	0	0	0	0	0	0	0
hsa-miR-3136-3p	TGGCCCAACCTATTCAGTTAGT	1	hsa-miR-3136-3p	0	0	0	0	0	0	0	0	0	0	0	0	0	0	0
hsa-miR-3136-5p	CTGACTGAATAGGTAGGGTCATT	1	hsa-miR-3136-5p	1	0	0	0	0	0	0	0	0	0	0	0	0	1	3
hsa-miR-3137	TCTGTAGCCTGGGAGCAATGGGGT	1	hsa-miR-3137	1	0	0	0	1	0	0	1	0	0	0	1	0	0	0
hsa-miR-3138	TGTGGACAGTGAGGTAGAGGGAGT	1	hsa-miR-3138	3	4	2	2	1	5	2	4	3	3	10	1	2	1	9
hsa-miR-3139	TAGGAGCTCAACAGATGCCTGTT	1	hsa-miR-3139	0	0	0	0	1	1	1	2	0	1	2	1	4	1	1
hsa-miR-3140-3p	AGCTTTTGGGAATTCAGGTAGT	1	hsa-miR-3140-3p	1	2	1	1	2	0	2	0	1	1	0	1	2	4	5
hsa-miR-3140-5p	ACCTGAATTACCAAAAGCTTT	1	hsa-miR-3140-5p	0	0	0	1	0	0	0	0	0	0	0	0	0	0	0
hsa-miR-3141	GAGGGCGGGTGGAGGAGGA	1	hsa-miR-3141	0	0	0	0	0	0	0	0	0	0	0	0	0	0	0
hsa-miR-3142	AAGGCCTTTCTGAACCTTCAGA	1	hsa-miR-3142	0	0	0	0	0	1	0	0	0	1	0	0	0	0	0
hsa-miR-3143	ATAACATTGTAAAGCGCTTCTTTCG	1	hsa-miR-3143	0	1	2	1	0	1	0	0	1	1	1	0	3	1	8
hsa-miR-3144-3p	ATATACCTGTTCGGTCTCTTTA	1	hsa-miR-3144-3p	0	0	0	0	0	0	0	0	0	0	0	0	0	0	0
hsa-miR-3144-5p	AGGGGACCAAAGAGATATATAG	1	hsa-miR-3144-5p	0	0	0	0	0	0	0	0	0	0	0	0	0	0	0
hsa-miR-3145-3p	AGATATTTTGAGTGTTTGGAATTG	1	hsa-miR-3145-3p	2	2	0	2	1	2	1	1	6	1	0	1	2	8	11
hsa-miR-3145-5p	AACTCCAAACACTCAAAACTCA	1	hsa-miR-3145-5p	2	0	1	0	1	2	1	0	1	0	0	0	1	3	2
hsa-miR-3146	CATGCTAGGATAGAAAGAATGG	1	hsa-miR-3146	0	4	1	0	0	0	0	3	1	0	0	1	1	5	1
hsa-miR-3147	GGTTGGGCAGTGAGGAGGGTGTGA	1	hsa-miR-3147	0	0	0	0	0	0	0	0	0	0	0	0	0	0	0
hsa-miR-3148	TGGAAAAAACTGGTGTGTGCTT	1	hsa-miR-3148	0	0	0	1	4	0	1	3	2	0	0	0	3	0	1
hsa-miR-3149	TTTGTATGGATATGTGTGTGTAT	1	hsa-miR-3149	0	0	0	0	2	0	0	0	2	2	0	4	0	0	5
hsa-miR-3150a-3p	CTGGGGAGATCCTCGAGGTTGG	1	hsa-miR-3150a-3p	0	0	0	0	0	0	0	0	0	0	0	0	0	0	0
hsa-miR-3150a-5p	CAACCTCGACGATCTCCTCAGC	1	hsa-miR-3150a-5p	1	3	3	0	0	2	0	0	1	0	1	0	1	3	3
hsa-miR-3150b-3p	TGAGGAGATCGTCGAGGTTGG	1	hsa-miR-3150b-3p	0	0	0	0	0	0	0	0	0	0	0	0	0	0	0
hsa-miR-3150b-5p	CAACCTCGAGGATCTCCCCAGC	1	hsa-miR-3150b-5p	0	0	0	0	0	0	0	0	0	0	0	0	0	0	0
hsa-miR-3151-3p	CCTGATCCCACAGCCCACCT	1	hsa-miR-3151-3p	0	0	0	0	0	0	0	0	0	0	0	0	0	0	0
hsa-miR-3151-5p	GGTGGGGCAATGGGATCAGGT	1	hsa-miR-3151-5p	0	0	0	0	0	0	0	0	0	0	0	0	0	0	0
hsa-miR-3152-3p	TGTGTTAGAATAGGGGCAATAA	1	hsa-miR-3152-3p	0	0	0	0	0	0	1	1	0	0	1	0	2	3	2
hsa-miR-3152-5p	ATTGCCTCTGTTCTAACACAAG	1	hsa-miR-3152-5p	1	3	11	0	5	3	6	1	0	1	5	0	8	18	15
hsa-miR-3153	GGGGAAAGCGAGTAGGGACATTT	1	hsa-miR-3153	0	0	0	0	0	0	0	0	0	0	0	0	0	0	0
hsa-miR-3154	CAGAAGGGGAGTTGGGAGCAGA	1	hsa-miR-3154	1	0	0	0	0	0	0	1	0	0	0	1	0	0	0
hsa-miR-3155a	CCAGGCTCTGCAGTGGGAACT	1	hsa-miR-3155a	0	0	1	0	0	2	1	0	0	0	0	1	2	2	2
hsa-miR-3155b	CCAGGCTCTGCAGTGGGA	1	hsa-miR-3155b	0	0	0	0	0	0	1	0	0	0	0	0	0	0	0
hsa-miR-3156-3p	CTCCCACTTCCAGATCTTTCT	2	hsa-miR-3156-3p	0	0	0	0	0	0	0	0	0	0	0	0	0	0	0
hsa-miR-3156-5p	AAAGATCTGGAAGTGGGAGACA	3	hsa-miR-3156-5p	0	0	0	0	0	0	0	0	0	0	0	0	0	0	0
hsa-miR-3157-3p	CTGCCCTAGTCTAGCTGAAGCT	1	hsa-miR-3157-3p	1	0	0	1	0	0	0	0	0	0	0	2	0	2	1
hsa-miR-3157-5p	TTCAGCCAGGCTAGTGCAGTCT	1	hsa-miR-3157-5p	1	0	0	0	0	0	0	0	0	0	1	0	1	2	0
hsa-miR-3158-3p	AAGGGCTTCCTCTCTGCAGGAC	2	hsa-miR-3158-3p	11	18	42	15	22	14	25	17	5	18	14	11	32	24	41
hsa-miR-3158-5p	CCTGCAGAGAGGAAGCCCTTC	2	hsa-miR-3158-5p	0	0	0	0	0	0	0	1	0	0	0	0	0	0	1
hsa-miR-3159	TAGGATTACAAGTGTCGGCCAC	1	hsa-miR-3159	0	1	0	0	0	0	0	0	0	0	1	0	1	0	0
hsa-miR-3160-3p	AGAGCTGAGACTAGAAAGCCCA	2	hsa-miR-3160-3p	1	0	0	0	0	0	0	0	1	1	0	0	0	0	0
hsa-miR-3160-5p	GGCTTTCTAGTCTCAGCTCTCC	2	hsa-miR-3160-5p	0	0	0	0	0	0	0	0	0	0	0	0	0	0	0
hsa-miR-3161	CTGATAAGAACAGAGGCCCAGAT	1	hsa-miR-3161	1	3	0	0	4	0	0	2	1	0	0	0	2	6	0
hsa-miR-3162-3p	TCCCTACCCCTCCACTCCCCA	1	hsa-miR-3162-3p	0	0	0	0	0	0	0	0	0	0	1	0	0	0	0
hsa-miR-3162-5p	TTAGGGAGTAGAAGGGTGGGGAG	1	hsa-miR-3162-5p	0	0	0	0	0	0	0	0	0	0	0	0	2	0	1
hsa-miR-3163	TATAAAATGAGGGCAGTAAGAC	1	hsa-miR-3163	0	0	0	0	0	0	0	0	0	1	0	0	0	1	0
hsa-miR-3164	TGTGACTTTAAGGGAAATGGCG	1	hsa-miR-3164	0	1	1	0	0	2	1	0	1	3	0	0	4	5	5
hsa-miR-3165	AGGTGGATGCAATGTGACCTCA	1	hsa-miR-3165	0	0	0	0	0	0	0	1	1	0	0	0	0	0	0
hsa-miR-3166	CGCAGACAATGCCTACTGGCCTA	1	hsa-miR-3166	0	0	0	1	0	0	0	0	0	0	0	0	0	0	0
hsa-miR-3167	AGGATTTCAGAAATACTGGTGT	1	hsa-miR-3167	0	0	0	0	0	0	0	0	0	0	0	0	0	0	0
hsa-miR-3168	GAGTTCTACAGTCAGAC	1	hsa-miR-3168	0	0	0	0	0	0	0	0	0	0	0	0	0	0	0
hsa-miR-3169	TAGGACTGTGCTTGGCACATAG	1	hsa-miR-3169	0	0	0	0	0	0	0	0	0	0	0	0	0	0	0
hsa-miR-3170	CTGGGGTTCTGAGACAGACAGT	1	hsa-miR-3170	0	2	0	0	0	1	0	0	0	0	1	0	0	0	0
hsa-miR-3171	AGATGTATGGAATCTGTATATATC	1	hsa-miR-3171	0	0	0	0	0	0	0	0	0	0	0	0	0	0	0
hsa-miR-3173-3p	AAAGGAGGAAATAGGCAGGCCA	1	hsa-miR-3173-3p	0	0	0	0	0	1	1	1	0	0	0	2	0	3	2
hsa-miR-3173-5p	TGCCCTGCCTGTTTTCTCCTTT	1	hsa-miR-3173-5p	1	4	9	3	6	7	7	5	11	7	4	4	15	8	23
hsa-miR-3174	TAGTGAGTTAGAGATGCAGAGCC	1	hsa-miR-3174	3	3	5	7	2	5	7	1	4	3	6	5	8	5	15
hsa-miR-3175	CGGGGAGAGAACGCAGTGACGT	1	hsa-miR-3175	1	0	1	0	0	1	0	1	0	0	1	0	0	0	1
hsa-miR-3176	ACTGGCCTGGGACTACCGG	1	hsa-miR-3176	1	2	3	1	3	0	3	2	2	3	6	2	7	5	10
hsa-miR-3177-3p	TGCACGGCACTGGGGACACGT	1	hsa-miR-3177-3p	10	11	6	2	3	11	9	15	19	8	15	8	26	17	34
hsa-miR-3177-5p	TGTGTACACACGTGCCAGGCGCT	1	hsa-miR-3177-5p	0	1	2	0	0	2	1	0	3	1	0	0	1	0	0
hsa-miR-3178	GGGGCGCGGCCGGATCG	1	hsa-miR-3178	0	0	0	0	0	0	0	0	0	0	0	0	0	0	0
hsa-miR-3179	AGAAGGGGTGAAATTTAAACGT	3	hsa-miR-3179	3	5	10	1	4	11	4	8	5	5	3	3	11	15	18
hsa-miR-3180	TGGGGCGGAGCTTCCGGAG	2	hsa-miR-3180	0	0	0	0	0	0	0	1	0	1	0	0	1	0	1
hsa-miR-3180-3p	TGGGGCGGAGCTTCCGGAGGCC	3	hsa-miR-3180-3p	0	1	1	3	1	3	2	2	6	0	1	1	2	4	1
hsa-miR-3180-5p	CTTCCAGACGCTCCGCCCCACGTCG	3	hsa-miR-3180-5p	0	2	0	1	3	0	1	0	1	1	0	0	0	0	0
hsa-miR-3181	ATCGGGCCCTCGGCGCCGG	1	hsa-miR-3181	0	0	0	0	0	0	0	0	0	0	0	0	0	0	0
hsa-miR-3182	GCTTCTGTAGTGTAGTC	1	hsa-miR-3182	67	79	79	1	5	56	90	14	64	58	67	3	56	175	127
hsa-miR-3183	GCCTCTCTCGGAGTCGCTCGGA	1	hsa-miR-3183	0	0	1	0	0	0	0	0	0	0	0	2	3	1	1
hsa-miR-3184-3p	AAAGTCTCGCTCTCTGCCCCTCA	1	hsa-miR-3184-3p	0	1	0	0	0	2	0	0	0	0	0	0	0	0	0
hsa-miR-3184-5p	TGAGGGGCCTCAGACCGAGCTTTT	1	hsa-miR-3184-5p	0	0	0	1	0	0	0	0	0	0	0	1	0	0	1
hsa-miR-3185	AGAAGAAGGCGGTCGGTCTGCGG	1	hsa-miR-3185	0	0	0	0	0	0	0	0	0	0	0	0	0	0	0
hsa-miR-3186-3p	TCACGCGGAGAGATGGCTTTG	1	hsa-miR-3186-3p	0	0	0	0	0	0	0	0	0	0	0	0	0	0	0
hsa-miR-3186-5p	CAGGCGTCTGTCTACGTGGCTT	1	hsa-miR-3186-5p	0	0	0	0	0	0	0	0	0	0	0	0	0	0	0
hsa-miR-3187-3p	TTGGCCATGGGGCTGCGCGG	1	hsa-miR-3187-3p	13	10	8	5	7	7	8	10	7	13	12	5	12	24	22
hsa-miR-3187-5p	CCTGGGCAGCGTGTGGCTGAAGG	1	hsa-miR-3187-5p	0	0	0	0	0	0	0	0	1	3	0	2	0	0	1
hsa-miR-3188	AGAGGCTTTGTGCGGATACGGGG	1	hsa-miR-3188	3	0	3	4	2	1	0	4	2	5	1	4	1	2	6
hsa-miR-3189-3p	CCCTTGGGTCTGATGGGGTAG	1	hsa-miR-3189-3p	0	1	1	0	0	0	0	0	0	1	1	0	0	0	1
hsa-miR-3189-5p	TGCCCCATCTGTGCCCTGGGTAGGA	1	hsa-miR-3189-5p	0	0	0	0	0	0	0	0	0	0	0	0	0	0	0
hsa-miR-3190-3p	TGTGGAAGGTAGACGGCCAGAGA	1	hsa-miR-3190-3p	4	2	0	1	7	0	0	1	0	3	0	8	1	1	1
hsa-miR-3190-5p	TCTGGCCAGCTACGTCCCCA	1	hsa-miR-3190-5p	0	0	0	0	0	0	0	0	0	0	0	0	0	0	0
hsa-miR-3191-3p	TGGGGACGTAGCTGGCCAGACAG	1	hsa-miR-3191-3p	0	0	0	0	0	0	0	0	0	0	0	0	1	0	0
hsa-miR-3191-5p	CTCTCTGGCCGTCTACCTTCCA	1	hsa-miR-3191-5p	0	0	0	0	0	0	0	0	0	0	1	0	0	0	0
hsa-miR-3192-3p	CTCTGATCGCCCTCTCAGCTC	1	hsa-miR-3192-3p	0	1	0	0	0	0	0	0	0	0	0	0	0	1	0
hsa-miR-3192-5p	TCTGGGAGGTTGTAGCAGTGGAA	1	hsa-miR-3192-5p	0	1	1	0	0	0	0	0	0	0	1	0	0	4	2
hsa-miR-3193	TCCTGCGTAGGATCTGAGGAGT	1	hsa-miR-3193	2	0	3	4	13	3	0	11	2	1	1	3	0	7	7
hsa-miR-3194-3p	AGCTCTGCTGCTCACTGGCAGT	1	hsa-miR-3194-3p	0	0	0	1	2	0	0	0	0	0	0	0	0	0	1
hsa-miR-3194-5p	GGCCAGCCACCAGGAGGGCTG	1	hsa-miR-3194-5p	0	0	1	0	0	0	0	0	0	0	0	0	0	0	0
hsa-miR-3195	CGCGCCGGGCCCGGGTT	1	hsa-miR-3195	11	2	6	2	0	1	1	0	5	0	2	2	1	6	1
hsa-miR-3196	CGGGGCGGCAGGGGCCTC	1	hsa-miR-3196	0	0	0	0	0	0	0	0	0	0	0	0	0	0	0
hsa-miR-3197	GGAGGCGCAGGCTCGGAAAGGCG	1	hsa-miR-3197	0	0	0	0	0	0	0	0	0	0	0	0	0	0	0
hsa-miR-3198	GTGGAGTCCTGGGGAATGGAGA	2	hsa-miR-3198	0	0	0	0	0	0	0	0	0	0	0	0	0	0	0
hsa-miR-3199	AGGGACTGCCTTAGGAGAAAGTT	2	hsa-miR-3199	0	0	3	0	2	2	0	2	1	1	2	3	3	1	5
hsa-miR-3200-3p	CACCTTGCGCTACTCAGGTCTG	1	hsa-miR-3200-3p	13	8	12	13	23	14	14	7	19	12	38	8	45	35	47
hsa-miR-3200-5p	AATCTGAGAAGGCGCACAAGGT	1	hsa-miR-3200-5p	2	0	1	1	2	0	0	1	1	1	1	0	2	0	0
hsa-miR-3201	GGGATATGAAGAAAAAT	1	hsa-miR-3201	0	0	0	0	0	0	0	0	0	0	0	0	0	0	0
hsa-miR-3202	TGGAAGGGAGAAGAGCTTTAAT	2	hsa-miR-3202	0	0	1	0	0	0	0	0	0	0	0	0	0	0	0
hsa-miR-3529-3p	AACAACAAAATCACTAGTCTTCCA	1	hsa-miR-3529-3p	0	0	0	0	0	0	0	0	0	0	0	0	0	0	0
hsa-miR-3529-5p	AGGTAGACTGGGATTTGTTGTT	1	hsa-miR-3529-5p	0	0	0	0	1	0	0	0	0	0	0	0	1	0	0
hsa-miR-3591-3p	AAACACCATTGTCACACTCCAC	1	hsa-miR-3591-3p	0	0	0	0	0	0	0	0	0	1	0	0	0	1	0
hsa-miR-3591-5p	TTTAGTGTGATAATGGCGTTTGA	1	hsa-miR-3591-5p	0	0	0	0	0	0	0	0	0	0	0	0	0	0	0
hsa-miR-3605-3p	CCTCCGTGTTACCTGTCCTCTAG	1	hsa-miR-3605-3p	15	26	10	28	25	9	13	39	8	18	12	40	17	29	25
hsa-miR-3605-5p	TGAGGATGGATAGCAAGGAAGCC	1	hsa-miR-3605-5p	8	5	9	4	7	3	9	5	2	4	5	8	2	16	16
hsa-miR-3606-3p	AAAATTTCTTTCACTACTTAG	1	hsa-miR-3606-3p	0	0	0	0	0	0	0	0	0	0	0	0	0	0	0
hsa-miR-3606-5p	TTAGTGAAGGCTATTTTAATT	1	hsa-miR-3606-5p	0	0	0	0	0	0	0	0	0	0	0	0	0	0	0
hsa-miR-3607-3p	ACTGTAAACGCTTTCTGATG	1	hsa-miR-3607-3p	166	111	142	160	183	60	117	323	120	195	112	195	111	266	319
hsa-miR-3607-5p	GCATGTGATGAAGCAAATCAGT	1	hsa-miR-3607-5p	0	2	0	1	0	0	0	0	0	0	1	1	0	1	1
hsa-miR-3609	CAAAGTGATGAGTAATACTGGCTG	1	hsa-miR-3609	4	5	12	23	31	8	7	22	5	15	9	41	13	11	22
hsa-miR-3610	GAATCGGAAAGGAGGCGCCG	1	hsa-miR-3610	0	0	0	0	0	0	0	0	0	0	0	0	0	0	0
hsa-miR-3611	TTGTGAAGAAAGAAATTCTTA	1	hsa-miR-3611	2	0	1	3	6	2	3	0	1	2	1	4	3	0	11
hsa-miR-3612	AGGAGGCATCTTGAGAAATGGA	1	hsa-miR-3612	0	0	0	0	0	0	0	0	0	0	0	0	0	0	0
hsa-miR-3613-3p	ACAAAAAAAAAAGCCCAACCCTTC	1	hsa-miR-3613-3p	1	1	0	3	4	0	1	1	2	2	1	17	6	3	3
hsa-miR-3613-5p	TGTTGTACTTTTTTTTTTGTTC	1	hsa-miR-3613-5p	99	56	279	169	226	129	212	56	138	159	116	209	446	245	387
hsa-miR-3614-3p	TAGCCTTCAGATCTTGGTGTTTT	1	hsa-miR-3614-3p	0	0	0	0	1	0	0	1	0	0	0	0	0	0	0
hsa-miR-3614-5p	CCACTTGGATCTGAAGGCTGCCC	1	hsa-miR-3614-5p	0	3	0	2	9	0	0	1	0	0	0	4	5	4	5
hsa-miR-3615	TCTCTCGGCTCCTCGCGGCTC	1	hsa-miR-3615	41	62	72	94	450	52	60	109	90	75	26	249	136	88	117
hsa-miR-3616-3p	CGAGGGCATTTCATGATGCAGGC	1	hsa-miR-3616-3p	0	0	0	0	0	0	0	0	0	0	0	0	0	0	0
hsa-miR-3616-5p	ATGAAGTGCACTCATGATATGT	1	hsa-miR-3616-5p	0	0	0	0	0	0	0	0	0	0	0	0	0	0	0
hsa-miR-3617-3p	CATCAGCACCCTATGTCCTTTCT	1	hsa-miR-3617-3p	0	0	0	0	0	0	0	0	0	0	0	0	0	0	0
hsa-miR-3617-5p	AAAGACATAGTTGCAAGATGGG	1	hsa-miR-3617-5p	1	0	0	0	0	1	0	1	0	1	0	6	0	0	1
hsa-miR-3618	TGTCTACATTAATGAAAAGAGC	1	hsa-miR-3618	0	0	0	0	0	0	0	0	0	0	0	0	0	0	0
hsa-miR-3619-3p	GGGACCATCCTGCCTGCTGTGG	1	hsa-miR-3619-3p	0	0	0	0	0	2	0	0	0	0	0	0	0	0	0
hsa-miR-3619-5p	TCAGCAGGCAGGCTGGTGCAGC	1	hsa-miR-3619-5p	0	1	0	0	1	0	1	0	0	0	1	1	0	2	1
hsa-miR-3620-3p	TCACCCTGCATCCCGCACCCAG	1	hsa-miR-3620-3p	3	1	1	5	10	2	1	8	0	3	3	1	1	1	2
hsa-miR-3620-5p	GTGGGCTGGGCTGGGCTGGGCC	1	hsa-miR-3620-5p	1	1	0	0	0	1	1	0	2	1	1	0	4	0	1
hsa-miR-3621	CGCGGGTCGGGGTCTGCAGG	1	hsa-miR-3621	0	0	0	0	1	0	0	0	0	0	0	0	0	0	0
hsa-miR-3622a-3p	TCACCTGACCTCCCATGCCTGT	1	hsa-miR-3622a-3p	0	0	1	1	4	0	0	0	0	0	0	0	0	0	1
hsa-miR-3622a-5p	CAGGCACGGGAGCTCAGGTGAG	1	hsa-miR-3622a-5p	0	2	1	2	5	3	0	8	0	5	1	4	5	4	11
hsa-miR-3622b-3p	TCACCTGAGCTCCCGTGCCTG	1	hsa-miR-3622b-3p	0	0	0	1	0	0	0	1	0	0	0	1	0	0	0
hsa-miR-3622b-5p	AGGCATGGGAGGTCAGGTGA	1	hsa-miR-3622b-5p	0	0	0	0	0	0	0	0	0	0	0	1	0	0	1
hsa-miR-3646	AAAATGAAATGAGCCCAGCCCA	1	hsa-miR-3646	0	0	0	0	0	0	0	0	0	0	0	0	0	0	0
hsa-miR-3648	AGCCGCGGGGATCGCCGAGGG	1	hsa-miR-3648	0	0	0	0	0	0	0	0	0	0	0	0	0	0	0
hsa-miR-3649	AGGGACCTGAGTGTCTAAG	1	hsa-miR-3649	0	0	0	0	0	0	0	0	0	0	0	0	0	0	0
hsa-miR-3650	AGGTGTGTCTGTAGAGTCC	1	hsa-miR-3650	0	0	0	0	0	0	0	0	0	0	0	0	0	0	0
hsa-miR-3651	CATAGCCCGGTCGCTGGTACATGA	1	hsa-miR-3651	13	8	8	5	5	7	16	7	13	14	12	7	7	26	30
hsa-miR-3652	CGGCTGGAGGTGTGAGGA	1	hsa-miR-3652	0	0	0	0	0	0	0	0	0	0	0	0	0	0	0
hsa-miR-3653	CTAAGAAGTTGACTGAAG	1	hsa-miR-3653	13	14	7	10	24	5	8	23	6	16	8	21	4	18	21
hsa-miR-3654	GACTGGACAAGCTGAGGAA	1	hsa-miR-3654	0	0	1	0	0	0	0	0	0	0	2	0	0	0	0
hsa-miR-3655	GCTTGTCGCTGCGGTGTTGCT	1	hsa-miR-3655	0	0	0	0	0	0	0	0	0	0	0	0	0	0	0
hsa-miR-3656	GGCGGGTGCGGGGGTGG	1	hsa-miR-3656	0	0	0	0	0	0	0	0	0	0	0	0	0	0	0
hsa-miR-3657	TGTGTCCCATTATTGGTGATT	1	hsa-miR-3657	0	0	0	0	0	0	0	0	0	0	0	0	0	0	1
hsa-miR-3658	TTTAAGAAAACACCATGGAGAT	1	hsa-miR-3658	0	0	0	0	0	0	0	0	0	0	0	0	0	0	0
hsa-miR-3659	TGAGTGTTGTCTACGAGGGCA	1	hsa-miR-3659	0	0	0	0	0	0	0	0	0	0	0	0	0	0	0
hsa-miR-3660	ACTGACAGGAGAGCATTTTGA	1	hsa-miR-3660	0	0	0	0	0	0	0	0	0	0	0	0	0	0	0
hsa-miR-3661	TGACCTGGGACTCGGACAGCTG	1	hsa-miR-3661	2	2	2	2	1	6	1	3	7	9	7	1	8	13	14
hsa-miR-3662	GAAAATGATGAGTAGTGACTGATG	1	hsa-miR-3662	11	10	7	0	0	8	10	6	5	11	7	1	7	43	23
hsa-miR-3663-3p	TGAGCACCACACAGGCCGGGCGC	1	hsa-miR-3663-3p	0	0	0	0	0	0	0	0	0	0	0	0	0	0	0
hsa-miR-3663-5p	GCTGGTCTGCGTGGTGCTCGG	1	hsa-miR-3663-5p	0	0	0	0	0	0	0	0	0	0	0	0	0	0	0
hsa-miR-3664-3p	TCTCAGGAGTAAAGACAGAGTT	1	hsa-miR-3664-3p	0	0	0	0	0	0	0	0	0	0	0	0	0	0	0
hsa-miR-3664-5p	AACTCTGTCTTCACTCATGAGT	1	hsa-miR-3664-5p	0	0	0	0	0	0	0	0	0	0	0	0	0	0	0
hsa-miR-3665	AGCAGGTGCGGGGCGGCG	1	hsa-miR-3665	0	0	0	0	0	0	0	0	0	0	0	0	0	0	0
hsa-miR-3666	CAGTGCAAGTGTAGATGCCGA	1	hsa-miR-3666	0	0	0	0	0	0	0	0	0	0	0	0	0	0	0
hsa-miR-3667-3p	ACCTTCCTCTCCATGGGTCTTT	1	hsa-miR-3667-3p	0	0	0	0	0	0	0	0	0	0	0	2	0	0	0
hsa-miR-3667-5p	AAAGACCCATTGAGGAGAAGGT	1	hsa-miR-3667-5p	0	0	0	0	0	0	0	0	0	0	0	1	0	0	0
hsa-miR-3668	AATGTAGAGATTGATCAAAAT	1	hsa-miR-3668	0	0	0	0	0	0	0	0	0	0	0	0	0	0	0
hsa-miR-3669	ACGGAATATGTATACGGAATATA	1	hsa-miR-3669	0	0	0	0	0	0	0	0	0	0	0	0	0	0	0
hsa-miR-3670	AGAGCTCACAGCTGTCCTTCTCTA	2	hsa-miR-3670	0	0	0	0	0	0	0	0	0	0	0	0	0	0	0
hsa-miR-3671	ATCAAATAAGGACTAGTCTGCA	1	hsa-miR-3671	0	0	0	0	0	0	0	0	0	0	0	0	0	0	0
hsa-miR-3672	ATGAGACTCATGTAAAACATCTT	1	hsa-miR-3672	0	0	0	0	0	0	0	0	0	0	0	0	0	0	0
hsa-miR-3673	ATGGAATGTATATACGGAATA	1	hsa-miR-3673	0	0	0	0	0	0	0	0	0	0	0	0	0	0	0
hsa-miR-3674	ATTGTAGAACCTAAGATTGGCC	1	hsa-miR-3674	0	0	0	0	0	0	0	0	0	0	0	0	0	0	0
hsa-miR-3675-3p	CATCTCTAAGGAACTCCCCCAA	1	hsa-miR-3675-3p	0	0	0	0	0	0	0	0	0	0	0	0	0	0	0
hsa-miR-3675-5p	TATGGGGCTTCTGTAGAGATTTC	1	hsa-miR-3675-5p	0	0	0	0	0	0	1	0	0	0	0	0	0	1	0
hsa-miR-3677-3p	CTCGTGGGCTCTGGCCACGGCC	1	hsa-miR-3677-3p	0	0	0	0	0	1	2	0	2	1	2	0	1	1	3
hsa-miR-3677-5p	CAGTGGCCAGAGCCCTGCAGTG	1	hsa-miR-3677-5p	0	0	0	1	0	0	0	0	0	0	0	0	3	0	0
hsa-miR-3678-3p	CTGCAGAGTTTGTACGGACCGG	1	hsa-miR-3678-3p	0	0	0	0	0	0	0	0	0	0	0	0	0	0	0
hsa-miR-3678-5p	TCCGTACAAACTCTGCTGTG	1	hsa-miR-3678-5p	0	0	0	1	1	0	0	0	0	0	0	0	0	0	0
hsa-miR-3679-3p	CTTCCCCCCAGTAATCTTCATC	1	hsa-miR-3679-3p	0	0	0	0	0	0	0	0	0	0	2	0	0	1	2
hsa-miR-3679-5p	TGAGGATATGGCAGGGAAGGGGA	1	hsa-miR-3679-5p	1	0	2	4	3	5	5	5	5	7	5	0	1	7	7
hsa-miR-3680-3p	TTTTGCATGACCCTGGGAGTAGG	2	hsa-miR-3680-3p	0	0	0	0	1	0	0	0	1	0	1	0	0	0	0
hsa-miR-3680-5p	GACTCACTCACAGGATTGTGCA	2	hsa-miR-3680-5p	0	0	0	0	0	0	0	1	0	0	0	0	0	0	1
hsa-miR-3681-3p	ACACAGTGCTTCATCCACTACT	1	hsa-miR-3681-3p	0	0	0	0	0	0	0	0	0	0	0	0	0	0	0
hsa-miR-3681-5p	TAGTGGATGATGCACTCTGTGC	1	hsa-miR-3681-5p	0	0	0	1	0	0	0	0	0	0	0	0	0	0	0
hsa-miR-3682-3p	TGATGATACAGGTGGAGGTAG	1	hsa-miR-3682-3p	1	1	0	0	0	0	0	0	1	0	1	1	1	4	1
hsa-miR-3682-5p	CTACTTCTACCTGTGTTATCAT	1	hsa-miR-3682-5p	0	0	0	0	0	0	0	0	1	0	0	0	0	0	0
hsa-miR-3683	TGCGACATTGGAAGTAGTATCA	1	hsa-miR-3683	0	0	0	0	0	0	0	0	0	0	0	0	0	0	0
hsa-miR-3684	TTAGACCTAGTACACGTCCTT	1	hsa-miR-3684	1	1	1	0	0	0	0	0	0	0	0	0	1	1	0
hsa-miR-3685	TTTCCTACCCTACCTGAAGACT	1	hsa-miR-3685	0	3	0	0	0	0	0	0	1	0	0	0	0	1	0
hsa-miR-3686	ATCTGTAAGAGAAAGTAAATGA	1	hsa-miR-3686	0	0	0	0	0	0	0	0	0	0	0	0	0	0	0
hsa-miR-3687	CCCGGACAGGCGTTCGTGCGACGT	1	hsa-miR-3687	1	6	5	1	1	6	8	4	7	3	5	2	4	6	8
hsa-miR-3688-3p	TATGGAAAGACTTTGCCACTCT	2	hsa-miR-3688-3p	0	0	0	1	1	0	2	2	1	1	1	3	4	3	4
hsa-miR-3688-5p	AGTGGCAAAGTCTTTCCATAT	2	hsa-miR-3688-5p	0	0	0	0	0	0	0	0	0	0	0	0	0	0	0
hsa-miR-3689a-3p	CTGGGAGGTGTGATATCGTGGT	1	hsa-miR-3689a-3p	0	0	0	0	0	0	0	0	0	0	0	0	0	0	0
hsa-miR-3689a-5p	TGTGATATCATGGTTCCTGGGA	1	hsa-miR-3689a-5p,hsa-miR-3689b-5p,hsa-miR-3689e	0	0	0	0	0	0	0	0	0	0	0	0	0	0	0
hsa-miR-3689b-3p	CTGGGAGGTGTGATATTGTGGT	1	hsa-miR-3689b-3p,hsa-miR-3689c	0	0	0	0	0	0	0	0	0	0	0	0	0	0	0
hsa-miR-3689b-5p	TGTGATATCATGGTTCCTGGGA	1	hsa-miR-3689a-5p,hsa-miR-3689b-5p,hsa-miR-3689e	0	0	0	0	0	0	0	0	0	0	0	0	0	0	0
hsa-miR-3689c	CTGGGAGGTGTGATATTGTGGT	1	hsa-miR-3689b-3p,hsa-miR-3689c	0	0	0	0	0	0	0	0	0	0	0	0	0	0	0
hsa-miR-3689d	GGGAGGTGTGATCTCACACTCG	2	hsa-miR-3689d	0	0	0	0	0	0	0	0	0	0	0	0	0	0	0
hsa-miR-3689e	TGTGATATCATGGTTCCTGGGA	1	hsa-miR-3689a-5p,hsa-miR-3689b-5p,hsa-miR-3689e	0	0	0	0	0	0	0	0	0	0	0	0	0	0	0
hsa-miR-3689f	TGTGATATCGTGCTTCCTGGGA	1	hsa-miR-3689f	0	0	0	0	0	0	0	0	0	0	0	0	0	0	0
hsa-miR-3690	ACCTGGACCCAGCGTAGACAAAG	2	hsa-miR-3690	0	0	0	1	0	0	0	0	0	1	0	3	0	0	0
hsa-miR-3691-3p	ACCAAGTCTGCGTCATCCTCTC	1	hsa-miR-3691-3p	0	0	0	0	0	0	1	0	0	0	0	0	0	2	1
hsa-miR-3691-5p	AGTGGATGATGGAGACTCGGTAC	1	hsa-miR-3691-5p	0	2	2	1	1	2	6	7	6	5	4	1	1	8	5
hsa-miR-3692-3p	GTTCCACACTGACACTGCAGAAGT	1	hsa-miR-3692-3p	0	0	0	0	0	0	0	0	0	0	0	0	0	0	2
hsa-miR-3692-5p	CCTGCTGGTCAGGAGTGGATACTG	1	hsa-miR-3692-5p	1	0	1	1	0	1	0	0	0	0	0	0	0	0	0
hsa-miR-3713	GGTATCCGTTTGGGGATGGT	1	hsa-miR-3713	0	0	0	0	0	0	0	0	0	0	0	0	0	0	0
hsa-miR-3714	GAAGGCAGCAGTGCTCCCCTGT	1	hsa-miR-3714	0	0	0	0	0	0	0	0	0	0	0	0	0	0	0
hsa-miR-3907	AGGTGCTCCAGGCTGGCTCACA	1	hsa-miR-3907	0	0	0	0	0	0	0	0	0	0	0	0	0	0	0
hsa-miR-3908	GAGCAATGTAGGTAGACTGTTT	1	hsa-miR-3908	0	0	0	0	0	0	0	0	0	0	1	0	0	0	0
hsa-miR-3909	TGTCCTCTAGGGCCTGCAGTCT	1	hsa-miR-3909	13	26	25	31	60	19	25	37	28	20	18	48	53	31	49
hsa-miR-3910	AAAGGCATAAAACCAAGACA	2	hsa-miR-3910	0	0	0	2	0	0	0	0	0	0	0	0	0	0	0
hsa-miR-3911	TGTGTGGATCCTGGAGGAGGCA	1	hsa-miR-3911	1	2	1	0	2	0	1	1	1	0	0	0	2	3	1
hsa-miR-3912-3p	TAACGCATAATATGGACATGT	1	hsa-miR-3912-3p	4	6	8	30	63	3	3	25	9	16	5	44	18	18	17
hsa-miR-3912-5p	ATGTCCATATTATGGGTTAGT	1	hsa-miR-3912-5p	0	0	0	0	0	0	0	0	0	0	0	1	0	0	0
hsa-miR-3913-3p	AGACATCAAGATCAGTCCCAAA	2	hsa-miR-3913-3p	0	0	0	0	0	0	0	0	0	0	0	0	0	0	0
hsa-miR-3913-5p	TTTGGGACTGATCTTGATGTCT	2	hsa-miR-3913-5p	1	1	4	22	29	4	2	16	5	2	3	24	6	1	4
hsa-miR-3914	AAGGAACCAGAAAATGAGAAGT	2	hsa-miR-3914	0	0	0	0	0	0	0	0	0	0	0	0	0	0	0
hsa-miR-3915	TTGAGGAAAAGATGGTCTTATT	1	hsa-miR-3915	0	0	0	0	0	0	0	0	0	0	0	0	0	0	0
hsa-miR-3916	AAGAGGAAGAAATGGCTGGTTCTCAG	1	hsa-miR-3916	6	10	9	2	1	4	6	9	9	9	4	2	13	8	28
hsa-miR-3917	GCTCGGACTGAGCAGGTGGG	1	hsa-miR-3917	1	1	1	0	0	0	1	4	0	1	1	0	1	1	1
hsa-miR-3918	ACAGGGCCGCAGATGGAGACT	1	hsa-miR-3918	1	0	0	0	1	1	0	0	1	0	2	0	1	0	1
hsa-miR-3919	GCAGAGAACAAAGGACTCAGT	1	hsa-miR-3919	0	0	1	0	0	0	1	0	0	0	0	0	0	0	0
hsa-miR-3920	ACTGATTATCTTAACTCTCTGA	1	hsa-miR-3920	0	0	0	0	0	0	0	0	0	0	0	0	0	0	0
hsa-miR-3921	TCTCTGAGTACCATATGCCTTGT	1	hsa-miR-3921	0	0	0	0	1	0	0	0	0	0	0	0	0	0	0
hsa-miR-3922-3p	TCTGGCCTTGACTTGACTCTTT	1	hsa-miR-3922-3p	0	0	0	0	0	0	0	0	0	0	0	0	0	0	0
hsa-miR-3922-5p	TCAAGGCCAGAGGTCCCACAGCA	1	hsa-miR-3922-5p	0	0	0	0	0	0	0	0	0	0	0	0	0	0	0
hsa-miR-3923	AACTAGTAATGTTGGATTAGGG	1	hsa-miR-3923	0	0	0	0	0	0	0	0	0	0	0	0	0	0	0
hsa-miR-3924	ATATGTATATGTGACTGCTACT	1	hsa-miR-3924	0	0	0	0	0	0	0	0	0	0	0	0	0	0	0
hsa-miR-3925-3p	ACTCCAGTTTTAGTTCTCTTG	1	hsa-miR-3925-3p	0	0	0	0	2	0	0	0	0	0	0	0	0	0	2
hsa-miR-3925-5p	AAGAGAACTGAAAGTGGAGCCT	1	hsa-miR-3925-5p	0	0	0	1	0	0	0	0	0	0	0	1	0	0	0
hsa-miR-3926	TGGCCAAAAAGCAGGCAGAGA	2	hsa-miR-3926	0	0	0	0	0	0	0	0	0	0	0	0	0	0	0
hsa-miR-3927-3p	CAGGTAGATATTTGATAGGCAT	1	hsa-miR-3927-3p	0	0	0	0	0	0	0	0	0	0	0	0	0	0	0
hsa-miR-3927-5p	GCCTATCACATATCTGCCTGT	1	hsa-miR-3927-5p	0	0	0	0	0	0	0	0	0	0	0	0	0	0	0
hsa-miR-3928-3p	GGAGGAACCTTGGAGCTTCGGC	1	hsa-miR-3928-3p	5	0	3	8	13	2	4	15	6	2	0	14	1	4	13
hsa-miR-3928-5p	TGAAGCTCTAAGGTTCCGCCTGC	1	hsa-miR-3928-5p	0	0	0	0	0	0	0	0	0	0	0	0	0	0	0
hsa-miR-3929	GAGGCTGATGTGAGTAGACCACT	1	hsa-miR-3929	0	0	0	0	0	0	0	0	0	1	1	0	0	0	0
hsa-miR-3934-3p	TGCTCAGGTTGCACAGCTGGGA	1	hsa-miR-3934-3p	0	0	0	1	0	0	0	0	0	0	0	0	0	0	0
hsa-miR-3934-5p	TCAGGTGTGGAAACTGAGGCAG	1	hsa-miR-3934-5p	11	29	14	18	21	35	35	26	14	37	35	8	27	72	127
hsa-miR-3935	TGTAGATACGAGCACCAGCCAC	1	hsa-miR-3935	0	0	0	0	0	0	0	0	0	0	0	0	0	0	0
hsa-miR-3936	TAAGGGGTGTATGGCAGATGCA	1	hsa-miR-3936	0	0	0	0	0	0	0	0	0	0	0	0	0	0	0
hsa-miR-3937	ACAGGCGGCTGTAGCAATGGGGG	1	hsa-miR-3937	0	0	0	0	0	0	0	0	0	0	0	0	0	0	0
hsa-miR-3938	AATTCCCTTGTAGATAACCCGG	1	hsa-miR-3938	3	0	3	1	2	1	8	4	4	5	2	3	7	15	7
hsa-miR-3939	TACGCGCAGACCACAGGATGTC	1	hsa-miR-3939	0	0	0	0	0	0	1	1	0	0	0	0	0	0	3
hsa-miR-3940-3p	CAGCCCGGATCCCAGCCCACTT	1	hsa-miR-3940-3p	0	3	5	2	4	10	13	3	9	8	14	6	8	26	18
hsa-miR-3940-5p	GTGGGTTGGGGCGGGCTCTG	1	hsa-miR-3940-5p	1	1	4	0	0	2	3	0	0	0	7	0	3	1	4
hsa-miR-3941	TTACACACAACTGAGGATCATA	1	hsa-miR-3941	0	0	1	1	0	0	0	1	0	1	0	1	1	0	2
hsa-miR-3942-3p	TTTCAGATAACAGTATTACAT	1	hsa-miR-3942-3p	0	0	0	0	0	0	0	0	0	0	0	0	0	0	0
hsa-miR-3942-5p	AAGCAATACTGTTACCTGAAAT	1	hsa-miR-3942-5p	0	0	0	0	0	0	0	0	0	0	0	0	0	0	0
hsa-miR-3943	TAGCCCCCAGGCTTCACTTGGCG	1	hsa-miR-3943	0	0	0	0	0	0	0	0	0	0	0	0	0	0	0
hsa-miR-3944-3p	TTCGGGCTGGCCTGCTGCTCCGG	1	hsa-miR-3944-3p	1	0	0	1	0	0	1	0	0	0	5	0	1	3	4
hsa-miR-3944-5p	TGTGCAGCAGGCCAACCGAGA	1	hsa-miR-3944-5p	0	0	0	0	1	0	0	0	0	1	1	1	0	0	1
hsa-miR-3945	AGGGCATAGGAGAGGGTTGATAT	1	hsa-miR-3945	0	0	0	0	0	0	0	0	0	0	0	0	0	0	0
hsa-miR-3960	GGCGGCGGCGGAGGCGGGGG	1	hsa-miR-3960	0	0	0	0	0	0	0	0	0	0	0	1	0	0	0
hsa-miR-3972	CTGCCAGCCCCGTTCCAGGGCA	1	hsa-miR-3972	0	0	0	0	0	0	0	0	0	0	0	0	0	0	0
hsa-miR-3973	ACAAAGTACAGCATTAGCCTTAG	1	hsa-miR-3973	0	0	0	0	0	0	0	0	0	0	0	0	0	0	0
hsa-miR-3974	AAAGGTCATTGTAAGGTTAATGC	1	hsa-miR-3974	0	0	0	0	0	0	0	0	0	0	0	0	0	0	0
hsa-miR-3975	TGAGGCTAATGCACTACTTCAC	1	hsa-miR-3975	0	0	0	0	0	0	0	0	0	0	0	0	0	0	0
hsa-miR-3976	TATAGAGAGCAGGAAGATTAATGT	1	hsa-miR-3976	0	0	0	0	0	0	0	0	0	0	0	0	0	0	0
hsa-miR-3977	GTGCTTCATCGTAATTAACCTTA	1	hsa-miR-3977	0	0	0	0	0	0	0	0	0	0	0	0	0	0	0
hsa-miR-3978	GTGGAAAGCATGCATCCAGGGTGT	1	hsa-miR-3978	0	0	0	0	0	0	0	0	0	0	0	0	0	0	0
hsa-miR-4251	CCTGAGAAAAGGGCCAA	1	hsa-miR-4251	0	0	0	0	0	0	0	0	0	0	0	0	0	0	0
hsa-miR-4252	GGCCACTGAGTCAGCACCA	1	hsa-miR-4252	0	0	0	0	0	0	0	0	0	0	0	0	0	0	0
hsa-miR-4253	AGGGCATGTCCAGGGGGT	1	hsa-miR-4253	0	0	0	0	0	0	0	0	0	0	0	0	0	0	0
hsa-miR-4254	GCCTGGAGCTACTCCACCATCTC	1	hsa-miR-4254	0	0	0	0	0	0	0	0	0	0	0	0	0	0	0
hsa-miR-4255	CAGTGTTCAGAGATGGA	1	hsa-miR-4255	0	0	0	0	0	0	0	0	0	0	0	0	0	0	0
hsa-miR-4256	ATCTGACCTGATGAAGGT	1	hsa-miR-4256	0	0	0	0	0	0	0	0	0	0	0	0	0	0	0
hsa-miR-4257	CCAGAGGTGGGGACTGAG	1	hsa-miR-4257	0	0	0	0	0	0	0	0	0	0	0	0	0	0	0
hsa-miR-4258	CCCCGCCACCGCCTTGG	1	hsa-miR-4258	0	0	0	0	0	0	0	0	0	0	0	0	0	0	0
hsa-miR-4259	CAGTTGGGTCTAGGGGTCAGGA	1	hsa-miR-4259	0	0	0	0	0	0	0	0	0	0	0	0	0	0	0
hsa-miR-4260	CTTGGGGCATGGAGTCCCA	1	hsa-miR-4260	0	0	0	0	0	0	0	0	0	0	0	0	0	0	0
hsa-miR-4261	AGGAAACAGGGACCCA	1	hsa-miR-4261	0	0	0	0	0	0	0	0	0	0	0	0	0	0	0
hsa-miR-4262	GACATTCAGACTACCTG	1	hsa-miR-4262	0	0	0	0	0	0	0	0	0	0	0	0	0	0	0
hsa-miR-4263	ATTCTAAGTGCCTTGGCC	1	hsa-miR-4263	0	0	0	0	0	0	0	0	0	0	0	0	0	0	0
hsa-miR-4264	ACTCAGTCATGGTCATT	1	hsa-miR-4264	0	0	0	0	0	0	0	0	0	0	0	0	0	0	0
hsa-miR-4265	CTGTGGGCTCAGCTCTGGG	1	hsa-miR-4265	0	0	0	0	0	0	0	0	0	0	0	0	0	0	0
hsa-miR-4266	CTAGGAGGCCTTGGCC	1	hsa-miR-4266	0	0	0	0	0	0	0	0	0	0	0	0	0	0	0
hsa-miR-4267	TCCAGCTCGGTGGCAC	1	hsa-miR-4267	0	0	0	0	0	0	0	0	0	0	0	0	0	0	0
hsa-miR-4268	GGCTCCTCCTCTCAGGATGTG	1	hsa-miR-4268	0	0	0	0	0	0	0	0	0	0	0	0	0	0	0
hsa-miR-4269	GCAGGCACAGACAGCCCTGGC	1	hsa-miR-4269	0	0	0	0	0	0	0	0	0	0	0	0	0	0	0
hsa-miR-4270	TCAGGGAGTCAGGGGAGGGC	1	hsa-miR-4270	0	0	0	0	0	0	0	0	0	0	0	0	0	0	0
hsa-miR-4271	GGGGGAAGAAAAGGTGGGG	1	hsa-miR-4271	0	0	0	0	0	0	0	0	0	0	0	0	0	0	0
hsa-miR-4272	CATTCAACTAGTGATTGT	1	hsa-miR-4272	0	0	0	0	0	0	0	0	0	0	0	0	0	0	0
hsa-miR-4273	GTGTTCTCTGATGGACAG	1	hsa-miR-4273	0	0	0	0	0	0	0	0	0	0	0	0	0	0	0
hsa-miR-4274	CAGCAGTCCCTCCCCCTG	1	hsa-miR-4274	0	0	0	0	0	0	0	0	0	0	0	0	0	0	0
hsa-miR-4275	CCAATTACCACTTCTTT	1	hsa-miR-4275	0	0	0	0	0	0	0	0	0	0	0	0	0	0	0
hsa-miR-4276	CTCAGTGACTCATGTGC	1	hsa-miR-4276	0	0	0	0	0	0	0	0	0	0	0	0	0	0	0
hsa-miR-4277	GCAGTTCTGAGCACAGTACAC	1	hsa-miR-4277	0	0	0	0	0	0	0	0	0	0	0	0	0	0	0
hsa-miR-4278	CTAGGGGGTTTGCCCTTG	1	hsa-miR-4278	0	0	0	0	0	0	0	0	0	0	0	0	0	0	0
hsa-miR-4279	CTCTCCTCCCGGCTTC	1	hsa-miR-4279	0	0	0	0	0	0	0	0	0	0	0	0	0	0	0
hsa-miR-4280	GAGTGTAGTTCTGAGCAGAGC	1	hsa-miR-4280	0	0	0	0	0	0	0	0	0	0	0	0	0	0	0
hsa-miR-4281	GGGTCCCGGGGAGGGGGG	1	hsa-miR-4281	0	0	0	0	0	0	0	0	0	0	0	0	0	0	0
hsa-miR-4282	TAAAATTTGCATCCAGGA	1	hsa-miR-4282	0	0	0	0	0	0	0	0	0	0	0	0	0	0	0
hsa-miR-4283	TGGGGCTCAGCGAGTTT	2	hsa-miR-4283	0	0	0	0	0	0	0	0	0	0	0	0	0	0	0
hsa-miR-4284	GGGCTCACATCACCCCAT	1	hsa-miR-4284	0	0	0	0	0	0	0	0	0	0	0	0	0	0	0
hsa-miR-4285	GCGGCGAGTCCGACTCAT	1	hsa-miR-4285	0	0	0	0	0	0	0	0	0	0	0	0	0	0	0
hsa-miR-4286	ACCCCACTCCTGGTACC	1	hsa-miR-4286	17	3	5	6	25	3	11	3	3	19	12	12	12	12	6
hsa-miR-4287	TCTCCCTTGAGGGCACTTT	1	hsa-miR-4287	0	0	0	0	0	0	0	0	0	0	0	0	0	0	0
hsa-miR-4288	TTGTCTGCTGAGTTTCC	1	hsa-miR-4288	0	0	0	0	0	0	0	0	0	0	0	0	0	0	0
hsa-miR-4289	GCATTGTGCAGGGCTATCA	1	hsa-miR-4289	0	0	0	0	0	0	0	0	0	0	0	1	0	0	0
hsa-miR-4290	TGCCCTCCTTTCTTCCCTC	1	hsa-miR-4290	0	0	0	0	0	0	0	0	0	0	0	0	0	0	0
hsa-miR-4291	TTCAGCAGGAACAGCT	1	hsa-miR-4291	0	0	0	1	0	0	0	2	0	0	0	1	0	0	0
hsa-miR-4292	CCCCTGGGCCGGCCTTGG	1	hsa-miR-4292	0	0	0	0	0	0	0	0	0	0	0	0	0	0	0
hsa-miR-4293	CAGCCTGACAGGAACAG	1	hsa-miR-4293	0	0	0	0	0	0	0	0	0	0	0	0	0	0	0
hsa-miR-4294	GGGAGTCTACAGCAGGG	1	hsa-miR-4294	0	0	0	0	0	0	0	0	0	0	0	0	0	0	0
hsa-miR-4295	CAGTGCAATGTTTTCCTT	1	hsa-miR-4295	0	0	0	0	0	0	0	0	0	0	0	0	0	0	0
hsa-miR-4296	ATGTGGGCTCAGGCTCA	1	hsa-miR-4296	0	0	0	0	0	0	0	0	0	0	0	0	0	0	0
hsa-miR-4297	TGCCTTCCTGTCTGTG	1	hsa-miR-4297	0	0	0	0	0	0	0	0	0	0	0	0	0	0	0
hsa-miR-4298	CTGGGACAGGAGGAGGAGGCAG	1	hsa-miR-4298	0	0	0	0	0	0	0	0	0	0	0	0	0	0	0
hsa-miR-4299	GCTGGTGACATGAGAGGC	1	hsa-miR-4299	0	0	0	0	0	0	0	0	0	0	0	0	0	0	0
hsa-miR-4300	TGGGAGCTGGACTACTTC	1	hsa-miR-4300	0	0	0	0	0	0	0	0	0	0	0	0	0	0	0
hsa-miR-4301	TCCCACTACTTCACTTGTGA	1	hsa-miR-4301	0	0	0	0	0	0	0	0	0	0	0	0	0	0	0
hsa-miR-4302	CCAGTGTGGCTCAGCGAG	1	hsa-miR-4302	0	0	0	0	0	0	0	0	0	0	0	0	0	0	0
hsa-miR-4303	TTCTGAGCTGAGGACAG	1	hsa-miR-4303	0	0	0	0	0	0	0	0	0	0	0	0	0	0	0
hsa-miR-4304	CCGGCATGTCCAGGGCA	1	hsa-miR-4304	0	0	0	0	0	0	0	0	0	0	0	0	0	0	0
hsa-miR-4305	CCTAGACACCTCCAGTTC	1	hsa-miR-4305	0	0	0	0	0	0	0	0	0	0	0	0	0	0	0
hsa-miR-4306	TGGAGAGAAAGGCAGTA	1	hsa-miR-4306	0	1	2	1	4	0	0	0	1	0	1	0	1	1	1
hsa-miR-4307	AATGTTTTTTCCTGTTTCC	1	hsa-miR-4307	0	0	0	0	0	0	0	0	0	0	0	0	0	0	0
hsa-miR-4308	TCCCTGGAGTTTCTTCTT	1	hsa-miR-4308	0	0	0	0	0	0	0	0	0	0	0	0	0	0	0
hsa-miR-4309	CTGGAGTCTAGGATTCCA	1	hsa-miR-4309	0	0	0	0	0	0	0	0	0	0	0	0	0	0	0
hsa-miR-4310	GCAGCATTCATGTCCC	1	hsa-miR-4310	0	0	0	0	0	0	0	0	0	0	0	0	0	0	0
hsa-miR-4311	GAAAGAGAGCTGAGTGTG	1	hsa-miR-4311	0	0	0	0	0	0	0	0	0	0	0	0	0	0	0
hsa-miR-4312	GGCCTTGTTCCTGTCCCCA	1	hsa-miR-4312	0	0	0	0	0	0	0	0	0	0	0	0	0	0	0
hsa-miR-4313	AGCCCCCTGGCCCCAAACCC	1	hsa-miR-4313	0	0	0	0	0	0	0	0	0	0	0	0	0	0	0
hsa-miR-4314	CTCTGGGAAATGGGACAG	1	hsa-miR-4314	0	0	0	0	0	0	0	0	0	0	0	0	0	0	0
hsa-miR-4315	CCGCTTTCTGAGCTGGAC	2	hsa-miR-4315	0	0	0	0	0	0	0	0	0	0	0	0	0	0	0
hsa-miR-4316	GGTGAGGCTAGCTGGTG	1	hsa-miR-4316	0	0	0	0	0	0	0	0	0	0	0	0	0	0	0
hsa-miR-4317	ACATTGCCAGGGAGTTT	1	hsa-miR-4317	0	0	0	0	0	0	0	0	0	0	0	0	0	0	0
hsa-miR-4318	CACTGTGGGTACATGCT	1	hsa-miR-4318	0	0	0	0	0	0	0	0	0	0	0	0	0	0	0
hsa-miR-4319	TCCCTGAGCAAAGCCAC	1	hsa-miR-4319	0	0	0	0	0	0	0	0	0	0	0	0	0	0	0
hsa-miR-4320	GGGATTCTGTAGCTTCCT	1	hsa-miR-4320	0	0	0	0	0	0	0	0	0	0	0	0	0	0	0
hsa-miR-4321	TTAGCGGTGGACCGCCCTGCG	1	hsa-miR-4321	0	0	0	0	0	0	0	0	0	0	0	0	0	0	0
hsa-miR-4322	CTGTGGGCTCAGCGCGTGGGG	1	hsa-miR-4322	0	0	0	0	0	0	0	0	0	0	0	0	0	0	0
hsa-miR-4323	CAGCCCCACAGCCTCAGA	1	hsa-miR-4323	0	0	0	0	0	0	0	0	0	0	0	0	0	0	0
hsa-miR-4324	CCCTGAGACCCTAACCTTAA	1	hsa-miR-4324	1	3	0	4	5	0	0	6	2	1	0	4	2	2	2
hsa-miR-4325	TTGCACTTGTCTCAGTGA	1	hsa-miR-4325	0	0	0	0	0	0	0	0	0	0	0	0	0	0	0
hsa-miR-4326	TGTTCCTCTGTCTCCCAGAC	1	hsa-miR-4326	0	0	0	2	3	0	0	3	2	0	2	0	0	4	0
hsa-miR-4327	GGCTTGCATGGGGGACTGG	1	hsa-miR-4327	0	0	0	0	0	0	0	0	0	0	0	0	0	0	0
hsa-miR-4328	CCAGTTTTCCCAGGATT	1	hsa-miR-4328	0	0	0	0	0	0	0	0	0	0	0	0	0	0	0
hsa-miR-4329	CCTGAGACCCTAGTTCCAC	1	hsa-miR-4329	0	0	0	0	0	0	0	0	0	0	0	0	0	0	0
hsa-miR-4330	CCTCAGATCAGAGCCTTGC	1	hsa-miR-4330	0	0	0	0	0	0	0	0	0	0	0	0	0	0	0
hsa-miR-4417	GGTGGGCTTCCCGGAGGG	1	hsa-miR-4417	0	0	0	0	0	0	0	0	0	0	0	0	0	0	0
hsa-miR-4418	CACTGCAGGACTCAGCAG	1	hsa-miR-4418	0	0	0	0	0	0	0	0	0	0	0	0	0	0	0
hsa-miR-4419a	TGAGGGAGGAGACTGCA	1	hsa-miR-4419a	0	0	0	0	0	0	0	0	0	0	0	0	0	0	0
hsa-miR-4419b	GAGGCTGAAGGAAGATGG	1	hsa-miR-4419b	0	0	0	0	0	0	0	0	0	0	0	0	0	0	0
hsa-miR-4420	GTCACTGATGTCTGTAGCTGAG	1	hsa-miR-4420	0	0	0	0	0	0	0	0	1	0	1	0	1	0	0
hsa-miR-4421	ACCTGTCTGTGGAAAGGAGCTA	1	hsa-miR-4421	0	0	0	0	1	1	0	0	0	0	0	0	0	0	0
hsa-miR-4422	AAAAGCATCAGGAAGTACCCA	1	hsa-miR-4422	0	0	0	3	0	0	0	0	1	0	0	0	0	0	0
hsa-miR-4423-3p	ATAGGCACCAAAAAGCAACAA	1	hsa-miR-4423-3p	0	0	0	0	0	0	0	0	0	0	0	0	0	0	0
hsa-miR-4423-5p	AGTTGCCTTTTTGTTCCCATGC	1	hsa-miR-4423-5p	0	0	0	0	0	0	0	0	0	0	0	1	0	0	0
hsa-miR-4424	AGAGTTAACTCAAAATGGACTA	1	hsa-miR-4424	0	0	0	0	0	0	0	0	0	0	0	0	0	0	0
hsa-miR-4425	TGTTGGGATTCAGCAGGACCAT	1	hsa-miR-4425	0	1	0	0	0	0	0	1	0	0	0	1	0	0	0
hsa-miR-4426	GAAGATGGACGTACTTT	1	hsa-miR-4426	0	0	2	0	0	0	0	1	0	0	0	0	0	0	1
hsa-miR-4427	TCTGAATAGAGTCTGAAGAGT	1	hsa-miR-4427	0	0	0	0	0	0	0	1	0	0	0	0	0	0	0
hsa-miR-4428	CAAGGAGACGGGAACATGGAGC	1	hsa-miR-4428	0	0	0	0	0	0	0	0	0	0	0	0	0	0	0
hsa-miR-4429	AAAAGCTGGGCTGAGAGGCG	1	hsa-miR-4429	3	1	8	10	16	2	2	4	3	4	7	17	5	6	5
hsa-miR-4430	AGGCTGGAGTGAGCGGAG	1	hsa-miR-4430	0	0	0	0	0	0	0	0	0	0	0	0	0	0	1
hsa-miR-4431	GCGACTCTGAAAACTAGAAGGT	1	hsa-miR-4431	0	0	0	2	0	0	0	0	0	0	0	2	0	0	0
hsa-miR-4432	AAAGACTCTGCAAGATGCCT	1	hsa-miR-4432	0	0	0	0	0	0	0	0	0	0	0	0	0	0	0
hsa-miR-4433-3p	ACAGGAGTGGGGGTGGGACAT	1	hsa-miR-4433-3p	0	0	0	0	1	0	0	0	0	0	0	0	0	0	0
hsa-miR-4433-5p	CGTCCCACCCCCCACTCCTGT	1	hsa-miR-4433-5p	2	0	1	0	0	0	0	0	0	1	0	3	3	1	1
hsa-miR-4433b-3p	CAGGAGTGGGGGGTGGGACGT	1	hsa-miR-4433b-3p	0	0	0	1	0	0	0	0	0	0	0	0	0	0	0
hsa-miR-4433b-5p	ATGTCCCACCCCCACTCCTGT	1	hsa-miR-4433b-5p	0	0	2	1	2	1	0	0	0	0	0	4	1	0	0
hsa-miR-4434	AGGAGAAGTAAAGTAGAA	1	hsa-miR-4434	0	0	0	0	0	0	0	0	0	0	0	0	0	0	0
hsa-miR-4435	ATGGCCAGAGCTCACACAGAGG	2	hsa-miR-4435	3	5	7	1	0	3	3	1	2	4	3	0	4	9	14
hsa-miR-4436a	GCAGGACAGGCAGAAGTGGAT	1	hsa-miR-4436a	0	0	0	0	0	0	0	0	0	0	0	0	0	0	0
hsa-miR-4436b-3p	CAGGGCAGGAAGAAGTGGACAA	2	hsa-miR-4436b-3p	0	0	1	0	0	1	0	0	0	1	6	1	1	0	0
hsa-miR-4436b-5p	GTCCACTTCTGCCTGCCCTGCC	2	hsa-miR-4436b-5p	0	0	1	0	1	0	0	0	0	0	1	0	1	0	1
hsa-miR-4437	TGGGCTCAGGGTACAAAGGTT	1	hsa-miR-4437	0	0	0	0	0	0	0	0	0	0	0	0	0	0	0
hsa-miR-4438	CACAGGCTTAGAAAAGACAGT	1	hsa-miR-4438	0	0	0	0	0	0	0	0	0	0	0	0	0	0	0
hsa-miR-4439	GTGACTGATACCTTGGAGGCAT	1	hsa-miR-4439	0	0	0	0	0	0	0	0	0	0	0	0	0	0	0
hsa-miR-4440	TGTCGTGGGGCTTGCTGGCTTG	1	hsa-miR-4440	0	2	0	0	1	1	2	0	0	0	2	0	0	1	0
hsa-miR-4441	ACAGGGAGGAGATTGTA	1	hsa-miR-4441	0	0	0	0	0	0	0	0	0	0	0	0	0	0	0
hsa-miR-4442	GCCGGACAAGAGGGAGG	1	hsa-miR-4442	0	0	0	0	0	0	1	0	0	0	0	0	0	0	0
hsa-miR-4443	TTGGAGGCGTGGGTTTT	1	hsa-miR-4443	11	17	13	19	19	15	7	27	26	21	24	35	16	22	40
hsa-miR-4444	CTCGAGTTGGAAGAGGCG	2	hsa-miR-4444	0	0	0	0	0	0	0	0	0	0	0	0	0	0	0
hsa-miR-4445-3p	CACGGCAAAAGAAACAATCCA	1	hsa-miR-4445-3p	0	0	0	0	0	0	0	0	0	0	0	0	0	0	0
hsa-miR-4445-5p	AGATTGTTTCTTTTGCCGTGCA	1	hsa-miR-4445-5p	0	0	0	0	0	0	0	0	0	0	0	0	0	0	0
hsa-miR-4446-3p	CAGGGCTGGCAGTGACATGGGT	1	hsa-miR-4446-3p	0	0	0	0	0	0	0	0	0	0	0	0	0	0	0
hsa-miR-4446-5p	ATTTCCCTGCCATTCCCTTGGC	1	hsa-miR-4446-5p	0	0	0	0	0	0	0	0	0	0	0	0	0	0	0
hsa-miR-4447	GGTGGGGGCTGTTGTTT	1	hsa-miR-4447	0	0	0	0	0	0	0	0	0	0	0	0	0	0	0
hsa-miR-4448	GGCTCCTTGGTCTAGGGGTA	1	hsa-miR-4448	0	0	0	0	1	0	0	0	2	0	2	0	0	1	0
hsa-miR-4449	CGTCCCGGGGCTGCGCGAGGCA	1	hsa-miR-4449	0	0	0	1	2	1	0	1	0	1	0	3	0	0	0
hsa-miR-4450	TGGGGATTTGGAGAAGTGGTGA	1	hsa-miR-4450	0	0	0	0	0	0	0	0	0	0	0	0	0	0	0
hsa-miR-4451	TGGTAGAGCTGAGGACA	1	hsa-miR-4451	0	0	1	0	0	0	0	0	0	0	0	0	1	1	1
hsa-miR-4452	TTGAATTCTTGGCCTTAAGTGAT	1	hsa-miR-4452	0	0	0	0	0	0	0	0	0	0	0	0	0	0	0
hsa-miR-4453	GAGCTTGGTCTGTAGCGGTT	1	hsa-miR-4453	0	0	0	0	0	0	0	0	0	0	0	0	0	0	0
hsa-miR-4454	GGATCCGAGTCACGGCACCA	1	hsa-miR-4454	29	3	34	2	1	23	34	4	32	26	23	0	62	52	50
hsa-miR-4455	AGGGTGTGTGTGTTTTT	1	hsa-miR-4455	1	6	1	0	1	2	1	1	1	0	1	0	2	1	2
hsa-miR-4456	CCTGGTGGCTTCCTTTT	1	hsa-miR-4456	0	0	0	0	0	0	0	0	0	0	0	0	0	0	0
hsa-miR-4457	TCACAAGGTATTGACTGGCGTA	1	hsa-miR-4457	0	0	0	0	0	0	0	0	0	0	0	0	0	0	0
hsa-miR-4458	AGAGGTAGGTGTGGAAGAA	1	hsa-miR-4458	0	0	3	2	1	1	4	0	2	1	2	0	1	4	3
hsa-miR-4459	CCAGGAGGCGGAGGAGGTGGAG	1	hsa-miR-4459	0	0	0	0	0	0	0	0	0	0	0	0	0	0	0
hsa-miR-4460	ATAGTGGTTGTGAATTTACCTT	1	hsa-miR-4460	0	0	0	0	0	0	0	0	0	0	0	0	0	0	0
hsa-miR-4461	GATTGAGACTAGTAGGGCTAGGC	1	hsa-miR-4461	0	8	3	1	2	1	4	4	4	0	2	0	1	3	1
hsa-miR-4462	TGACACGGAGGGTGGCTTGGGAA	1	hsa-miR-4462	0	0	0	0	0	0	0	0	0	0	0	0	0	0	0
hsa-miR-4463	GAGACTGGGGTGGGGCC	1	hsa-miR-4463	0	0	0	0	0	0	0	0	0	0	0	0	0	0	0
hsa-miR-4464	AAGGTTTGGATAGATGCAATA	1	hsa-miR-4464	0	0	0	0	0	0	0	0	0	0	0	0	0	0	0
hsa-miR-4465	CTCAAGTAGTCTGACCAGGGGA	1	hsa-miR-4465	0	0	0	0	0	0	0	0	0	0	0	0	0	0	0
hsa-miR-4466	GGGTGCGGGCCGGCGGGG	1	hsa-miR-4466	0	0	0	0	0	0	0	0	0	0	1	0	0	2	0
hsa-miR-4467	TGGCGGCGGTAGTTATGGGCTT	1	hsa-miR-4467	0	0	1	0	1	8	0	0	0	0	6	0	3	0	12
hsa-miR-4468	AGAGCAGAAGGATGAGAT	1	hsa-miR-4468	0	0	0	0	0	0	0	0	0	0	0	0	0	0	0
hsa-miR-4469	GCTCCCTCTAGGGTCGCTCGGA	1	hsa-miR-4469	0	0	0	0	0	0	1	0	0	0	0	1	0	1	0
hsa-miR-4470	TGGCAAACGTGGAAGCCGAGA	1	hsa-miR-4470	1	1	0	1	2	1	1	5	0	1	0	6	1	0	0
hsa-miR-4471	TGGGAACTTAGTAGAGGTTTAA	1	hsa-miR-4471	0	0	0	0	0	0	0	0	0	0	0	0	0	0	0
hsa-miR-4472	GGTGGGGGGTGTTGTTTT	2	hsa-miR-4472	0	0	0	0	0	0	0	0	0	0	0	0	0	0	0
hsa-miR-4473	CTAGTGCTCTCCGTTACAAGTA	1	hsa-miR-4473	2	1	4	1	9	3	3	10	0	2	4	8	8	6	14
hsa-miR-4474-3p	TTGTGGCTGGTCATGAGGCTAA	1	hsa-miR-4474-3p	0	0	0	1	1	0	0	0	0	0	0	0	0	0	0
hsa-miR-4474-5p	TTAGTCTCATGATCAGACACA	1	hsa-miR-4474-5p	0	0	0	0	0	0	0	0	0	0	0	0	0	0	0
hsa-miR-4475	CAAGGGACCAAGCATTCATTAT	1	hsa-miR-4475	0	0	0	0	0	0	0	0	0	0	0	0	0	0	0
hsa-miR-4476	CAGGAAGGATTTAGGGACAGGC	1	hsa-miR-4476	0	0	0	0	0	0	0	0	0	0	0	0	0	0	0
hsa-miR-4477a	CTATTAAGGACATTTGTGATTC	1	hsa-miR-4477a	0	0	0	0	0	0	0	0	0	0	0	0	0	0	0
hsa-miR-4477b	ATTAAGGACATTTGTGATTGAT	1	hsa-miR-4477b	0	0	0	0	0	0	0	0	0	0	0	1	1	1	0
hsa-miR-4478	GAGGCTGAGCTGAGGAG	1	hsa-miR-4478	0	0	0	0	0	0	0	0	0	0	0	0	0	0	0
hsa-miR-4479	CGCGCGGCCGTGCTCGGAGCAG	1	hsa-miR-4479	0	1	0	4	2	2	1	3	1	0	0	3	0	2	1
hsa-miR-4480	AGCCAAGTGGAAGTTACTTTA	1	hsa-miR-4480	0	0	0	0	0	0	0	0	0	0	0	0	0	0	0
hsa-miR-4481	GGAGTGGGCTGGTGGTT	1	hsa-miR-4481	0	0	0	0	0	0	0	0	0	0	0	0	0	0	0
hsa-miR-4482-3p	TTTCTATTTCTCAGTGGGGCTC	1	hsa-miR-4482-3p	0	0	0	0	0	0	0	1	0	0	0	0	0	4	1
hsa-miR-4482-5p	AACCCAGTGGGCTATGGAAATG	1	hsa-miR-4482-5p	0	0	0	0	0	0	0	0	0	0	0	0	0	0	6
hsa-miR-4483	GGGGTGGTCTGTTGTTG	1	hsa-miR-4483	0	0	0	0	0	0	0	0	0	0	0	0	0	0	0
hsa-miR-4484	AAAAGGCGGGAGAAGCCCCA	1	hsa-miR-4484	0	0	0	0	0	0	0	0	0	0	0	0	0	0	0
hsa-miR-4485	TAACGGCCGCGGTACCCTAA	1	hsa-miR-4485	2	2	0	3	4	3	1	5	3	1	2	21	2	0	4
hsa-miR-4486	GCTGGGCGAGGCTGGCA	1	hsa-miR-4486	0	0	0	0	0	0	0	0	0	0	0	0	0	0	0
hsa-miR-4487	AGAGCTGGCTGAAGGGCAG	1	hsa-miR-4487	0	0	0	0	0	0	0	0	0	0	0	0	0	0	0
hsa-miR-4488	AGGGGGCGGGCTCCGGCG	1	hsa-miR-4488	0	0	0	0	0	0	0	0	0	0	0	0	0	0	0
hsa-miR-4489	TGGGGCTAGTGATGCAGGACG	1	hsa-miR-4489	0	0	0	0	0	0	0	1	0	0	0	0	1	1	1
hsa-miR-4490	TCTGGTAAGAGATTTGGGCATA	1	hsa-miR-4490	0	0	0	0	0	0	0	0	0	0	0	0	0	0	0
hsa-miR-4491	AATGTGGACTGGTGTGACCAAA	1	hsa-miR-4491	0	0	0	0	0	0	0	0	0	0	0	0	0	0	0
hsa-miR-4492	GGGGCTGGGCGCGCGCC	1	hsa-miR-4492	0	0	1	0	0	0	0	0	0	1	0	1	0	0	0
hsa-miR-4493	AGAAGGCCTTTCCATCTCTGT	1	hsa-miR-4493	0	0	0	0	0	0	0	0	0	0	0	0	0	0	0
hsa-miR-4494	CCAGACTGTGGCTGACCAGAGG	1	hsa-miR-4494	0	0	0	0	0	0	0	0	0	0	0	0	0	0	0
hsa-miR-4495	AATGTAAACAGGCTTTTTGCT	1	hsa-miR-4495	0	0	0	0	0	0	0	0	0	0	0	0	0	0	0
hsa-miR-4496	GAGGAAACTGAAGCTGAGAGGG	1	hsa-miR-4496	0	0	0	0	0	0	0	0	0	0	0	0	0	0	0
hsa-miR-4497	CTCCGGGACGGCTGGGC	1	hsa-miR-4497	5	2	1	0	2	2	1	0	1	0	0	1	10	1	3
hsa-miR-4498	TGGGCTGGCAGGGCAAGTGCTG	1	hsa-miR-4498	1	1	2	0	0	2	0	2	3	3	1	1	6	3	7
hsa-miR-4499	AAGACTGAGAGGAGGGA	1	hsa-miR-4499	0	0	0	0	0	0	0	0	0	0	0	0	0	0	0
hsa-miR-4500	TGAGGTAGTAGTTTCTT	1	hsa-miR-4500	0	0	0	0	0	0	0	0	0	0	0	0	0	0	0
hsa-miR-4501	TATGTGACCTCGGATGAATCA	1	hsa-miR-4501	0	0	0	0	0	0	0	0	0	1	0	0	0	0	0
hsa-miR-4502	GCTGATGATGATGGTGCTGAAG	1	hsa-miR-4502	1	0	1	0	0	0	0	0	0	0	0	0	0	1	0
hsa-miR-4503	TTTAAGCAGGAAATAGAATTTA	1	hsa-miR-4503	0	0	0	0	0	0	0	0	0	0	0	0	0	0	0
hsa-miR-4504	TGTGACAATAGAGATGAACATG	1	hsa-miR-4504	0	0	3	1	0	1	4	2	3	0	1	1	1	5	7
hsa-miR-4505	AGGCTGGGCTGGGACGGA	1	hsa-miR-4505	0	0	0	0	0	0	0	0	0	0	0	0	0	0	0
hsa-miR-4506	AAATGGGTGGTCTGAGGCAA	1	hsa-miR-4506	0	0	0	0	0	0	0	0	0	0	0	0	0	0	0
hsa-miR-4507	CTGGGTTGGGCTGGGCTGGG	1	hsa-miR-4507	0	0	0	0	0	0	0	0	0	0	0	0	0	0	0
hsa-miR-4508	GCGGGGCTGGGCGCGCG	1	hsa-miR-4508	0	0	0	0	0	0	0	1	1	0	2	0	0	2	1
hsa-miR-4509	ACTAAAGGATATAGAAGGTTTT	3	hsa-miR-4509	0	0	0	0	0	0	0	0	0	0	0	0	0	0	0
hsa-miR-4510	TGAGGGAGTAGGATGTATGGTT	1	hsa-miR-4510	1	1	0	12	9	1	0	9	1	4	2	18	1	4	1
hsa-miR-4511	GAAGAACTGTTGCATTTGCCCT	1	hsa-miR-4511	1	0	1	2	0	1	1	1	2	1	1	0	1	2	3
hsa-miR-4512	CAGGGCCTCACTGTATCGCCCA	1	hsa-miR-4512	0	1	0	0	0	0	0	0	0	0	0	0	0	0	0
hsa-miR-4513	AGACTGACGGCTGGAGGCCCAT	1	hsa-miR-4513	0	0	0	0	0	0	0	0	0	0	0	0	0	0	0
hsa-miR-4514	ACAGGCAGGATTGGGGAA	1	hsa-miR-4514	0	0	0	0	0	0	0	0	0	0	0	0	0	0	0
hsa-miR-4515	AGGACTGGACTCCCGGCAGCCC	1	hsa-miR-4515	0	0	0	0	0	0	0	0	0	1	0	0	0	0	0
hsa-miR-4516	GGGAGAAGGGTCGGGGC	1	hsa-miR-4516	0	0	0	0	0	0	0	0	1	0	0	1	0	0	0
hsa-miR-4517	AAATATGATGAAACTCACAGCTGAG	1	hsa-miR-4517	1	0	2	0	1	7	5	2	0	6	6	0	5	16	23
hsa-miR-4518	GCTCAGGGATGATAACTGTGCTGAGA	1	hsa-miR-4518	0	0	0	0	0	0	0	0	0	0	0	0	0	0	0
hsa-miR-4519	CAGCAGTGCGCAGGGCTG	1	hsa-miR-4519	0	0	0	0	0	0	0	0	0	0	0	0	0	0	0
hsa-miR-4520a-3p	TTGGACAGAAAACACGCAGGAA	1	hsa-miR-4520a-3p	0	0	0	0	0	0	0	0	0	0	0	0	0	0	0
hsa-miR-4520a-5p	CCTGCGTGTTTTCTGTCCAA	1	hsa-miR-4520a-5p,hsa-miR-4520b-5p	0	0	0	0	0	0	0	0	0	0	0	0	0	0	0
hsa-miR-4520b-3p	TTTGGACAGAAAACACGCAGGT	1	hsa-miR-4520b-3p	0	0	0	1	0	0	0	0	0	0	0	0	0	0	0
hsa-miR-4520b-5p	CCTGCGTGTTTTCTGTCCAA	1	hsa-miR-4520a-5p,hsa-miR-4520b-5p	0	0	0	0	0	0	0	0	0	0	0	0	0	0	0
hsa-miR-4521	GCTAAGGAAGTCCTGTGCTCAG	1	hsa-miR-4521	14	23	38	26	17	47	70	49	39	42	50	33	50	107	92
hsa-miR-4522	TGACTCTGCCTGTAGGCCGGT	1	hsa-miR-4522	0	0	1	0	2	0	0	0	0	0	0	0	0	0	0
hsa-miR-4523	GACCGAGAGGGCCTCGGCTGT	1	hsa-miR-4523	0	0	0	0	1	0	0	0	0	0	0	1	1	0	0
hsa-miR-4524a-3p	TGAGACAGGCTTATGCTGCTAT	1	hsa-miR-4524a-3p	0	0	0	0	0	0	0	0	4	0	0	0	0	1	0
hsa-miR-4524a-5p	ATAGCAGCATGAACCTGTCTCA	1	hsa-miR-4524a-5p	0	0	1	0	0	0	0	0	0	0	0	0	1	1	0
hsa-miR-4524b-3p	GAGACAGGTTCATGCTGCTA	1	hsa-miR-4524b-3p	0	0	0	0	0	0	0	0	0	0	0	0	0	0	0
hsa-miR-4524b-5p	ATAGCAGCATAAGCCTGTCTC	1	hsa-miR-4524b-5p	0	0	0	0	0	0	0	0	0	0	0	0	0	0	0
hsa-miR-4525	GGGGGGATGTGCATGCTGGTT	1	hsa-miR-4525	0	0	0	0	0	0	0	0	0	0	0	0	0	0	0
hsa-miR-4526	GCTGACAGCAGGGCTGGCCGCT	1	hsa-miR-4526	0	0	0	1	1	0	0	0	0	0	0	2	0	0	0
hsa-miR-4527	TGGTCTGCAAAGAGATGACTGT	1	hsa-miR-4527	0	0	0	0	0	0	0	0	0	0	0	0	0	0	0
hsa-miR-4528	TCATTATATGTATGATCTGGAC	1	hsa-miR-4528	0	0	0	0	0	0	0	0	0	0	0	0	0	0	0
hsa-miR-4529-3p	ATTGGACTGCTGATGGCCCGT	1	hsa-miR-4529-3p	0	1	0	0	2	1	0	1	0	0	0	1	1	0	1
hsa-miR-4529-5p	AGGCCATCAGCAGTCCAATGAA	1	hsa-miR-4529-5p	0	0	0	0	0	0	0	0	0	0	0	0	1	0	1
hsa-miR-4530	CCCAGCAGGACGGGAGCG	1	hsa-miR-4530	0	0	0	0	0	0	0	0	0	0	0	0	0	0	0
hsa-miR-4531	ATGGAGAAGGCTTCTGA	1	hsa-miR-4531	0	0	0	0	0	0	0	0	0	0	0	0	0	0	0
hsa-miR-4532	CCCCGGGGAGCCCGGCG	1	hsa-miR-4532	0	0	0	0	0	0	0	0	0	0	0	0	0	0	0
hsa-miR-4533	TGGAAGGAGGTTGCCGGACGCT	1	hsa-miR-4533	0	0	0	0	0	0	0	0	0	0	0	0	0	0	0
hsa-miR-4534	GGATGGAGGAGGGGTCT	1	hsa-miR-4534	0	0	0	0	0	0	0	0	0	0	0	0	0	0	0
hsa-miR-4535	GTGGACCTGGCTGGGAC	1	hsa-miR-4535	0	0	0	0	0	0	0	0	0	0	0	0	0	0	0
hsa-miR-4536-3p	TCGTGCATATATCTACCACAT	2	hsa-miR-4536-3p	0	0	0	0	0	0	0	0	0	0	0	1	0	0	0
hsa-miR-4536-5p	TGTGGTAGATATATGCACGAT	2	hsa-miR-4536-5p	1	0	0	2	2	0	0	2	0	0	1	0	1	1	1
hsa-miR-4537	TGAGCCGAGCTGAGCTTAGCTG	1	hsa-miR-4537	0	0	0	0	0	0	0	0	0	0	0	0	0	0	0
hsa-miR-4538	GAGCTTGGATGAGCTGGGCTGA	1	hsa-miR-4538	0	0	0	0	0	0	0	0	0	0	0	0	0	0	0
hsa-miR-4539	GCTGAACTGGGCTGAGCTGGGC	1	hsa-miR-4539	0	0	0	0	0	0	0	0	0	0	0	0	0	0	0
hsa-miR-4540	TTAGTCCTGCCTGTAGGTTTA	1	hsa-miR-4540	0	0	0	0	0	0	0	0	0	0	0	0	0	0	0
hsa-miR-4632-3p	TGCCGCCCTCTCGCTGCTCTAG	1	hsa-miR-4632-3p	0	0	0	0	2	0	1	1	0	0	0	2	0	0	0
hsa-miR-4632-5p	GAGGGCAGCGTGGGTGTGGCGGA	1	hsa-miR-4632-5p	0	0	0	0	0	0	0	0	0	0	0	1	0	1	0
hsa-miR-4633-3p	AGGAGCTAGCCAGGCATATGCA	1	hsa-miR-4633-3p	0	0	0	0	0	0	0	0	0	0	0	0	0	0	0
hsa-miR-4633-5p	ATATGCCTGGCTAGCTCCTC	1	hsa-miR-4633-5p	0	0	0	0	0	0	0	0	0	0	0	0	0	0	0
hsa-miR-4634	CGGCGCGACCGGCCCGGGG	1	hsa-miR-4634	0	0	0	0	0	0	0	0	0	0	0	0	0	0	0
hsa-miR-4635	TCTTGAAGTCAGAACCCGCAA	1	hsa-miR-4635	0	0	1	0	0	1	0	0	0	0	0	0	0	2	0
hsa-miR-4636	AACTCGTGTTCAAAGCCTTTAG	1	hsa-miR-4636	1	0	0	0	0	0	1	0	0	0	0	5	0	0	0
hsa-miR-4637	TACTAACTGCAGATTCAAGTGA	1	hsa-miR-4637	0	0	0	0	0	0	0	0	0	0	0	0	0	0	0
hsa-miR-4638-3p	CCTGGACACCGCTCAGCCGGCCG	1	hsa-miR-4638-3p	0	0	0	0	4	0	1	1	0	0	0	3	2	0	0
hsa-miR-4638-5p	ACTCGGCTGCGGTGGACAAGT	1	hsa-miR-4638-5p	1	1	0	3	1	0	0	1	1	0	0	2	1	2	3
hsa-miR-4639-3p	TCACTCTCACCTTGCTTTGC	1	hsa-miR-4639-3p	0	1	0	0	0	0	0	0	0	0	0	0	1	0	0
hsa-miR-4639-5p	TTGCTAAGTAGGCTGAGATTGA	1	hsa-miR-4639-5p	0	1	0	2	1	2	0	2	0	0	0	4	0	0	0
hsa-miR-4640-3p	CACCCCCTGTTTCCTGGCCCAC	1	hsa-miR-4640-3p	0	0	0	0	2	0	0	1	0	0	0	1	0	1	0
hsa-miR-4640-5p	TGGGCCAGGGAGCAGCTGGTGGG	1	hsa-miR-4640-5p	0	0	0	1	0	0	0	0	0	1	0	0	0	0	0
hsa-miR-4641	TGCCCATGCCATACTTTTGCCTCA	1	hsa-miR-4641	0	0	1	0	0	0	0	0	0	0	0	0	0	0	0
hsa-miR-4642	ATGGCATCGTCCCCTGGTGGCT	1	hsa-miR-4642	1	0	1	0	0	0	0	0	0	0	0	0	0	0	1
hsa-miR-4643	GACACATGACCATAAATGCTAA	1	hsa-miR-4643	0	0	0	0	0	0	0	0	0	0	0	0	0	0	0
hsa-miR-4644	TGGAGAGAGAAAAGAGACAGAAG	1	hsa-miR-4644	0	0	0	0	0	0	0	0	0	0	0	0	0	0	0
hsa-miR-4645-3p	AGACAGTAGTTCTTGCCTGGTT	1	hsa-miR-4645-3p	5	1	7	9	8	4	7	22	11	6	11	10	6	19	10
hsa-miR-4645-5p	ACCAGGCAAGAAATATTGT	1	hsa-miR-4645-5p	0	0	0	0	1	0	0	0	0	0	0	0	0	0	0
hsa-miR-4646-3p	ATTGTCCCTCTCCCTTCCCAG	1	hsa-miR-4646-3p	0	0	0	0	1	0	0	1	0	1	1	1	2	1	1
hsa-miR-4646-5p	ACTGGGAAGAGGAGCTGAGGGA	1	hsa-miR-4646-5p	0	0	0	0	0	0	0	0	0	0	0	0	0	0	0
hsa-miR-4647	GAAGATGGTGCTGTGCTGAGGAA	1	hsa-miR-4647	1	0	0	0	0	0	1	0	0	2	0	1	0	0	1
hsa-miR-4648	TGTGGGACTGCAAATGGGAG	1	hsa-miR-4648	0	0	0	0	1	0	0	1	0	0	0	1	0	0	0
hsa-miR-4649-3p	TCTGAGGCCTGCCTCTCCCCA	1	hsa-miR-4649-3p	0	0	0	0	0	0	0	0	0	0	0	0	0	0	0
hsa-miR-4649-5p	TGGGCGAGGGGTGGGCTCTCAGAG	1	hsa-miR-4649-5p	0	0	0	0	0	0	4	1	0	1	1	0	0	2	0
hsa-miR-4650-3p	AGGTAGAATGAGGCCTGACAT	2	hsa-miR-4650-3p	0	0	0	0	1	0	0	1	0	0	0	0	0	0	0
hsa-miR-4650-5p	TCAGGCCTCTTTCTACCTT	2	hsa-miR-4650-5p	0	0	0	0	0	0	0	0	0	0	0	0	0	0	0
hsa-miR-4651	CGGGGTGGGTGAGGTCGGGC	1	hsa-miR-4651	0	0	0	0	0	0	0	0	0	0	0	0	0	1	0
hsa-miR-4652-3p	GTTCTGTTAACCCATCCCCTCA	1	hsa-miR-4652-3p	0	0	0	0	0	0	0	0	0	0	0	0	0	0	0
hsa-miR-4652-5p	AGGGGACTGGTTAATAGAACTA	1	hsa-miR-4652-5p	0	0	0	0	0	0	0	0	0	0	0	0	0	0	0
hsa-miR-4653-3p	TGGAGTTAAGGGTTGCTTGGAGA	1	hsa-miR-4653-3p	0	0	0	0	0	0	0	0	0	0	1	0	0	0	0
hsa-miR-4653-5p	TCTCTGAGCAAGGCTTAACACC	1	hsa-miR-4653-5p	0	0	0	0	0	0	0	0	0	0	0	0	0	0	0
hsa-miR-4654	TGTGGGATCTGGAGGCATCTGG	1	hsa-miR-4654	0	0	0	1	0	0	0	0	0	0	0	3	0	1	1
hsa-miR-4655-3p	ACCCTCGTCAGGTCCCCGGGG	1	hsa-miR-4655-3p	0	0	0	0	0	0	0	0	0	0	0	0	0	0	0
hsa-miR-4655-5p	CACCGGGGATGGCAGAGGGTCG	1	hsa-miR-4655-5p	0	0	0	0	0	0	0	0	1	0	0	0	0	0	0
hsa-miR-4656	TGGGCTGAGGGCAGGAGGCCTGT	1	hsa-miR-4656	0	0	0	0	0	1	0	0	0	0	0	0	0	0	0
hsa-miR-4657	AATGTGGAAGTGGTCTGAGGCAT	1	hsa-miR-4657	0	0	0	0	1	0	0	1	0	1	0	0	1	0	1
hsa-miR-4658	GTGAGTGTGGATCCTGGAGGAAT	1	hsa-miR-4658	0	0	0	0	0	0	0	1	1	0	0	1	0	1	1
hsa-miR-4659a-3p	TTTCTTCTTAGACATGGCAACG	1	hsa-miR-4659a-3p	1	0	2	0	0	1	3	2	7	4	3	3	9	10	10
hsa-miR-4659a-5p	CTGCCATGTCTAAGAAGAAAAC	1	hsa-miR-4659a-5p	0	0	0	0	0	0	0	0	0	0	0	0	0	1	0
hsa-miR-4659b-3p	TTTCTTCTTAGACATGGCAGCT	1	hsa-miR-4659b-3p	0	0	0	0	0	0	0	1	0	0	0	0	0	0	0
hsa-miR-4659b-5p	TTGCCATGTCTAAGAAGAA	1	hsa-miR-4659b-5p	0	0	0	0	0	0	0	0	0	0	0	0	0	0	0
hsa-miR-4660	TGCAGCTCTGGTGGAAAATGGAG	1	hsa-miR-4660	0	0	0	0	0	0	0	0	0	0	0	0	0	0	0
hsa-miR-4661-3p	CAGGATCCACAGAGCTAGTCCA	1	hsa-miR-4661-3p	1	2	0	0	1	0	0	0	0	0	0	0	5	0	3
hsa-miR-4661-5p	AACTAGCTCTGTGGATCCTGAC	1	hsa-miR-4661-5p	4	49	2	3	26	3	3	3	34	5	2	3	47	8	4
hsa-miR-4662a-3p	AAAGATAGACAATTGGCTAAAT	1	hsa-miR-4662a-3p	0	0	0	0	0	0	0	0	0	0	0	0	0	0	0
hsa-miR-4662a-5p	TTAGCCAATTGTCCATCTTTAG	1	hsa-miR-4662a-5p	2	0	6	10	8	2	2	7	2	0	1	18	2	3	11
hsa-miR-4662b	AAAGATGGACAATTGGCTAAAT	1	hsa-miR-4662b	0	0	0	1	0	0	0	0	1	1	1	0	0	0	0
hsa-miR-4663	AGCTGAGCTCCATGGACGTGCAGT	1	hsa-miR-4663	0	0	0	0	0	0	0	0	0	0	0	0	0	0	0
hsa-miR-4664-3p	CTTCCGGTCTGTGAGCCCCGTC	1	hsa-miR-4664-3p	0	0	0	0	0	0	0	0	0	0	0	1	0	0	0
hsa-miR-4664-5p	TGGGGTGCCCACTCCGCAAGTT	1	hsa-miR-4664-5p	0	0	0	0	0	0	0	0	0	0	0	0	0	0	0
hsa-miR-4665-3p	CTCGGCCGCGGCGCGTAGCCCCCGCC	1	hsa-miR-4665-3p	0	0	0	0	0	0	0	0	0	0	0	0	0	0	0
hsa-miR-4665-5p	CTGGGGGACGCGTGAGCGCGAGC	1	hsa-miR-4665-5p	3	1	2	0	0	1	3	0	2	2	3	2	7	7	7
hsa-miR-4666a-3p	CATACAATCTGACATGTATTT	1	hsa-miR-4666a-3p	0	0	0	0	0	0	0	0	0	0	0	0	0	0	0
hsa-miR-4666a-5p	ATACATGTCAGATTGTATGCC	1	hsa-miR-4666a-5p	0	0	0	0	0	0	0	0	0	0	0	0	0	0	0
hsa-miR-4666b	TTGCATGTCAGATTGTAATTCCC	1	hsa-miR-4666b	0	0	0	0	0	0	0	0	0	0	0	0	0	0	0
hsa-miR-4667-3p	TCCCTCCTTCTGTCCCCACAG	1	hsa-miR-4667-3p	0	0	0	1	0	0	1	0	0	0	2	1	1	0	0
hsa-miR-4667-5p	ACTGGGGAGCAGAAGGAGAACC	1	hsa-miR-4667-5p	0	1	0	1	0	1	1	0	0	0	0	1	1	0	0
hsa-miR-4668-3p	GAAAATCCTTTTTGTTTTTCCAG	1	hsa-miR-4668-3p	0	0	0	0	0	0	0	0	0	0	0	0	0	0	0
hsa-miR-4668-5p	AGGGAAAAAAAAAAGGATTTGTC	1	hsa-miR-4668-5p	2	0	1	0	2	0	0	0	0	0	0	1	0	0	1
hsa-miR-4669	TGTGTCCGGGAAGTGGAGGAGG	1	hsa-miR-4669	0	0	0	0	0	0	0	0	0	0	0	0	0	0	0
hsa-miR-4670-3p	TGAAGTTACATCATGGTCGCTT	1	hsa-miR-4670-3p	0	0	0	0	0	0	0	0	0	0	0	0	0	0	0
hsa-miR-4670-5p	AAGCGACCATGATGTAACTTCA	1	hsa-miR-4670-5p	0	0	0	0	0	0	0	0	0	0	0	0	0	0	0
hsa-miR-4671-3p	TTAGTGCATAGTCTTTGGTCT	1	hsa-miR-4671-3p	0	0	0	0	0	0	0	0	0	0	0	1	0	0	0
hsa-miR-4671-5p	ACCGAAGACTGTGCGCTAATCT	1	hsa-miR-4671-5p	0	0	0	0	0	0	0	0	0	0	0	0	0	0	0
hsa-miR-4672	TTACACAGCTGGACAGAGGCA	1	hsa-miR-4672	0	0	0	0	2	1	0	1	1	2	0	2	1	0	1
hsa-miR-4673	TCCAGGCAGGAGCCGGACTGGA	1	hsa-miR-4673	0	0	0	0	0	0	0	0	0	0	0	0	3	0	0
hsa-miR-4674	CTGGGCTCGGGACGCGCGGCT	1	hsa-miR-4674	0	0	0	0	0	0	0	0	0	1	0	1	0	0	0
hsa-miR-4675	GGGGCTGTGATTGACCAGCAGG	1	hsa-miR-4675	0	0	0	0	0	0	0	0	0	0	0	0	0	0	0
hsa-miR-4676-3p	CACTGTTTCACCACTGGCTCTT	1	hsa-miR-4676-3p	0	0	1	5	2	0	0	5	0	1	1	4	2	3	6
hsa-miR-4676-5p	GAGCCAGTGGTGAGACAGTGA	1	hsa-miR-4676-5p	1	0	0	0	0	0	0	0	0	0	0	1	0	0	1
hsa-miR-4677-3p	TCTGTGAGACCAAAGAACTACT	1	hsa-miR-4677-3p	12	32	15	15	15	31	13	15	19	22	19	23	41	28	34
hsa-miR-4677-5p	TTGTTCTTTGGTCTTTCAGCCA	1	hsa-miR-4677-5p	0	2	2	2	2	0	0	1	0	0	0	1	1	0	0
hsa-miR-4678	AAGGTATTGTTCAGACTTATGA	1	hsa-miR-4678	0	0	0	0	0	0	0	0	0	0	0	0	0	0	0
hsa-miR-4679	TCTGTGATAGAGATTCTTTGCT	2	hsa-miR-4679	0	0	0	0	0	0	0	0	0	0	0	1	0	0	0
hsa-miR-4680-3p	TCTGAATTGTAAGAGTTGTTA	1	hsa-miR-4680-3p	0	0	0	0	0	0	0	0	0	0	0	0	1	1	0
hsa-miR-4680-5p	AGAACTCTTGCAGTCTTAGATGT	1	hsa-miR-4680-5p	0	0	1	0	0	0	0	0	0	0	0	0	0	0	0
hsa-miR-4681	AACGGGAATGCAGGCTGTATCT	1	hsa-miR-4681	0	0	0	0	0	0	0	0	0	0	0	0	0	0	0
hsa-miR-4682	TCTGAGTTCCTGGAGCCTGGTCT	1	hsa-miR-4682	0	0	0	0	0	0	0	0	0	0	0	0	0	0	0
hsa-miR-4683	TGGAGATCCAGTGCTCGCCCGAT	1	hsa-miR-4683	15	1	1	124	266	4	2	104	4	10	2	159	23	21	43
hsa-miR-4684-3p	TGTTGCAAGTCGGTGGAGACGT	1	hsa-miR-4684-3p	2	5	2	0	0	2	2	1	2	1	4	1	2	6	3
hsa-miR-4684-5p	CTCTCTACTGACTTGCAACATA	1	hsa-miR-4684-5p	0	0	0	0	1	0	0	0	0	0	1	0	1	0	0
hsa-miR-4685-3p	TCTCCCTTCCTGCCCTGGCTAG	1	hsa-miR-4685-3p	3	0	1	1	3	0	2	2	0	8	1	5	1	0	7
hsa-miR-4685-5p	CCCAGGGCTTGGAGTGGGGCAAGGTT	1	hsa-miR-4685-5p	0	0	0	0	0	0	0	0	0	0	0	0	0	0	0
hsa-miR-4686	TATCTGCTGGGCTTTCTGGTGTT	1	hsa-miR-4686	0	0	0	0	0	0	0	0	0	0	0	0	0	0	0
hsa-miR-4687-3p	TGGCTGTTGGAGGGGGCAGGC	1	hsa-miR-4687-3p	0	0	1	0	0	1	0	0	0	2	0	0	0	0	1
hsa-miR-4687-5p	CAGCCCTCCTCCCGCACCCAAA	1	hsa-miR-4687-5p	1	0	1	0	0	0	0	0	0	1	0	0	1	1	0
hsa-miR-4688	TAGGGGCAGCAGAGGACCTGGG	1	hsa-miR-4688	2	2	0	1	0	0	0	1	0	1	0	0	0	0	3
hsa-miR-4689	TTGAGGAGACATGGTGGGGGCC	1	hsa-miR-4689	0	0	0	0	0	0	0	1	0	1	2	1	0	0	0
hsa-miR-4690-3p	GCAGCCCAGCTGAGGCCTCTG	1	hsa-miR-4690-3p	0	0	0	3	5	0	0	2	0	0	0	3	2	0	0
hsa-miR-4690-5p	GAGCAGGCGAGGCTGGGCTGAA	1	hsa-miR-4690-5p	0	0	1	0	0	1	0	0	0	0	0	0	1	2	0
hsa-miR-4691-3p	CCAGCCACGGACTGAGAGTGCAT	1	hsa-miR-4691-3p	0	0	0	0	0	0	0	0	0	0	0	0	0	0	0
hsa-miR-4691-5p	GTCCTCCAGGCCATGAGCTGCGG	1	hsa-miR-4691-5p	0	0	0	0	0	0	0	0	0	0	0	0	0	0	0
hsa-miR-4692	TCAGGCAGTGTGGGTATCAGAT	1	hsa-miR-4692	0	0	0	0	0	0	0	0	0	0	0	0	0	0	0
hsa-miR-4693-3p	TGAGAGTGGAATTCACAGTATTT	1	hsa-miR-4693-3p	0	0	0	0	0	0	0	0	0	0	0	0	0	0	0
hsa-miR-4693-5p	ATACTGTGAATTTCACTGTCACA	1	hsa-miR-4693-5p	0	0	0	0	0	0	0	0	0	0	0	0	0	0	0
hsa-miR-4694-3p	CAAATGGACAGGATAACACCT	1	hsa-miR-4694-3p	0	0	0	0	0	0	0	1	0	0	0	0	0	0	0
hsa-miR-4694-5p	AGGTGTTATCCTATCCATTTGC	1	hsa-miR-4694-5p	0	0	0	0	0	0	0	0	0	0	0	0	0	0	0
hsa-miR-4695-3p	TGATCTCACCGCTGCCTCCTTC	1	hsa-miR-4695-3p	0	0	0	0	0	1	0	0	0	0	0	0	0	0	0
hsa-miR-4695-5p	CAGGAGGCAGTGGGCGAGCAGG	1	hsa-miR-4695-5p	0	0	1	0	0	0	0	0	0	0	0	0	0	0	0
hsa-miR-4696	TGCAAGACGGATACTGTCATCT	1	hsa-miR-4696	0	0	0	0	0	0	0	0	0	0	0	0	0	0	0
hsa-miR-4697-3p	TGTCAGTGACTCCTGCCCCTTGGT	1	hsa-miR-4697-3p	0	0	0	6	30	0	0	3	0	0	0	3	0	0	2
hsa-miR-4697-5p	AGGGGGCGCAGTCACTGACGTG	1	hsa-miR-4697-5p	0	0	0	3	2	0	0	1	0	0	0	1	0	0	0
hsa-miR-4698	TCAAAATGTAGAGGAAGACCCCA	1	hsa-miR-4698	0	1	0	0	0	0	0	0	0	0	0	0	0	0	0
hsa-miR-4699-3p	AATTTACTCTGCAATCTTCTCC	1	hsa-miR-4699-3p	0	0	0	0	0	0	0	0	0	0	0	0	0	0	0
hsa-miR-4699-5p	AGAAGATTGCAGAGTAAGTTCC	1	hsa-miR-4699-5p	0	0	0	0	0	0	0	0	0	0	0	0	0	0	0
hsa-miR-4700-3p	CACAGGACTGACTCCTCACCCCAGTG	1	hsa-miR-4700-3p	0	0	0	0	0	0	0	0	0	0	0	0	0	0	0
hsa-miR-4700-5p	TCTGGGGATGAGGACAGTGTGT	1	hsa-miR-4700-5p	0	0	0	0	0	0	0	0	0	0	0	0	0	0	2
hsa-miR-4701-3p	ATGGGTGATGGGTGTGGTGT	1	hsa-miR-4701-3p	0	0	0	0	0	0	0	0	0	0	0	0	0	0	0
hsa-miR-4701-5p	TTGGCCACCACACCTACCCCTT	1	hsa-miR-4701-5p	0	0	0	0	0	0	0	0	0	0	0	0	0	0	0
hsa-miR-4703-3p	TGTAGTTGTATTGTATTGCCAC	1	hsa-miR-4703-3p	0	0	0	0	0	0	0	0	0	0	0	0	0	0	0
hsa-miR-4703-5p	TAGCAATACAGTACAAATATAGT	1	hsa-miR-4703-5p	0	0	0	0	0	0	0	0	0	0	0	0	0	0	0
hsa-miR-4704-3p	TCAGTCACATATCTAGTGTCTA	1	hsa-miR-4704-3p	0	0	0	0	0	0	0	0	0	0	0	0	0	0	0
hsa-miR-4704-5p	GACACTAGGCATGTGAGTGATT	1	hsa-miR-4704-5p	0	0	0	0	0	0	0	0	0	0	0	0	0	0	0
hsa-miR-4705	TCAATCACTTGGTAATTGCTGT	1	hsa-miR-4705	0	0	0	0	0	0	0	0	0	0	0	0	0	0	0
hsa-miR-4706	AGCGGGGAGGAAGTGGGCGCTGCTT	1	hsa-miR-4706	0	1	0	0	0	1	0	1	1	0	2	0	0	2	2
hsa-miR-4707-3p	AGCCCGCCCCAGCCGAGGTTCT	1	hsa-miR-4707-3p	1	3	0	1	0	0	0	0	0	0	2	0	1	1	0
hsa-miR-4707-5p	GCCCCGGCGCGGGCGGGTTCTGG	1	hsa-miR-4707-5p	3	4	0	1	0	3	0	3	3	0	2	0	10	14	14
hsa-miR-4708-3p	AGCAAGGCGGCATCTCTCTGAT	1	hsa-miR-4708-3p	0	0	0	0	0	0	0	0	0	0	0	0	0	0	0
hsa-miR-4708-5p	AGAGATGCCGCCTTGCTCCTT	1	hsa-miR-4708-5p	0	0	0	0	0	0	0	0	0	0	0	0	0	0	0
hsa-miR-4709-3p	TTGAAGAGGAGGTGCTCTGTAGC	1	hsa-miR-4709-3p	0	0	0	4	4	0	1	5	0	0	1	6	1	1	0
hsa-miR-4709-5p	ACAACAGTGACTTGCTCTCCAA	1	hsa-miR-4709-5p	0	1	0	2	3	2	1	2	0	0	0	6	2	1	0
hsa-miR-4710	GGGTGAGGGCAGGTGGTT	1	hsa-miR-4710	0	0	0	0	0	0	0	0	1	0	0	0	0	1	0
hsa-miR-4711-3p	CGTGTCTTCTGGCTTGAT	1	hsa-miR-4711-3p	0	0	0	0	0	0	0	0	0	0	0	0	0	0	0
hsa-miR-4711-5p	TGCATCAGGCCAGAAGACATGAG	1	hsa-miR-4711-5p	0	0	0	0	0	0	0	0	0	0	0	0	0	0	0
hsa-miR-4712-3p	AATGAGAGACCTGTACTGTAT	1	hsa-miR-4712-3p	0	0	0	0	0	0	0	0	0	0	0	0	0	1	0
hsa-miR-4712-5p	TCCAGTACAGGTCTCTCATTTC	1	hsa-miR-4712-5p	0	0	0	0	0	0	0	0	0	0	0	0	0	0	0
hsa-miR-4713-3p	TGGGATCCAGACAGTGGGAGAA	1	hsa-miR-4713-3p	0	0	0	0	0	0	0	0	0	0	0	0	0	0	0
hsa-miR-4713-5p	TTCTCCCACTACCAGGCTCCCA	1	hsa-miR-4713-5p	0	0	0	0	0	0	0	0	0	0	0	0	0	0	0
hsa-miR-4714-3p	CCAACCTAGGTGGTCAGAGTTG	1	hsa-miR-4714-3p	0	0	0	0	0	0	0	0	0	0	0	0	0	0	0
hsa-miR-4714-5p	AACTCTGACCCCTTAGGTTGAT	1	hsa-miR-4714-5p	0	0	0	0	0	0	0	0	0	0	0	0	0	0	0
hsa-miR-4715-3p	GTGCCACCTTAACTGCAGCCAAT	1	hsa-miR-4715-3p	0	0	0	0	0	0	0	0	0	0	0	0	0	0	0
hsa-miR-4715-5p	AAGTTGGCTGCAGTTAAGGTGG	1	hsa-miR-4715-5p	0	0	0	0	0	0	0	0	0	0	0	0	0	0	0
hsa-miR-4716-3p	AAGGGGGAAGGAAACATGGAGA	1	hsa-miR-4716-3p	0	0	0	0	0	0	0	0	0	0	0	0	0	0	0
hsa-miR-4716-5p	TCCATGTTTCCTTCCCCCTTCT	1	hsa-miR-4716-5p	0	0	0	0	0	0	0	0	0	0	0	0	0	0	0
hsa-miR-4717-3p	ACACATGGGTGGCTGTGGCCT	1	hsa-miR-4717-3p	0	0	0	2	0	1	0	0	0	0	0	0	3	1	0
hsa-miR-4717-5p	TAGGCCACAGCCACCCATGTGT	1	hsa-miR-4717-5p	0	0	0	0	0	0	0	0	0	0	0	0	0	0	0
hsa-miR-4718	AGCTGTACCTGAAACCAAGCA	1	hsa-miR-4718	0	0	0	0	0	0	0	0	0	0	0	0	0	0	0
hsa-miR-4719	TCACAAATCTATAATATGCAGG	1	hsa-miR-4719	0	0	0	0	0	0	0	0	0	0	0	0	0	0	0
hsa-miR-4720-3p	TGCTTAAGTTGTACCAAGTAT	1	hsa-miR-4720-3p	0	0	0	0	0	0	0	0	0	0	0	0	0	0	0
hsa-miR-4720-5p	CCTGGCATATTTGGTATAACTT	1	hsa-miR-4720-5p	0	0	1	0	0	0	0	0	0	1	0	1	2	1	0
hsa-miR-4721	TGAGGGCTCCAGGTGACGGTGG	1	hsa-miR-4721	0	0	0	0	0	0	0	0	0	0	0	0	0	0	0
hsa-miR-4722-3p	ACCTGCCAGCACCTCCCTGCAG	1	hsa-miR-4722-3p	0	0	0	0	0	0	0	0	0	0	0	0	0	0	0
hsa-miR-4722-5p	GGCAGGAGGGCTGTGCCAGGTTG	1	hsa-miR-4722-5p	0	0	0	0	1	0	0	0	0	1	1	0	0	0	0
hsa-miR-4723-3p	CCCTCTCTGGCTCCTCCCCAAA	1	hsa-miR-4723-3p	0	0	0	1	0	0	1	0	1	1	0	0	0	0	1
hsa-miR-4723-5p	TGGGGGAGCCATGAGATAAGAGCA	1	hsa-miR-4723-5p	0	0	0	0	0	0	0	0	1	0	0	0	2	0	0
hsa-miR-4724-3p	GTACCTTCTGGTTCAGCTAGT	1	hsa-miR-4724-3p	0	0	0	0	0	0	0	0	0	0	0	0	0	0	0
hsa-miR-4724-5p	AACTGAACCAGGAGTGAGCTTCG	1	hsa-miR-4724-5p	0	0	0	0	0	0	0	0	0	0	0	1	0	0	0
hsa-miR-4725-3p	TGGGGAAGGCGTCAGTGTCGGG	1	hsa-miR-4725-3p	1	0	0	0	0	0	1	0	0	0	1	0	0	1	2
hsa-miR-4725-5p	AGACCCTGCAGCCTTCCCACC	1	hsa-miR-4725-5p	0	0	0	0	1	1	0	0	0	0	0	0	0	1	1
hsa-miR-4726-3p	ACCCAGGTTCCCTCTGGCCGCA	1	hsa-miR-4726-3p	0	0	0	1	0	0	0	1	0	0	0	0	0	0	0
hsa-miR-4726-5p	AGGGCCAGAGGAGCCTGGAGTGG	1	hsa-miR-4726-5p	1	1	1	1	0	1	1	4	1	2	0	0	0	0	2
hsa-miR-4727-3p	ATAGTGGGAAGCTGGCAGATTC	1	hsa-miR-4727-3p	1	0	0	2	0	0	0	1	0	1	0	0	0	0	1
hsa-miR-4727-5p	ATCTGCCAGCTTCCACAGTGG	1	hsa-miR-4727-5p	0	0	0	0	0	0	0	0	0	0	0	0	0	0	0
hsa-miR-4728-3p	CATGCTGACCTCCCTCCTGCCCCAG	1	hsa-miR-4728-3p	5	0	1	5	8	2	1	3	1	9	5	12	5	1	12
hsa-miR-4728-5p	TGGGAGGGGAGAGGCAGCAAGCA	1	hsa-miR-4728-5p	1	0	1	1	0	0	0	0	1	0	0	1	0	0	0
hsa-miR-4729	TCATTTATCTGTTGGGAAGCTA	1	hsa-miR-4729	0	0	0	0	0	0	0	0	0	0	0	0	0	0	0
hsa-miR-4730	CTGGCGGAGCCCATTCCATGCCA	1	hsa-miR-4730	0	0	0	0	0	0	0	0	0	0	0	0	0	0	0
hsa-miR-4731-3p	CACACAAGTGGCCCCCAACACT	1	hsa-miR-4731-3p	0	0	0	0	0	0	0	0	0	0	0	0	0	2	0
hsa-miR-4731-5p	TGCTGGGGGCCACATGAGTGTG	1	hsa-miR-4731-5p	0	0	0	1	1	2	0	1	1	2	4	0	2	2	7
hsa-miR-4732-3p	GCCCTGACCTGTCCTGTTCTG	1	hsa-miR-4732-3p	0	0	0	0	0	0	0	0	0	0	0	0	0	0	0
hsa-miR-4732-5p	TGTAGAGCAGGGAGCAGGAAGCT	1	hsa-miR-4732-5p	0	0	0	0	0	0	0	0	0	0	0	0	0	0	0
hsa-miR-4733-3p	CCACCAGGTCTAGCATTGGGAT	1	hsa-miR-4733-3p	0	0	0	0	0	0	0	0	0	0	0	0	0	0	0
hsa-miR-4733-5p	AATCCCAATGCTAGACCCGGTG	1	hsa-miR-4733-5p	0	0	0	0	1	0	0	0	0	0	0	0	0	0	0
hsa-miR-4734	GCTGCGGGCTGCGGTCAGGGCG	1	hsa-miR-4734	0	1	0	0	0	0	0	0	0	0	0	0	0	0	0
hsa-miR-4735-3p	AAAGGTGCTCAAATTAGACAT	1	hsa-miR-4735-3p	0	0	0	0	0	0	0	0	0	0	0	0	0	0	0
hsa-miR-4735-5p	CCTAATTTGAACACCTTCGGTA	1	hsa-miR-4735-5p	0	0	0	1	0	0	0	0	0	0	0	0	0	0	0
hsa-miR-4736	AGGCAGGTTATCTGGGCTG	1	hsa-miR-4736	0	0	0	0	0	0	0	0	0	0	0	0	0	0	0
hsa-miR-4737	ATGCGAGGATGCTGACAGTG	1	hsa-miR-4737	0	0	0	0	0	0	0	0	0	0	0	0	0	0	0
hsa-miR-4738-3p	TGAAACTGGAGCGCCTGGAGGA	1	hsa-miR-4738-3p	0	0	0	0	3	0	1	3	0	0	0	1	1	0	0
hsa-miR-4738-5p	ACCAGCGCGTTTTCAGTTTCAT	1	hsa-miR-4738-5p	0	0	0	0	0	0	0	0	0	0	0	0	0	0	0
hsa-miR-4739	AAGGGAGGAGGAGCGGAGGGGCCCT	1	hsa-miR-4739	0	0	0	0	0	0	0	0	0	0	0	0	2	0	0
hsa-miR-4740-3p	GCCCGAGAGGATCCGTCCCTGC	1	hsa-miR-4740-3p	0	0	0	0	0	0	0	0	0	0	0	0	0	0	0
hsa-miR-4740-5p	AGGACTGATCCTCTCGGGCAGG	1	hsa-miR-4740-5p	0	0	0	2	6	0	0	0	0	1	1	1	1	0	0
hsa-miR-4741	CGGGCTGTCCGGAGGGGTCGGCT	1	hsa-miR-4741	2	0	1	0	0	3	2	2	0	1	1	2	0	5	0
hsa-miR-4742-3p	TCTGTATTCTCCTTTGCCTGCAG	1	hsa-miR-4742-3p	0	2	4	9	3	2	4	5	2	2	0	6	6	2	6
hsa-miR-4742-5p	TCAGGCAAAGGGATATTTACAGA	1	hsa-miR-4742-5p	3	4	1	3	1	2	5	3	3	5	1	6	3	6	4
hsa-miR-4743-3p	TTTCTGTCTTTTCTGGTCCAG	1	hsa-miR-4743-3p	0	0	0	0	0	0	0	2	0	1	0	0	0	0	1
hsa-miR-4743-5p	TGGCCGGATGGGACAGGAGGCAT	1	hsa-miR-4743-5p	2	0	0	0	0	0	0	0	3	0	1	1	0	4	1
hsa-miR-4744	TCTAAAGACTAGACTTCGCTATG	1	hsa-miR-4744	0	0	0	0	0	0	0	0	0	0	0	0	0	0	0
hsa-miR-4745-3p	TGGCCCGGCGACGTCTCACGGTC	1	hsa-miR-4745-3p	0	0	0	0	0	0	0	1	0	0	0	4	0	0	0
hsa-miR-4745-5p	TGAGTGGGGCTCCCGGGACGGCG	1	hsa-miR-4745-5p	0	7	3	0	0	2	2	3	2	5	3	1	4	4	4
hsa-miR-4746-3p	AGCGGTGCTCCTGCGGGCCGA	1	hsa-miR-4746-3p	0	0	0	0	0	0	0	0	0	0	0	0	0	0	0
hsa-miR-4746-5p	CCGGTCCCAGGAGAACCTGCAGA	1	hsa-miR-4746-5p	6	10	8	2	4	9	5	8	7	7	7	3	12	19	22
hsa-miR-4747-3p	AAGGCCCGGGCTTTCCTCCCAG	1	hsa-miR-4747-3p	1	0	1	0	0	2	0	0	1	0	0	0	1	1	3
hsa-miR-4747-5p	AGGGAAGGAGGCTTGGTCTTAG	1	hsa-miR-4747-5p	0	0	0	0	0	0	0	0	2	0	0	0	0	1	4
hsa-miR-4748	GAGGTTTGGGGAGGATTTGCT	1	hsa-miR-4748	0	0	2	0	0	0	0	0	0	0	0	0	0	1	0
hsa-miR-4749-3p	CGCCCCTCCTGCCCCCACAG	1	hsa-miR-4749-3p	0	0	1	1	0	1	1	0	3	1	1	1	0	1	1
hsa-miR-4749-5p	TGCGGGGACAGGCCAGGGCATC	1	hsa-miR-4749-5p	0	0	0	0	0	0	0	0	1	0	2	0	0	1	2
hsa-miR-4750-3p	CCTGACCCACCCCCTCCCGCAG	1	hsa-miR-4750-3p	0	0	0	0	0	0	0	0	0	0	0	0	0	0	0
hsa-miR-4750-5p	CTCGGGCGGAGGTGGTTGAGTG	1	hsa-miR-4750-5p	2	0	0	0	1	0	0	3	3	3	0	4	2	3	0
hsa-miR-4751	AGAGGACCCGTAGCTGCTAGAAGG	1	hsa-miR-4751	0	0	0	0	0	0	0	0	0	0	0	0	0	0	0
hsa-miR-4752	TTGTGGATCTCAAGGATGTGCT	1	hsa-miR-4752	0	0	0	0	0	0	0	0	0	0	0	0	0	0	0
hsa-miR-4753-3p	TTCTCTTTCTTTAGCCTTGTGT	1	hsa-miR-4753-3p	0	0	0	0	0	1	0	0	0	0	0	1	0	0	0
hsa-miR-4753-5p	CAAGGCCAAAGGAAGAGAACAG	1	hsa-miR-4753-5p	0	0	1	1	0	1	1	0	2	0	0	0	0	0	1
hsa-miR-4754	ATGCGGACCTGGGTTAGCGGAGT	1	hsa-miR-4754	1	0	0	1	0	0	0	0	0	1	1	1	0	2	2
hsa-miR-4755-3p	AGCCAGGCTCTGAAGGGAAAGT	1	hsa-miR-4755-3p	0	0	1	1	2	0	0	0	1	0	1	0	1	0	0
hsa-miR-4755-5p	TTTCCCTTCAGAGCCTGGCTTT	1	hsa-miR-4755-5p	2	4	3	0	0	2	1	3	1	0	1	0	4	2	3
hsa-miR-4756-3p	CCAGAGATGGTTGCCTTCCTAT	1	hsa-miR-4756-3p	0	0	0	0	0	0	0	0	0	0	0	0	0	0	0
hsa-miR-4756-5p	CAGGGAGGCGCTCACTCTCTGCT	1	hsa-miR-4756-5p	0	0	0	0	0	0	0	0	0	0	0	0	0	0	0
hsa-miR-4757-3p	CATGACGTCACAGAGGCTTCGC	1	hsa-miR-4757-3p	0	0	0	0	0	0	1	1	0	0	0	0	0	0	0
hsa-miR-4757-5p	AGGCCTCTGTGACGTCACGGTGT	1	hsa-miR-4757-5p	0	0	0	0	0	0	0	0	0	0	0	2	0	0	0
hsa-miR-4758-3p	TGCCCCACCTGCTGACCACCCTC	1	hsa-miR-4758-3p	0	0	1	0	3	0	0	1	0	1	1	0	0	0	0
hsa-miR-4758-5p	GTGAGTGGGAGCCGGTGGGGCTG	1	hsa-miR-4758-5p	0	0	0	0	0	0	0	0	0	0	0	0	0	0	1
hsa-miR-4759	TAGGACTAGATGTTGGAATTA	1	hsa-miR-4759	0	0	0	0	0	0	0	0	0	0	0	0	0	0	0
hsa-miR-4760-3p	AAATTCATGTTCAATCTAAACC	1	hsa-miR-4760-3p	0	0	0	0	0	0	0	0	0	0	0	0	0	0	0
hsa-miR-4760-5p	TTTAGATTGAACATGAAGTTAG	1	hsa-miR-4760-5p	0	0	0	0	0	0	0	0	0	0	0	0	0	0	0
hsa-miR-4761-3p	GAGGGCATGCGCACTTTGTCC	1	hsa-miR-4761-3p	0	0	0	0	0	0	1	0	0	0	0	0	0	0	0
hsa-miR-4761-5p	ACAAGGTGTGCATGCCTGACC	1	hsa-miR-4761-5p	0	0	0	0	0	0	0	0	0	1	0	0	0	0	0
hsa-miR-4762-3p	CTTCTGATCAAGATTTGTGGTG	1	hsa-miR-4762-3p	0	0	0	0	1	0	0	0	0	0	0	0	0	1	1
hsa-miR-4762-5p	CCAAATCTTGATCAGAAGCCT	1	hsa-miR-4762-5p	0	0	0	0	0	0	0	0	0	0	0	0	1	0	0
hsa-miR-4763-3p	AGGCAGGGGCTGGTGCTGGGCGGG	1	hsa-miR-4763-3p	0	0	0	0	0	0	0	0	0	0	0	0	0	0	0
hsa-miR-4763-5p	CGCCTGCCCAGCCCTCCTGCT	1	hsa-miR-4763-5p	0	0	0	0	0	0	0	0	0	0	0	0	0	0	0
hsa-miR-4764-3p	TTAACTCCTTTCACACCCATGG	1	hsa-miR-4764-3p	0	0	0	0	0	0	0	0	0	0	0	0	0	0	0
hsa-miR-4764-5p	TGGATGTGGAAGGAGTTATCT	1	hsa-miR-4764-5p	0	0	0	0	0	0	0	0	0	0	0	0	1	0	0
hsa-miR-4765	TGAGTGATTGATAGCTATGTTC	1	hsa-miR-4765	2	0	0	0	0	0	1	0	0	0	0	0	0	1	0
hsa-miR-4766-3p	ATAGCAATTGCTCTTTTGGAA	1	hsa-miR-4766-3p	0	0	0	0	0	0	0	0	0	0	0	0	0	0	0
hsa-miR-4766-5p	TCTGAAAGAGCAGTTGGTGTT	1	hsa-miR-4766-5p	0	0	1	0	0	0	0	0	0	0	0	0	0	0	0
hsa-miR-4767	CGCGGGCGCTCCTGGCCGCCGCC	1	hsa-miR-4767	0	0	0	0	0	0	0	0	0	0	0	0	0	0	0
hsa-miR-4768-3p	CCAGGAGATCCAGAGAGAAT	1	hsa-miR-4768-3p	0	0	0	0	0	0	0	0	0	0	0	0	0	0	0
hsa-miR-4768-5p	ATTCTCTCTGGATCCCATGGAT	1	hsa-miR-4768-5p	0	0	0	0	0	0	0	0	0	0	0	0	0	1	0
hsa-miR-4769-3p	TCTGCCATCCTCCCTCCCCTAC	1	hsa-miR-4769-3p	0	0	0	1	1	0	0	0	0	0	0	0	1	0	0
hsa-miR-4769-5p	GGTGGGATGGAGAGAAGGTATGAG	1	hsa-miR-4769-5p	0	0	0	0	1	0	0	0	0	0	0	0	0	0	0
hsa-miR-4770	TGAGATGACACTGTAGCT	1	hsa-miR-4770	0	0	0	0	0	0	0	0	0	0	0	0	0	0	0
hsa-miR-4771	AGCAGACTTGACCTACAATTA	2	hsa-miR-4771	0	0	0	0	0	0	0	0	0	0	0	0	0	0	0
hsa-miR-4772-3p	CCTGCAACTTTGCCTGATCAGA	1	hsa-miR-4772-3p	0	0	0	0	0	0	0	0	0	0	0	2	0	0	0
hsa-miR-4772-5p	TGATCAGGCAAAATTGCAGACT	1	hsa-miR-4772-5p	0	2	0	1	2	0	1	2	0	1	0	4	1	0	1
hsa-miR-4773	CAGAACAGGAGCATAGAAAGGC	2	hsa-miR-4773	0	0	0	0	1	0	0	0	0	0	0	1	0	0	0
hsa-miR-4774-3p	ATTGCCTAACATGTGCCAGAA	1	hsa-miR-4774-3p	0	0	0	0	0	0	0	0	0	0	0	0	0	0	0
hsa-miR-4774-5p	TCTGGTATGTAGTAGGTAATAA	1	hsa-miR-4774-5p	0	0	0	0	0	0	0	0	0	0	0	0	0	0	0
hsa-miR-4775	TTAATTTTTTGTTTCGGTCACT	1	hsa-miR-4775	2	2	5	1	3	2	11	2	3	2	4	9	5	6	7
hsa-miR-4776-3p	CTTGCCATCCTGGTCCACTGCAT	2	hsa-miR-4776-3p	0	0	0	0	0	0	0	0	0	0	0	0	0	0	0
hsa-miR-4776-5p	GTGGACCAGGATGGCAAGGGCT	2	hsa-miR-4776-5p	0	0	0	0	0	0	0	0	0	0	0	0	0	0	0
hsa-miR-4777-3p	ATACCTCATCTAGAATGCTGTA	1	hsa-miR-4777-3p	0	0	0	0	0	0	0	0	0	0	0	0	0	0	0
hsa-miR-4777-5p	TTCTAGATGAGAGATATATATA	1	hsa-miR-4777-5p	0	0	0	0	0	0	0	0	0	0	0	0	0	0	0
hsa-miR-4778-3p	TCTTCTTCCTTTGCAGAGTTGA	1	hsa-miR-4778-3p	0	0	0	0	0	0	0	0	0	0	0	0	0	0	0
hsa-miR-4778-5p	AATTCTGTAAAGGAAGAAGAGG	1	hsa-miR-4778-5p	0	0	0	0	0	0	0	0	0	0	0	0	0	0	0
hsa-miR-4779	TAGGAGGGAATAGTAAAAGCAG	1	hsa-miR-4779	0	0	0	0	0	0	0	0	1	0	0	0	0	0	0
hsa-miR-4780	ACCCTTGAGCCTGATCCCTAGC	1	hsa-miR-4780	0	0	0	0	0	0	0	0	0	0	0	0	0	0	0
hsa-miR-4781-3p	AATGTTGGAATCCTCGCTAGAG	1	hsa-miR-4781-3p	2	0	1	3	2	1	0	5	1	2	1	7	1	7	2
hsa-miR-4781-5p	TAGCGGGGATTCCAATATTGG	1	hsa-miR-4781-5p	1	0	0	0	2	0	0	0	0	0	0	1	0	0	1
hsa-miR-4782-3p	TGATTGTCTTCATATCTAGAAC	1	hsa-miR-4782-3p	0	0	0	0	0	0	0	0	0	0	0	0	0	0	0
hsa-miR-4782-5p	TTCTGGATATGAAGACAATCAA	1	hsa-miR-4782-5p	0	0	0	0	0	0	0	0	0	0	0	0	0	0	0
hsa-miR-4783-3p	CCCCGGTGTTGGGGCGCGTCTGC	1	hsa-miR-4783-3p	0	0	0	0	1	0	0	0	0	0	0	0	0	0	0
hsa-miR-4783-5p	GGCGCGCCCAGCTCCCGGGCT	1	hsa-miR-4783-5p	0	0	0	0	0	0	0	0	0	0	0	0	0	0	0
hsa-miR-4784	TGAGGAGATGCTGGGACTGA	1	hsa-miR-4784	0	0	0	0	0	0	0	0	0	0	0	0	0	0	0
hsa-miR-4785	AGAGTCGGCGACGCCGCCAGC	1	hsa-miR-4785	0	0	0	0	1	0	1	0	1	0	0	0	0	1	1
hsa-miR-4786-3p	TGAAGCCAGCTCTGGTCTGGGC	1	hsa-miR-4786-3p	0	0	0	0	0	0	0	0	0	0	0	0	0	0	0
hsa-miR-4786-5p	TGAGACCAGGACTGGATGCACC	1	hsa-miR-4786-5p	0	0	0	0	0	0	0	0	0	0	2	0	1	0	0
hsa-miR-4787-3p	GATGCGCCGCCCACTGCCCCGCGC	1	hsa-miR-4787-3p	1	0	0	1	2	3	0	1	0	0	1	1	1	0	5
hsa-miR-4787-5p	GCGGGGGTGGCGGCGGCATCCC	1	hsa-miR-4787-5p	0	0	0	0	0	0	0	0	0	0	0	0	0	0	0
hsa-miR-4788	TTACGGACCAGCTAAGGGAGGC	1	hsa-miR-4788	0	0	0	0	0	0	0	0	0	0	0	0	0	0	0
hsa-miR-4789-3p	CACACATAGCAGGTGTATATA	1	hsa-miR-4789-3p	0	0	0	0	0	0	0	0	0	0	0	0	0	0	0
hsa-miR-4789-5p	GTATACACCTGATATGTGTATG	1	hsa-miR-4789-5p	0	0	0	0	0	0	0	0	0	0	0	0	0	0	0
hsa-miR-4790-3p	TGAATGGTAAAGCGATGTCACA	1	hsa-miR-4790-3p	0	0	0	0	0	0	0	0	0	0	0	0	0	0	0
hsa-miR-4790-5p	ATCGCTTTACCATTCATGTT	1	hsa-miR-4790-5p	0	0	0	0	0	0	0	0	0	0	0	0	0	0	0
hsa-miR-4791	TGGATATGATGACTGAAA	1	hsa-miR-4791	9	9	18	17	32	9	8	16	9	11	9	26	13	14	8
hsa-miR-4792	CGGTGAGCGCTCGCTGGC	1	hsa-miR-4792	0	0	0	1	1	0	0	0	0	0	0	0	0	0	0
hsa-miR-4793-3p	TCTGCACTGTGAGTTGGCTGGCT	1	hsa-miR-4793-3p	0	0	0	0	0	0	0	0	0	0	0	0	0	0	0
hsa-miR-4793-5p	ACATCCTGCTCCACAGGGCAGAGG	1	hsa-miR-4793-5p	0	0	0	0	0	0	0	0	0	0	0	0	0	0	0
hsa-miR-4794	TCTGGCTATCTCACGAGACTGT	1	hsa-miR-4794	0	0	0	1	1	0	0	0	0	0	0	2	0	0	0
hsa-miR-4795-3p	ATATTATTAGCCACTTCTGGAT	1	hsa-miR-4795-3p	0	0	0	0	0	0	0	0	0	0	1	0	0	0	0
hsa-miR-4795-5p	AGAAGTGGCTAATAATATTGA	1	hsa-miR-4795-5p	0	0	0	0	0	0	0	0	0	0	0	0	0	0	0
hsa-miR-4796-3p	TAAAGTGGCAGAGTATAGACAC	1	hsa-miR-4796-3p	0	1	0	1	1	1	0	3	0	0	0	0	0	1	0
hsa-miR-4796-5p	TGTCTATACTCTGTCACTTTAC	1	hsa-miR-4796-5p	1	1	0	2	2	0	0	0	1	0	0	1	2	1	0
hsa-miR-4797-3p	TCTCAGTAAGTGGCACTCTGT	1	hsa-miR-4797-3p	1	0	1	2	1	0	1	0	1	0	0	0	0	1	1
hsa-miR-4797-5p	GACAGAGTGCCACTTACTGAA	1	hsa-miR-4797-5p	1	0	0	0	0	1	0	0	0	0	0	0	0	0	0
hsa-miR-4798-3p	AACTCACGAAGTATACCGAAGT	1	hsa-miR-4798-3p	0	0	0	0	0	0	0	0	0	0	0	0	0	0	0
hsa-miR-4798-5p	TTCGGTATACTTTGTGAATTGG	1	hsa-miR-4798-5p	0	0	0	0	0	0	0	0	0	0	0	0	0	0	0
hsa-miR-4799-3p	ACTGGCATGCTGCATTTATATA	1	hsa-miR-4799-3p	0	0	0	0	0	0	0	0	0	0	0	0	0	0	0
hsa-miR-4799-5p	ATCTAAATGCAGCATGCCAGTC	1	hsa-miR-4799-5p	0	0	0	0	0	0	0	0	0	0	0	0	0	0	0
hsa-miR-4800-3p	CATCCGTCCGTCTGTCCAC	1	hsa-miR-4800-3p	0	0	0	0	0	0	0	2	0	0	0	1	0	0	0
hsa-miR-4800-5p	AGTGGACCGAGGAAGGAAGGA	1	hsa-miR-4800-5p	0	0	0	0	0	0	0	0	0	0	0	0	0	0	0
hsa-miR-4801	TACACAAGAAAACCAAGGCTCA	1	hsa-miR-4801	0	0	0	0	0	0	0	0	0	0	0	0	0	0	0
hsa-miR-4802-3p	TACATGGATGGAAACCTTCAAGC	1	hsa-miR-4802-3p	0	0	0	0	0	0	0	0	0	0	0	0	0	0	0
hsa-miR-4802-5p	TATGGAGGTTCTAGACCATGTT	1	hsa-miR-4802-5p	0	0	0	0	0	0	0	0	0	0	0	0	0	0	0
hsa-miR-4803	TAACATAATAGTGTGGATTGA	1	hsa-miR-4803	2	0	0	0	0	0	0	0	0	0	0	0	0	2	2
hsa-miR-4804-3p	TGCTTAACCTTGCCCTCGAAA	1	hsa-miR-4804-3p	0	1	0	0	0	0	2	0	0	0	0	0	1	0	0
hsa-miR-4804-5p	TTGGACGGTAAGGTTAAGCAA	1	hsa-miR-4804-5p	1	2	5	0	0	7	6	3	4	2	8	1	5	18	19
hsa-miR-4999-3p	TCACTACCTGACAATACAGT	1	hsa-miR-4999-3p	0	0	0	0	0	0	0	0	0	0	0	0	0	1	0
hsa-miR-4999-5p	TGCTGTATTGTCAGGTAGTGA	1	hsa-miR-4999-5p	0	1	3	3	4	3	2	3	0	3	0	3	2	7	12
hsa-miR-5000-3p	TCAGGACACTTCTGAACTTGGA	1	hsa-miR-5000-3p	1	0	0	6	2	1	0	1	0	1	1	0	1	0	4
hsa-miR-5000-5p	CAGTTCAGAAGTGTTCCTGAGT	1	hsa-miR-5000-5p	0	0	1	0	0	0	0	1	0	0	0	1	0	0	1
hsa-miR-5001-3p	TTCTGCCTCTGTCCAGGTCCTT	1	hsa-miR-5001-3p	3	2	4	3	4	1	3	2	1	1	1	7	3	4	8
hsa-miR-5001-5p	AGGGCTGGACTCAGCGGCGGAGCT	1	hsa-miR-5001-5p	0	0	3	2	0	0	3	1	2	1	2	0	0	1	2
hsa-miR-5002-3p	TGACTGCCTCACTGACCACTT	1	hsa-miR-5002-3p	0	0	0	0	2	2	0	1	0	0	0	0	3	0	0
hsa-miR-5002-5p	AATTTGGTTTCTGAGGCACTTAGT	1	hsa-miR-5002-5p	1	1	1	9	6	1	2	3	1	2	4	0	7	4	7
hsa-miR-5003-3p	TACTTTTCTAGGTTGTTGGGG	1	hsa-miR-5003-3p	1	1	0	0	0	0	1	0	0	1	0	0	0	0	0
hsa-miR-5003-5p	TCACAACAACCTTGCAGGGTAGA	1	hsa-miR-5003-5p	0	0	0	0	0	0	0	0	0	0	0	0	0	0	0
hsa-miR-5004-3p	CTTGGATTTTCCTGGGCCTCAG	1	hsa-miR-5004-3p	0	2	0	0	2	3	0	2	1	1	0	0	2	2	5
hsa-miR-5004-5p	TGAGGACAGGGCAAATTCACGA	1	hsa-miR-5004-5p	0	0	0	0	0	0	0	0	0	0	0	1	1	1	0
hsa-miR-5006-3p	TTTCCCTTTCCATCCTGGCAG	1	hsa-miR-5006-3p	0	0	0	3	0	0	0	0	0	1	1	1	1	1	0
hsa-miR-5006-5p	TTGCCAGGGCAGGAGGTGGAA	1	hsa-miR-5006-5p	0	0	0	0	0	0	0	0	0	0	0	0	0	0	0
hsa-miR-5007-3p	ATCATATGAACCAAACTCTAAT	1	hsa-miR-5007-3p	0	0	0	0	0	0	0	0	0	0	0	0	0	0	0
hsa-miR-5007-5p	TAGAGTCTGGCTGATATGGTTT	1	hsa-miR-5007-5p	0	0	0	0	0	0	0	0	0	0	0	0	0	0	0
hsa-miR-5008-3p	CCTGTGCTCCCAGGGCCTCGC	1	hsa-miR-5008-3p	0	0	0	0	0	0	0	0	0	0	0	0	0	0	1
hsa-miR-5008-5p	TGAGGCCCTTGGGGCACAGTGG	1	hsa-miR-5008-5p	0	0	0	0	0	0	0	0	0	0	0	0	0	0	0
hsa-miR-5009-3p	TCCTAAATCTGAAAGTCCAAAA	1	hsa-miR-5009-3p	0	0	0	0	0	0	0	0	0	0	0	0	0	0	0
hsa-miR-5009-5p	TTGGACTTTTTCAGATTTGGGGAT	1	hsa-miR-5009-5p	0	1	0	0	0	1	1	3	2	0	2	0	1	2	1
hsa-miR-5010-3p	TTTTGTGTCTCCCATTCCCCAG	1	hsa-miR-5010-3p	17	10	20	45	45	21	19	41	20	24	22	70	45	39	71
hsa-miR-5010-5p	AGGGGGATGGCAGAGCAAAATT	1	hsa-miR-5010-5p	0	0	1	0	0	0	0	0	1	0	2	2	0	0	1
hsa-miR-5011-3p	GTGCATGGCTGTATATATAACA	1	hsa-miR-5011-3p	0	0	0	0	0	0	0	0	0	0	0	0	0	0	0
hsa-miR-5011-5p	TATATATACAGCCATGCACTC	1	hsa-miR-5011-5p	0	0	0	0	0	0	0	0	0	0	0	0	0	0	0
hsa-miR-5047	TTGCAGCTGCGGTTGTAAGGT	1	hsa-miR-5047	0	0	0	0	0	0	0	0	0	0	0	0	0	0	0
hsa-miR-5087	GGGTTTGTAGCTTTGCTGGCATG	1	hsa-miR-5087	0	0	0	0	0	0	1	0	0	0	0	0	0	0	0
hsa-miR-5088-3p	TCCCTTCTTCCTGGGCCCTCA	1	hsa-miR-5088-3p	0	0	0	0	0	0	0	0	0	0	0	0	0	0	1
hsa-miR-5088-5p	CAGGGCTCAGGGATTGGATGGAGG	1	hsa-miR-5088-5p	1	1	0	2	0	0	0	0	0	1	0	0	1	2	0
hsa-miR-5089-3p	ATGCTACTCGGAAATCCCACTGA	1	hsa-miR-5089-3p	0	0	0	0	3	0	0	3	0	0	0	0	0	1	0
hsa-miR-5089-5p	GTGGGATTTCTGAGTAGCATC	1	hsa-miR-5089-5p	0	0	0	0	0	0	0	0	0	0	0	0	0	0	0
hsa-miR-5090	CCGGGGCAGATTGGTGTAGGGTG	1	hsa-miR-5090	2	0	1	1	0	1	1	0	0	1	0	3	2	3	1
hsa-miR-5091	ACGGAGACGACAAGACTGTGCTG	1	hsa-miR-5091	0	1	5	1	2	0	1	0	1	1	4	2	3	5	3
hsa-miR-5092	AATCCACGCTGAGCTTGGCATC	1	hsa-miR-5092	0	0	0	0	0	0	0	0	0	0	0	0	0	0	0
hsa-miR-5093	AGGAAATGAGGCTGGCTAGGAGC	1	hsa-miR-5093	0	0	0	0	0	0	0	0	0	0	0	0	0	0	0
hsa-miR-5094	AATCAGTGAATGCCTTGAACCT	1	hsa-miR-5094	1	0	0	0	0	0	0	1	0	1	0	0	1	0	1
hsa-miR-5095	TTACAGGCGTGAACCACCGCG	1	hsa-miR-5095	0	0	0	0	0	0	1	1	0	0	0	1	0	0	1
hsa-miR-5096	GTTTCACCATGTTGGTCAGGC	1	hsa-miR-5096	0	0	0	0	0	0	0	1	0	0	0	0	0	0	0
hsa-miR-5100	TTCAGATCCCAGCGGTGCCTCT	1	hsa-miR-5100	10	13	12	3	6	11	10	5	24	6	5	8	8	13	18
hsa-miR-5186	AGAGATTGGTAGAAATCAGGT	1	hsa-miR-5186	0	0	0	0	0	0	0	0	0	0	0	0	0	0	0
hsa-miR-5187-3p	ACTGAATCCTCTTTTCCTCAG	1	hsa-miR-5187-3p	0	0	0	0	0	0	0	0	0	0	0	0	0	0	0
hsa-miR-5187-5p	TGGGATGAGGGATTGAAGTGGA	1	hsa-miR-5187-5p	1	1	0	2	0	1	0	0	1	1	0	0	1	1	0
hsa-miR-5188	AATCGGACCCATTTAAACCGGAG	1	hsa-miR-5188	0	0	0	1	0	0	1	0	0	0	0	0	0	0	0
hsa-miR-5189-3p	TGCCAACCGTCAGAGCCCAGA	1	hsa-miR-5189-3p	0	0	0	2	0	1	0	1	0	0	0	0	1	1	1
hsa-miR-5189-5p	TCTGGGCACAGGCGGATGGACAGG	1	hsa-miR-5189-5p	0	0	1	0	0	0	0	0	0	0	0	0	0	0	3
hsa-miR-5190	CCAGTGACTGAGCTGGAGCCA	1	hsa-miR-5190	0	0	0	0	0	0	0	0	0	0	0	0	0	0	0
hsa-miR-5191	AGGATAGGAAGAATGAAGTGCT	1	hsa-miR-5191	0	1	0	0	0	0	0	0	0	0	0	0	0	0	2
hsa-miR-5192	AGGAGAGTGGATTCCAGGTGGT	1	hsa-miR-5192	0	0	0	0	0	0	0	0	0	0	0	0	0	0	0
hsa-miR-5193	TCCTCCTCTACCTCATCCCAGT	1	hsa-miR-5193	0	0	2	2	7	0	0	1	0	0	1	3	2	0	3
hsa-miR-5194	TGAGGGGTTTGGAATGGGATGG	1	hsa-miR-5194	0	0	0	0	0	0	0	0	0	0	0	0	0	0	0
hsa-miR-5195-3p	ATCCAGTTCTCTGAGGGGGCT	1	hsa-miR-5195-3p	0	0	0	0	0	0	0	0	0	0	0	0	0	0	0
hsa-miR-5195-5p	AACCCCTAAGGCAACTGGATGG	1	hsa-miR-5195-5p	0	0	0	0	0	0	0	0	0	0	0	0	0	0	0
hsa-miR-5196-3p	TCATCCTCGTCTCCCTCCCAG	1	hsa-miR-5196-3p	0	0	0	0	0	0	0	0	0	0	0	0	1	0	0
hsa-miR-5196-5p	AGGGAAGGGGACGAGGGTTGGG	1	hsa-miR-5196-5p	0	0	0	0	0	0	0	0	0	0	0	0	0	0	0
hsa-miR-5197-3p	AAGAAGAGACTGAGTCATCGAAT	1	hsa-miR-5197-3p	0	0	0	0	0	0	0	0	0	0	0	0	0	0	0
hsa-miR-5197-5p	CAATGGCACAAACTCATTCTTGA	1	hsa-miR-5197-5p	0	0	0	0	0	0	0	0	0	0	0	0	0	0	0
hsa-miR-5571-3p	GTCCTAGGAGGCTCCTCTG	1	hsa-miR-5571-3p	0	0	0	0	0	0	0	0	0	0	0	0	0	0	0
hsa-miR-5571-5p	CAATTCTCAAAGGAGCCTCCC	1	hsa-miR-5571-5p	0	0	0	0	0	0	0	0	0	0	0	0	0	0	0
hsa-miR-5572	GTTGGGGTGCAGGGGTCTGCT	1	hsa-miR-5572	0	0	0	0	0	0	0	0	0	0	0	0	0	0	0
hsa-miR-5579-3p	TTAGCTTAAGGAGTACCAGATC	1	hsa-miR-5579-3p	0	0	0	0	0	0	0	0	0	0	0	0	0	0	0
hsa-miR-5579-5p	TATGGTACTCCTTAAGCTAAC	1	hsa-miR-5579-5p	0	0	0	0	0	0	0	0	0	0	0	0	0	0	0
hsa-miR-5580-3p	CACATATGAAGTGAGCCAGCAC	1	hsa-miR-5580-3p	0	0	0	0	0	0	0	0	0	1	0	0	0	0	0
hsa-miR-5580-5p	TGCTGGCTCATTTCATATGTGT	1	hsa-miR-5580-5p	0	0	0	2	2	0	0	1	0	1	0	2	1	0	0
hsa-miR-5581-3p	TTCCATGCCTCCTAGAAGTTCC	1	hsa-miR-5581-3p	1	0	2	0	0	0	0	0	0	2	2	1	0	1	0
hsa-miR-5581-5p	AGCCTTCCAGGAGAAATGGAGA	1	hsa-miR-5581-5p	0	0	0	0	0	0	0	0	0	0	0	0	0	0	0
hsa-miR-5582-3p	TAAAACTTTAAGTGTGCCTAGG	1	hsa-miR-5582-3p	1	0	0	0	1	2	3	0	1	2	0	0	2	6	4
hsa-miR-5582-5p	TAGGCACACTTAAAGTTATAGC	1	hsa-miR-5582-5p	0	0	0	0	0	0	0	0	0	0	0	0	0	0	0
hsa-miR-5583-3p	GAATATGGGTATATTAGTTTGG	2	hsa-miR-5583-3p	0	0	0	0	0	2	0	0	0	0	1	0	0	0	0
hsa-miR-5583-5p	AAACTAATATACCCATATTCTG	2	hsa-miR-5583-5p	0	0	0	0	0	0	0	0	0	1	0	0	0	0	0
hsa-miR-5584-3p	TAGTTCTTCCCTTTGCCCAATT	1	hsa-miR-5584-3p	0	0	0	0	0	0	0	0	0	0	0	0	0	0	0
hsa-miR-5584-5p	CAGGGAAATGGGAAGAACTAGA	1	hsa-miR-5584-5p	0	0	0	0	0	0	0	0	0	0	0	0	0	0	0
hsa-miR-5585-3p	CTGAATAGCTGGGACTACAGGT	1	hsa-miR-5585-3p	0	1	3	0	1	1	1	0	0	3	2	1	1	1	5
hsa-miR-5585-5p	TGAAGTACCAGCTACTCGAGAG	1	hsa-miR-5585-5p	0	0	0	0	0	0	0	0	0	0	0	0	0	0	0
hsa-miR-5586-3p	CAGAGTGACAAGCTGGTTAAAG	1	hsa-miR-5586-3p	0	0	0	0	0	0	0	0	0	0	0	0	0	0	0
hsa-miR-5586-5p	TATCCAGCTTGTTACTATATGC	1	hsa-miR-5586-5p	0	0	0	0	0	0	0	0	0	0	0	0	0	0	0
hsa-miR-5587-3p	GCCCCGGGCAGTGTGATCATC	1	hsa-miR-5587-3p	0	0	2	1	0	1	0	1	1	0	2	3	1	2	1
[truncated: 579 more rows]

## Sheet: TPM
Name	Sequence	Name count	Identical miRNAs	1_TPM	2_TPM	3_TPM	Average	4_TPM	5_TPM	6_TPM	7_TPM	Average	8_TPM	9_TPM	10_TPM	11_TPM	Average	12_TPM	13_TPM	14_TPM	15_TPM	Average
hsa-let-7a-2-3p	CTGTACAGCCTCCTAGCTTTCC	1	hsa-let-7a-2-3p	0	0	0	0	4	0	2	2	2	6	6	6	15	8.25	4	5	21	13	10.75
hsa-let-7a-3p	CTATACAATCTACTGTCTTTC	2	hsa-let-7a-3p	225	120	119	154.667	126	83	38	57	76	44	50	70	83	61.75	54	38	28	78	49.5
hsa-let-7a-5p	TGAGGTAGTAGGTTGTATAGTT	3	hsa-let-7a-5p	21197	25750	33914	26953.7	10459	18579	10215	12986	13059.8	8444	13680	14812	9926	11715.5	17943	10647	7075	12257	11980.5
hsa-let-7b-3p	CTATACAACCTACTGCCTTCCC	1	hsa-let-7b-3p	45	27	24	32	22	19	6	11	14.5	12	8	11	18	12.25	10	6	9	13	9.5
hsa-let-7b-5p	TGAGGTAGTAGGTTGTGTGGTT	1	hsa-let-7b-5p	6031	6018	8451	6833.33	1445	3474	1532	2184	2158.75	1008	1888	1806	1250	1488	2353	1337	1182	1320	1548
hsa-let-7c-3p	CTGTACAACCTTCTAGCTTTCC	1	hsa-let-7c-3p	12	13	10	11.6667	14	11	5	7	9.25	7	5	4	6	5.5	10	6	2	7	6.25
hsa-let-7c-5p	TGAGGTAGTAGGTTGTATGGTT	1	hsa-let-7c-5p	6889	9681	9332	8634	1462	6593	1435	2204	2923.5	927	2583	1307	854	1417.75	1630	1175	649	807	1065.25
hsa-let-7d-3p	CTATACGACCTGCTGCCTTTCT	1	hsa-let-7d-3p	176	149	179	168	110	142	93	181	131.5	110	159	142	101	128	149	75	116	113	113.25
hsa-let-7d-5p	AGAGGTAGTAGGTTGCATAGTT	1	hsa-let-7d-5p	1563	1826	2092	1827	1119	1490	1082	1532	1305.75	633	1433	1468	837	1092.75	1308	889	658	933	947
hsa-let-7e-3p	CTATACGGCCTCCTAGCTTTCC	1	hsa-let-7e-3p	35	26	28	29.6667	12	19	7	10	12	6	11	11	6	8.5	7	5	5	9	6.5
hsa-let-7e-5p	TGAGGTAGGAGGTTGTATAGTT	1	hsa-let-7e-5p	2361	3339	3324	3008	844	2508	731	1326	1352.25	632	1244	935	646	864.25	964	663	808	638	768.25
hsa-let-7f-1-3p	CTATACAATCTATTGCCTTCCC	1	hsa-let-7f-1-3p	15	7	7	9.66667	8	5	3	5	5.25	7	4	6	10	6.75	2	2	5	5	3.5
hsa-let-7f-2-3p	CTATACAGTCTACTGTCTTTCC	1	hsa-let-7f-2-3p	19	11	10	13.3333	6	6	2	3	4.25	2	3	3	6	3.5	5	1	3	7	4
hsa-let-7f-5p	TGAGGTAGTAGATTGTATAGTT	2	hsa-let-7f-5p	31008	40580	53221	41603	13991	26680	11160	16289	17030	8751	15534	14716	9008	12002.2	13122	9375	10320	9943	10690
hsa-let-7g-3p	CTGTACAGGCCACTGCCTTGC	1	hsa-let-7g-3p	1	0	0	0.333333	0	0	0	0	0	0	0	0	0	0	0	0	0	0	0
hsa-let-7g-5p	TGAGGTAGTAGTTTGTACAGTT	1	hsa-let-7g-5p	14959	17515	21509	17994.3	6701	9531	5820	6776	7207	2899	6897	7499	4272	5391.75	7282	4645	4204	4835	5241.5
hsa-let-7i-3p	CTGCGCAAGCTACTGCCTTGCT	1	hsa-let-7i-3p	26	11	9	15.3333	10	5	4	7	6.5	4	5	5	7	5.25	4	3	5	8	5
hsa-let-7i-5p	TGAGGTAGTAGTTTGTGCTGTT	1	hsa-let-7i-5p	14999	14636	16144	15259.7	20315	17754	17023	19991	18770.8	19319	18860	24499	16643	19830.2	18774	15497	19718	17067	17764
hsa-miR-1	TGGAATGTAAAGAAGTATGTAT	2	hsa-miR-1	41	40	244	108.333	2	11	1	4	4.5	3	2	0	1	1.5	0	0	0	1	0.25
hsa-miR-7-1-3p	CAACAAATCACAGTCTGCCATA	1	hsa-miR-7-1-3p	1	0	1	0.666667	0	0	0	0	0	0	0	0	0	0	0	0	1	2	0.75
hsa-miR-7-2-3p	CAACAAATCCCAGTCTACCTAA	1	hsa-miR-7-2-3p	0	0	0	0	0	0	0	0	0	0	0	0	0	0	0	0	0	0	0
hsa-miR-7-5p	TGGAAGACTAGTGATTTTGTTGT	3	hsa-miR-7-5p	302	272	277	283.667	2047	899	1671	1415	1508	3064	1267	2730	1181	2060.5	1584	1735	3169	1606	2023.5
hsa-miR-9-3p	ATAAAGCTAGATAACCGAAAGT	3	hsa-miR-9-3p	2	2	2	2	2	0	4	0	1.5	26	3	0	1	7.5	0	0	1	26	6.75
hsa-miR-9-5p	TCTTTGGTTATCTAGCTGTATGA	3	hsa-miR-9-5p	60	57	48	55	54	14	84	15	41.75	703	129	15	35	220.5	14	17	92	504	156.75
hsa-miR-10a-3p	CAAATTCGTATCTAGGGGAATA	1	hsa-miR-10a-3p	65	59	66	63.3333	32	34	17	26	27.25	18	20	34	16	22	35	13	27	19	23.5
hsa-miR-10a-5p	TACCCTGTAGATCCGAATTTGTG	1	hsa-miR-10a-5p	15002	12540	13690	13744	5288	9169	3154	4282	5473.25	4709	3688	3639	4418	4113.5	3683	2936	3038	3658	3328.75
hsa-miR-10b-3p	ACAGATTCGATTCTAGGGGAAT	1	hsa-miR-10b-3p	81	87	89	85.6667	25	40	17	28	27.5	10	22	26	13	17.75	25	12	24	17	19.5
hsa-miR-10b-5p	TACCCTGTAGAACCGAATTTGTG	1	hsa-miR-10b-5p	37412	35714	34160	35762	10001	22768	6032	8478	11819.8	7393	7156	6619	7468	7159	5555	5285	5270	5958	5517
hsa-miR-15a-3p	CAGGCCATATTGTGCTGCCTCA	1	hsa-miR-15a-3p	0	0	0	0	0	0	0	0	0	0	0	0	0	0	0	0	0	0	0
hsa-miR-15a-5p	TAGCAGCACATAATGGTTTGTG	1	hsa-miR-15a-5p	11	14	13	12.6667	13	5	14	14	11.5	4	9	13	14	10	12	11	11	17	12.75
hsa-miR-15b-3p	CGAATCATTATTTGCTGCTCTA	1	hsa-miR-15b-3p	8	6	6	6.66667	21	2	9	10	10.5	7	11	16	12	11.5	15	9	16	17	14.25
hsa-miR-15b-5p	TAGCAGCACATCATGGTTTACA	1	hsa-miR-15b-5p	32	36	33	33.6667	41	10	33	36	30	10	34	47	37	32	33	32	44	51	40
hsa-miR-16-1-3p	CCAGTATTAACTGTGCTGCTGA	1	hsa-miR-16-1-3p	0	0	0	0	2	0	1	0	0.75	1	0	1	2	1	1	1	1	3	1.5
hsa-miR-16-2-3p	CCAATATTACTGTGCTGCTTTA	1	hsa-miR-16-2-3p	82	64	78	74.6667	145	53	89	80	91.75	99	66	149	123	109.25	93	73	88	137	97.75
hsa-miR-16-5p	TAGCAGCACGTAAATATTGGCG	2	hsa-miR-16-5p	350	370	368	362.667	177	127	156	184	161	64	167	207	141	144.75	154	138	324	183	199.75
hsa-miR-17-3p	ACTGCAGTGAAGGCACTTGTAG	1	hsa-miR-17-3p	8	7	5	6.66667	11	7	9	8	8.75	6	9	13	16	11	9	10	12	8	9.75
hsa-miR-17-5p	CAAAGTGCTTACAGTGCAGGTAG	1	hsa-miR-17-5p	152	174	178	168	817	230	1268	939	813.5	282	1068	1178	897	856.25	1061	1215	1089	1239	1151
hsa-miR-18a-3p	ACTGCCCTAAGTGCTCCTTCTGG	1	hsa-miR-18a-3p	5	4	2	3.66667	6	3	7	4	5	3	6	7	5	5.25	4	3	7	7	5.25
hsa-miR-18a-5p	TAAGGTGCATCTAGTGCAGATAG	1	hsa-miR-18a-5p	7	7	3	5.66667	49	11	54	45	39.75	20	48	50	53	42.75	36	52	67	52	51.75
hsa-miR-18b-3p	TGCCCTAAATGCCCCTTCTGGC	1	hsa-miR-18b-3p	0	0	0	0	0	0	0	0	0	0	0	0	0	0	0	0	0	0	0
hsa-miR-18b-5p	TAAGGTGCATCTAGTGCAGTTAG	1	hsa-miR-18b-5p	0	0	0	0	0	0	0	0	0	0	0	0	0	0	0	0	0	0	0
hsa-miR-19a-3p	TGTGCAAATCTATGCAAAACTGA	1	hsa-miR-19a-3p	41	32	25	32.6667	41	19	22	18	25	10	21	30	22	20.75	21	17	21	23	20.5
hsa-miR-19a-5p	AGTTTTGCATAGTTGCACTACA	1	hsa-miR-19a-5p	0	0	0	0	0	0	0	0	0	0	0	0	0	0	0	0	0	0	0
hsa-miR-19b-1-5p	AGTTTTGCAGGTTTGCATCCAGC	1	hsa-miR-19b-1-5p	0	0	0	0	0	0	0	0	0	0	0	0	0	0	0	0	0	0	0
hsa-miR-19b-2-5p	AGTTTTGCAGGTTTGCATTTCA	1	hsa-miR-19b-2-5p	0	0	0	0	0	0	0	0	0	0	0	0	0	0	0	0	0	0	0
hsa-miR-19b-3p	TGTGCAAATCCATGCAAAACTGA	2	hsa-miR-19b-3p	163	128	99	130	89	63	53	61	66.5	18	60	60	61	49.75	43	53	63	58	54.25
hsa-miR-20a-3p	ACTGCATTATGAGCACTTAAAG	1	hsa-miR-20a-3p	1	1	0	0.666667	0	0	0	1	0.25	0	0	1	0	0.25	0	1	1	0	0.5
hsa-miR-20a-5p	TAAAGTGCTTATAGTGCAGGTAG	1	hsa-miR-20a-5p	361	414	394	389.667	1712	578	2446	1726	1615.5	532	1953	2177	1692	1588.5	1945	2288	1843	2349	2106.25
hsa-miR-20b-3p	ACTGTAGTATGGGCACTTCCAG	1	hsa-miR-20b-3p	0	0	0	0	0	0	0	0	0	0	0	0	0	0	0	0	0	0	0
hsa-miR-20b-5p	CAAAGTGCTCATAGTGCAGGTAG	1	hsa-miR-20b-5p	2	3	4	3	5	1	6	5	4.25	1	7	5	4	4.25	4	6	4	6	5
hsa-miR-21-3p	CAACACCAGTCGATGGGCTGT	1	hsa-miR-21-3p	56	35	34	41.6667	77	67	49	68	65.25	60	52	82	90	71	64	46	71	77	64.5
hsa-miR-21-5p	TAGCTTATCAGACTGATGTTGA	1	hsa-miR-21-5p	44942	44501	44213	44552	163215	140381	132015	189134	156186	150430	165330	127865	222989	166654	104588	142753	133444	164627	136353
hsa-miR-22-3p	AAGCTGCCAGTTGAAGAACTGT	1	hsa-miR-22-3p	7984	6131	5334	6483	4182	4688	2219	3458	3636.75	2583	2607	3605	2750	2886.25	2601	1884	3414	2526	2606.25
hsa-miR-22-5p	AGTTCTTCAGTGGCAAGCTTTA	1	hsa-miR-22-5p	22	12	12	15.3333	25	14	14	26	19.75	16	18	25	18	19.25	17	13	31	18	19.75
hsa-miR-23a-3p	ATCACATTGCCAGGGATTTCC	1	hsa-miR-23a-3p	1548	1554	1353	1485	417	381	386	584	442	77	544	455	407	370.75	287	371	599	503	440
hsa-miR-23a-5p	GGGGTTCCTGGGGATGGGATTT	1	hsa-miR-23a-5p	2	3	23	9.33333	0	1	1	2	1	1	0	2	2	1.25	2	1	3	5	2.75
hsa-miR-23b-3p	ATCACATTGCCAGGGATTACC	1	hsa-miR-23b-3p	676	571	739	662	126	125	110	180	135.25	26	119	92	88	81.25	61	72	90	77	75
hsa-miR-23b-5p	TGGGTTCCTGGCATGCTGATTT	1	hsa-miR-23b-5p	9	8	9	8.66667	4	5	4	4	4.25	2	3	4	4	3.25	4	2	1	3	2.5
hsa-miR-23c	ATCACATTGCCAGTGATTACCC	1	hsa-miR-23c	1	0	2	1	0	0	0	0	0	0	0	0	0	0	0	0	0	0	0
hsa-miR-24-1-5p	TGCCTACTGAGCTGATATCAGT	1	hsa-miR-24-1-5p	36	22	31	29.6667	6	13	4	11	8.5	2	4	3	4	3.25	1	2	1	1	1.25
hsa-miR-24-2-5p	TGCCTACTGAGCTGAAACACAG	1	hsa-miR-24-2-5p	283	263	246	264	119	203	96	140	139.5	79	126	94	120	104.75	61	87	78	125	87.75
hsa-miR-24-3p	TGGCTCAGTTCAGCAGGAACAG	2	hsa-miR-24-3p	8977	8719	8439	8711.67	3983	6292	4606	7090	5492.75	2654	6308	4208	5718	4722	3073	4158	4080	4614	3981.25
hsa-miR-25-3p	CATTGCACTTGTCTCGGTCTGA	1	hsa-miR-25-3p	548	445	499	497.333	415	222	440	392	367.25	183	445	455	395	369.5	356	405	287	433	370.25
hsa-miR-25-5p	AGGCGGAGACTTGGGCAATTG	1	hsa-miR-25-5p	3	4	4	3.66667	16	8	17	20	15.25	14	18	28	13	18.25	26	17	26	30	24.75
hsa-miR-26a-1-3p	CCTATTCTTGGTTACTTGCACG	1	hsa-miR-26a-1-3p	0	0	0	0	0	0	0	0	0	0	0	0	0	0	0	0	0	0	0
hsa-miR-26a-2-3p	CCTATTCTTGATTACTTGTTTC	1	hsa-miR-26a-2-3p	2	2	1	1.66667	2	1	0	0	0.75	0	0	0	0	0	0	0	1	0	0.25
hsa-miR-26a-5p	TTCAAGTAATCCAGGATAGGCT	2	hsa-miR-26a-5p	39398	38400	38527	38775	9257	20494	4657	7599	10501.8	4223	6633	6699	4418	5493.25	5752	3618	4778	3738	4471.5
hsa-miR-26b-3p	CCTGTTCTCCATTACTTGGCTC	1	hsa-miR-26b-3p	11	8	9	9.33333	2	3	1	1	1.75	0	1	1	2	1	1	0	1	3	1.25
hsa-miR-26b-5p	TTCAAGTAATTCAGGATAGGT	1	hsa-miR-26b-5p	5560	5615	6219	5798	896	2244	544	1103	1196.75	201	784	557	370	478	341	369	308	277	323.75
hsa-miR-27a-3p	TTCACAGTGGCTAAGTTCCGC	1	hsa-miR-27a-3p	10725	6406	5587	7572.67	2914	5191	2021	3824	3487.5	1282	3106	1981	2237	2151.5	933	1620	1277	1781	1402.75
hsa-miR-27a-5p	AGGGCTTAGCTGCTTGTGAGCA	1	hsa-miR-27a-5p	365	184	521	356.667	84	76	116	93	92.25	101	78	136	284	149.75	88	116	85	590	219.75
hsa-miR-27b-3p	TTCACAGTGGCTAAGTTCTGC	1	hsa-miR-27b-3p	10780	7370	10578	9576	2859	4596	2199	4019	3418.25	1177	2840	1928	2070	2003.75	1333	1382	1171	1428	1328.5
hsa-miR-27b-5p	AGAGCTTAGCTGATTGGTGAAC	1	hsa-miR-27b-5p	19	19	25	21	19	12	20	16	16.75	10	15	17	16	14.5	19	13	11	16	14.75
hsa-miR-28-3p	CACTAGATTGTGAGCTCCTGGA	1	hsa-miR-28-3p	242	248	316	268.667	207	187	257	303	238.5	131	249	246	278	226	216	212	199	283	227.5
hsa-miR-28-5p	AAGGAGCTCACAGTCTATTGAG	1	hsa-miR-28-5p	132	130	119	127	84	85	90	132	97.75	58	104	79	116	89.25	70	65	69	85	72.25
hsa-miR-29a-3p	TAGCACCATCTGAAATCGGTTA	1	hsa-miR-29a-3p	1934	1291	1477	1567.33	906	815	694	901	829	443	694	885	769	697.75	530	603	703	734	642.5
hsa-miR-29a-5p	ACTGATTTCTTTTGGTGTTCAG	1	hsa-miR-29a-5p	0	0	0	0	0	0	0	0	0	1	1	1	0	0.75	0	0	3	1	1
hsa-miR-29b-1-5p	GCTGGTTTCATATGGTGGTTTAGA	1	hsa-miR-29b-1-5p	0	1	1	0.666667	1	0	4	2	1.75	0	2	3	5	2.5	2	4	2	7	3.75
hsa-miR-29b-2-5p	CTGGTTTCACATGGTGGCTTAG	1	hsa-miR-29b-2-5p	3	4	4	3.66667	2	1	4	3	2.5	1	3	6	3	3.25	2	2	3	1	2
hsa-miR-29b-3p	TAGCACCATTTGAAATCAGTGTT	2	hsa-miR-29b-3p	42	28	38	36	23	23	16	20	20.5	20	15	27	16	19.5	15	15	35	20	21.25
hsa-miR-29c-3p	TAGCACCATTTGAAATCGGTTA	1	hsa-miR-29c-3p	23	13	14	16.6667	5	7	2	3	4.25	0	2	3	2	1.75	3	2	3	6	3.5
hsa-miR-29c-5p	TGACCGATTTCTCCTGGTGTTC	1	hsa-miR-29c-5p	8	4	4	5.33333	2	1	1	2	1.5	1	1	0	1	0.75	0	0	3	1	1
hsa-miR-30a-3p	CTTTCAGTCGGATGTTTGCAGC	1	hsa-miR-30a-3p	645	745	972	787.333	302	461	256	421	360	271	356	332	327	321.5	321	289	247	279	284
hsa-miR-30a-5p	TGTAAACATCCTCGACTGGAAG	1	hsa-miR-30a-5p	14175	13710	14060	13981.7	9163	9580	5687	7476	7976.5	7769	6318	8766	8192	7761.25	7405	6578	8812	6467	7315.5
hsa-miR-30b-3p	CTGGGAGGTGGATGTTTACTTC	1	hsa-miR-30b-3p	5	3	5	4.33333	1	4	0	1	1.5	0	0	1	1	0.5	1	1	1	1	1
hsa-miR-30b-5p	TGTAAACATCCTACACTCAGCT	1	hsa-miR-30b-5p	157	101	100	119.333	25	26	7	18	19	4	14	13	9	10	9	6	19	9	10.75
hsa-miR-30c-1-3p	CTGGGAGAGGGTTGTTTACTCC	1	hsa-miR-30c-1-3p	2	3	3	2.66667	0	1	1	2	1	1	0	0	0	0.25	0	0	1	1	0.5
hsa-miR-30c-2-3p	CTGGGAGAAGGCTGTTTACTCT	1	hsa-miR-30c-2-3p	95	125	144	121.333	54	75	37	57	55.75	67	43	67	51	57	57	45	67	42	52.75
hsa-miR-30c-5p	TGTAAACATCCTACACTCTCAGC	2	hsa-miR-30c-5p	2356	2471	2566	2464.33	893	523	515	516	611.75	244	436	711	649	510	598	451	457	616	530.5
hsa-miR-30d-3p	CTTTCAGTCAGATGTTTGCTGC	1	hsa-miR-30d-3p	11	10	10	10.3333	3	7	2	2	3.5	2	2	3	2	2.25	1	1	1	2	1.25
hsa-miR-30d-5p	TGTAAACATCCCCGACTGGAAG	1	hsa-miR-30d-5p	6595	5770	6308	6224.33	3870	4213	2169	2838	3272.5	2928	2462	2951	2731	2768	2490	1961	2238	2207	2224
hsa-miR-30e-3p	CTTTCAGTCGGATGTTTACAGC	1	hsa-miR-30e-3p	150	142	181	157.667	59	80	49	62	62.5	46	51	57	58	53	52	43	49	51	48.75
hsa-miR-30e-5p	TGTAAACATCCTTGACTGGAAG	1	hsa-miR-30e-5p	1089	876	806	923.667	963	459	515	459	599	369	436	842	562	552.25	648	422	800	548	604.5
hsa-miR-31-3p	TGCTATGCCAACATATTGCCAT	1	hsa-miR-31-3p	0	0	0	0	0	0	1	1	0.5	0	0	2	1	0.75	0	1	12	3	4
hsa-miR-31-5p	AGGCAAGATGCTGGCATAGCT	1	hsa-miR-31-5p	0	0	0	0	32	9	109	49	49.75	31	74	227	100	108	139	120	262	227	187
hsa-miR-32-3p	CAATTTAGTGTGTGTGATATTT	1	hsa-miR-32-3p	3	4	4	3.66667	6	2	2	2	3	3	2	5	5	3.75	4	2	6	4	4
hsa-miR-32-5p	TATTGCACATTACTAAGTTGCA	1	hsa-miR-32-5p	92	71	59	74	50	31	26	29	34	22	28	26	41	29.25	19	21	21	41	25.5
hsa-miR-33a-3p	CAATGTTTCCACAGTGCATCAC	1	hsa-miR-33a-3p	0	0	0	0	0	0	0	0	0	0	0	0	0	0	0	0	0	0	0
hsa-miR-33a-5p	GTGCATTGTAGTTGCATTGCA	1	hsa-miR-33a-5p	7	2	1	3.33333	5	1	5	4	3.75	1	2	4	4	2.75	4	2	6	5	4.25
hsa-miR-33b-3p	CAGTGCCTCGGCAGTGCAGCCC	1	hsa-miR-33b-3p	0	0	0	0	1	0	1	1	0.75	1	1	1	0	0.75	0	0	2	2	1
hsa-miR-33b-5p	GTGCATTGCTGTTGCATTGC	1	hsa-miR-33b-5p	0	0	0	0	0	0	0	0	0	0	0	0	0	0	0	0	0	0	0
hsa-miR-34a-3p	CAATCAGCAAGTATACTGCCCT	1	hsa-miR-34a-3p	0	0	0	0	0	0	0	0	0	0	0	0	0	0	0	0	0	0	0
hsa-miR-34a-5p	TGGCAGTGTCTTAGCTGGTTGT	1	hsa-miR-34a-5p	3	5	5	4.33333	16	2	10	9	9.25	14	14	23	25	19	52	19	37	30	34.5
hsa-miR-34b-3p	CAATCACTAACTCCACTGCCAT	1	hsa-miR-34b-3p	0	0	0	0	0	0	0	0	0	0	0	0	0	0	0	0	0	0	0
hsa-miR-34b-5p	TAGGCAGTGTCATTAGCTGATTG	1	hsa-miR-34b-5p	0	0	0	0	0	0	0	0	0	0	0	0	0	0	0	0	0	0	0
hsa-miR-34c-3p	AATCACTAACCACACGGCCAGG	1	hsa-miR-34c-3p	0	0	0	0	0	0	0	0	0	0	0	0	0	0	0	0	0	0	0
hsa-miR-34c-5p	AGGCAGTGTAGTTAGCTGATTGC	1	hsa-miR-34c-5p	0	0	1	0.333333	0	0	0	0	0	2	0	0	0	0.5	0	0	0	1	0.25
hsa-miR-92a-1-5p	AGGTTGGGATCGGTTGCAATGCT	1	hsa-miR-92a-1-5p	13	8	6	9	21	14	22	20	19.25	30	23	40	25	29.5	46	22	36	36	35
hsa-miR-92a-2-5p	GGGTGGGGATTTGTTGCATTAC	1	hsa-miR-92a-2-5p	0	0	0	0	0	0	0	0	0	0	0	0	0	0	0	0	0	0	0
hsa-miR-92a-3p	TATTGCACTTGTCCCGGCCTGT	2	hsa-miR-92a-3p	2445	1950	1684	2026.33	5855	3814	5093	5590	5088	4773	6288	8967	5227	6313.75	7459	5535	6264	6536	6448.5
hsa-miR-92b-3p	TATTGCACTCGTCCCGGCCTCC	1	hsa-miR-92b-3p	51	34	34	39.6667	154	58	160	173	136.25	142	147	232	155	169	169	115	210	194	172
hsa-miR-92b-5p	AGGGACGGGACGCGGTGCAGTG	1	hsa-miR-92b-5p	2	1	0	1	7	4	7	9	6.75	8	5	9	7	7.25	9	7	10	9	8.75
hsa-miR-93-3p	ACTGCTGAGCTAGCACTTCCCG	1	hsa-miR-93-3p	6	4	5	5	6	2	5	4	4.25	1	6	3	3	3.25	5	4	3	5	4.25
hsa-miR-93-5p	CAAAGTGCTGTTCGTGCAGGTAG	1	hsa-miR-93-5p	273	304	313	296.667	554	141	758	590	510.75	189	675	677	566	526.75	596	675	537	688	624
hsa-miR-95-3p	TTCAACGGGTATTTATTGAGCA	1	hsa-miR-95-3p	144	155	129	142.667	46	100	45	66	64.25	19	55	33	33	35	8	32	8	15	15.75
hsa-miR-95-5p	TCAATAAATGTCTGTTGAATT	1	hsa-miR-95-5p	0	0	0	0	0	0	0	0	0	0	0	0	0	0	0	0	0	0	0
hsa-miR-96-3p	AATCATGTGCAGTGCCAATATG	1	hsa-miR-96-3p	0	0	0	0	0	0	0	0	0	0	0	0	0	0	0	0	0	0	0
hsa-miR-96-5p	TTTGGCACTAGCACATTTTTGCT	1	hsa-miR-96-5p	0	0	1	0.333333	0	0	0	0	0	0	0	0	0	0	0	0	0	0	0
hsa-miR-98-3p	CTATACAACTTACTACTTTCCC	1	hsa-miR-98-3p	2	1	2	1.66667	1	0	0	0	0.25	0	0	0	0	0	0	0	1	0	0.25
hsa-miR-98-5p	TGAGGTAGTAAGTTGTATTGTT	1	hsa-miR-98-5p	929	1058	1101	1029.33	517	561	366	569	503.25	253	514	531	334	408	461	330	380	368	384.75
hsa-miR-99a-3p	CAAGCTCGCTTCTATGGGTCTG	1	hsa-miR-99a-3p	13	14	8	11.6667	3	4	1	2	2.5	0	2	2	1	1.25	3	2	1	1	1.75
hsa-miR-99a-5p	AACCCGTAGATCCGATCTTGTG	1	hsa-miR-99a-5p	48477	53309	34916	45567.3	9055	35540	4819	10371	14946.2	4590	9796	4360	5107	5963.25	3284	4348	2938	3056	3406.5
hsa-miR-99b-3p	CAAGCTCGTGTCTGTGGGTCCG	1	hsa-miR-99b-3p	249	258	267	258	145	191	138	199	168.25	191	161	148	150	162.5	130	125	101	137	123.25
hsa-miR-99b-5p	CACCCGTAGAACCGACCTTGCG	1	hsa-miR-99b-5p	6213	6845	6613	6557	2725	5862	2394	3837	3704.5	3116	2892	2114	2978	2775	1626	1929	1636	2312	1875.75
hsa-miR-100-3p	CAAGCTTGTATCTATAGGTATG	1	hsa-miR-100-3p	0	0	0	0	1	0	0	0	0.25	0	1	2	3	1.5	1	1	2	4	2
hsa-miR-100-5p	AACCCGTAGATCCGAACTTGTG	1	hsa-miR-100-5p	1360	1657	1127	1381.33	27459	2400	26222	27924	21001.2	68157	32810	45789	81093	56962.2	45122	48735	51947	82688	57123
hsa-miR-101-3p	TACAGTACTGTGATAACTGAA	2	hsa-miR-101-3p	4673	3483	3652	3936	1090	2189	893	1365	1384.25	588	1030	630	1101	837.25	497	748	545	763	638.25
hsa-miR-101-5p	CAGTTATCACAGTGCTGATGCT	1	hsa-miR-101-5p	1	0	0	0.333333	0	0	0	0	0	0	0	0	0	0	0	0	0	0	0
hsa-miR-103a-2-5p	AGCTTCTTTACAGTGCTGCCTTG	1	hsa-miR-103a-2-5p	0	0	0	0	0	0	0	0	0	0	0	0	0	0	0	0	0	0	0
hsa-miR-103a-3p	AGCAGCATTGTACAGGGCTATGA	2	hsa-miR-103a-3p	3701	5381	5846	4976	2623	2222	3884	3466	3048.75	610	3348	2957	2214	2282.25	2514	2497	1943	2765	2429.75
hsa-miR-103b	TCATAGCCCTGTACAATGCTGCT	2	hsa-miR-103b	0	0	0	0	0	0	0	0	0	0	0	0	0	0	0	0	0	0	0
hsa-miR-105-3p	ACGGATGTTTGAGCATGTGCTA	2	hsa-miR-105-3p	0	0	0	0	0	0	0	0	0	0	0	0	0	0	0	0	0	0	0
hsa-miR-105-5p	TCAAATGCTCAGACTCCTGTGGT	2	hsa-miR-105-5p	0	0	0	0	0	0	0	0	0	0	0	0	0	0	0	0	0	0	0
hsa-miR-106a-3p	CTGCAATGTAAGCACTTCTTAC	1	hsa-miR-106a-3p	0	0	0	0	0	0	0	0	0	0	0	0	0	0	0	0	0	0	0
hsa-miR-106a-5p	AAAAGTGCTTACAGTGCAGGTAG	1	hsa-miR-106a-5p	2	3	3	2.66667	11	2	11	12	9	3	10	12	6	7.75	14	10	15	9	12
hsa-miR-106b-3p	CCGCACTGTGGGTACTTGCTGC	1	hsa-miR-106b-3p	180	159	185	174.667	116	103	127	115	115.25	72	119	161	112	116	117	112	101	120	112.5
hsa-miR-106b-5p	TAAAGTGCTGACAGTGCAGAT	1	hsa-miR-106b-5p	63	60	52	58.3333	55	22	50	51	44.5	18	49	57	50	43.5	43	43	57	48	47.75
hsa-miR-107	AGCAGCATTGTACAGGGCTATCA	1	hsa-miR-107	143	163	139	148.333	61	62	62	59	61	23	60	73	49	51.25	64	51	65	51	57.75
hsa-miR-122-3p	AACGCCATTATCACACTAAATA	1	hsa-miR-122-3p	0	0	0	0	0	0	0	0	0	0	0	0	0	0	0	0	0	0	0
hsa-miR-122-5p	TGGAGTGTGACAATGGTGTTTG	1	hsa-miR-122-5p	11	8	14	11	8	14	0	16	9.5	17	8	19	19	15.75	0	1	8	1	2.5
hsa-miR-124-3p	TAAGGCACGCGGTGAATGCC	3	hsa-miR-124-3p	1	0	1	0.666667	1	0	3	0	1	17	2	0	0	4.75	0	0	3	13	4
hsa-miR-124-5p	CGTGTTCACAGCGGACCTTGAT	3	hsa-miR-124-5p	0	0	0	0	0	0	0	0	0	0	0	0	0	0	0	0	0	0	0
hsa-miR-125a-3p	ACAGGTGAGGTTCTTGGGAGCC	1	hsa-miR-125a-3p	22	24	24	23.3333	9	22	11	16	14.5	10	16	17	13	14	15	10	12	15	13
hsa-miR-125a-5p	TCCCTGAGACCCTTTAACCTGTGA	1	hsa-miR-125a-5p	13055	13138	14786	13659.7	2116	6750	1665	2915	3361.5	473	2262	1041	1205	1245.25	774	1065	424	902	791.25
hsa-miR-125b-1-3p	ACGGGTTAGGCTCTTGGGAGCT	1	hsa-miR-125b-1-3p	32	31	12	25	72	51	60	96	69.75	158	88	149	178	143.25	129	99	171	189	147
hsa-miR-125b-2-3p	TCACAAGTCAGGCTCTTGGGAC	1	hsa-miR-125b-2-3p	268	297	242	269	135	167	77	81	115	88	94	108	67	89.25	115	65	89	70	84.75
hsa-miR-125b-5p	TCCCTGAGACCCTAACTTGTGA	2	hsa-miR-125b-5p	6475	7365	5058	6299.33	1827	3579	1357	2233	2249	893	2097	1456	1974	1605	1413	1454	1282	2194	1585.75
hsa-miR-126-3p	TCGTACCGTGAGTAATAATGCG	1	hsa-miR-126-3p	141162	138480	120239	133294	70805	92337	57709	76431	74320.5	43780	79979	56649	71570	62994.5	58113	56549	46118	63528	56077
hsa-miR-126-5p	CATTATTACTTTTGGTACGCG	1	hsa-miR-126-5p	4830	4649	3614	4364.33	3000	2301	1773	2477	2387.75	1199	2516	2070	2322	2026.75	2042	1694	1913	2200	1962.25
hsa-miR-127-3p	TCGGATCCGTCTGAGCTTGGCT	1	hsa-miR-127-3p	168	199	156	174.333	78	163	60	72	93.25	137	111	126	45	104.75	120	62	119	63	91
hsa-miR-127-5p	CTGAAGCTCAGAGGGCTCTGAT	1	hsa-miR-127-5p	21	21	15	19	9	10	5	4	7	10	7	6	9	8	5	6	11	11	8.25
hsa-miR-128-1-5p	CGGGGCCGTAGCACTGTCTGAGA	1	hsa-miR-128-1-5p	0	0	0	0	0	0	0	1	0.25	1	0	0	0	0.25	1	0	1	1	0.75
hsa-miR-128-2-5p	GGGGGCCGATACACTGTACGAGA	1	hsa-miR-128-2-5p	0	0	0	0	0	0	0	0	0	0	0	0	0	0	0	0	0	0	0
hsa-miR-128-3p	TCACAGTGAACCGGTCTCTTT	2	hsa-miR-128-3p	944	846	699	829.667	743	642	516	440	585.25	2063	626	629	579	974.25	574	363	605	1479	755.25
hsa-miR-129-1-3p	AAGCCCTTACCCCAAAAAGTAT	1	hsa-miR-129-1-3p	0	0	0	0	0	0	0	0	0	0	0	0	0	0	0	0	0	0	0
hsa-miR-129-2-3p	AAGCCCTTACCCCAAAAAGCAT	1	hsa-miR-129-2-3p	0	0	0	0	0	0	0	0	0	1	0	0	0	0.25	0	0	0	0	0
hsa-miR-129-5p	CTTTTTGCGGTCTGGGCTTGC	2	hsa-miR-129-5p	2	1	0	1	2	1	3	2	2	23	4	1	2	7.5	0	0	4	13	4.25
hsa-miR-130a-3p	CAGTGCAATGTTAAAAGGGCAT	1	hsa-miR-130a-3p	84	64	70	72.6667	20	40	17	24	25.25	5	21	14	12	13	10	9	12	8	9.75
hsa-miR-130a-5p	TTCACATTGTGCTACTGTCTGC	1	hsa-miR-130a-5p	0	0	0	0	0	0	0	0	0	0	0	0	0	0	0	0	0	0	0
hsa-miR-130b-3p	CAGTGCAATGATGAAAGGGCAT	1	hsa-miR-130b-3p	5	4	4	4.33333	7	2	12	9	7.5	4	9	14	9	9	12	10	18	12	13
hsa-miR-130b-5p	ACTCTTTCCCTGTTGCACTAC	1	hsa-miR-130b-5p	40	34	31	35	199	39	107	81	106.5	229	86	171	199	171.25	159	92	70	169	122.5
hsa-miR-132-3p	TAACAGTCTACAGCCATGGTCG	1	hsa-miR-132-3p	18	44	11	24.3333	6	13	8	8	8.75	18	12	7	5	10.5	5	6	10	14	8.75
hsa-miR-132-5p	ACCGTGGCTTTCGATTGTTACT	1	hsa-miR-132-5p	9	21	7	12.3333	3	10	3	3	4.75	10	6	3	2	5.25	3	3	3	8	4.25
hsa-miR-133a-3p	TTTGGTCCCCTTCAACCAGCTG	2	hsa-miR-133a-3p	0	0	2	0.666667	0	0	0	0	0	0	0	0	0	0	0	0	0	0	0
hsa-miR-133a-5p	AGCTGGTAAAATGGAACCAAAT	2	hsa-miR-133a-5p	0	0	0	0	0	0	0	0	0	0	0	0	0	0	0	0	0	0	0
hsa-miR-133b	TTTGGTCCCCTTCAACCAGCTA	1	hsa-miR-133b	0	0	0	0	0	0	0	0	0	0	0	0	0	0	0	0	0	0	0
hsa-miR-134-3p	CCTGTGGGCCACCTAGTCACCAA	1	hsa-miR-134-3p	0	0	0	0	0	0	0	0	0	0	0	0	0	0	0	0	0	0	0
hsa-miR-134-5p	TGTGACTGGTTGACCAGAGGGG	1	hsa-miR-134-5p	89	126	84	99.6667	68	67	89	89	78.25	87	94	114	96	97.75	100	107	134	89	107.5
hsa-miR-135a-3p	TATAGGGATTGGAGCCGTGGCG	1	hsa-miR-135a-3p	0	0	0	0	0	0	0	0	0	0	0	0	0	0	0	0	0	0	0
hsa-miR-135a-5p	TATGGCTTTTTATTCCTATGTGA	2	hsa-miR-135a-5p	2	2	2	2	0	0	0	0	0	1	0	0	0	0.25	0	0	0	3	0.75
hsa-miR-135b-3p	ATGTAGGGCTAAAAGCCATGGG	1	hsa-miR-135b-3p	0	0	0	0	0	0	0	0	0	0	0	0	0	0	0	0	0	0	0
hsa-miR-135b-5p	TATGGCTTTTCATTCCTATGTGA	1	hsa-miR-135b-5p	0	0	0	0	0	0	0	0	0	1	0	0	0	0.25	0	0	0	0	0
hsa-miR-136-3p	CATCATCGTCTCAAATGAGTCT	1	hsa-miR-136-3p	165	170	115	150	56	94	33	35	54.5	43	47	73	51	53.5	48	47	70	53	54.5
hsa-miR-136-5p	ACTCCATTTGTTTTGATGATGGA	1	hsa-miR-136-5p	26	28	18	24	6	12	3	4	6.25	2	7	3	4	4	3	5	4	5	4.25
hsa-miR-137	TTATTGCTTAAGAATACGCGTAG	1	hsa-miR-137	0	1	1	0.666667	2	0	1	1	1	2	2	2	3	2.25	6	6	3	14	7.25
hsa-miR-138-1-3p	GCTACTTCACAACACCAGGGCC	1	hsa-miR-138-1-3p	0	0	0	0	0	0	0	0	0	0	0	0	0	0	0	0	0	0	0
hsa-miR-138-2-3p	GCTATTTCACGACACCAGGGTT	1	hsa-miR-138-2-3p	0	0	0	0	0	0	0	0	0	0	0	0	0	0	0	0	0	0	0
hsa-miR-138-5p	AGCTGGTGTTGTGAATCAGGCCG	2	hsa-miR-138-5p	0	0	0	0	0	0	0	0	0	3	0	0	0	0.75	0	0	0	4	1
hsa-miR-139-3p	TGGAGACGCGGCCCTGTTGGAGT	1	hsa-miR-139-3p	6	1	11	6	29	18	25	21	23.25	32	19	29	18	24.5	27	13	20	27	21.75
hsa-miR-139-5p	TCTACAGTGCACGTGTCTCCAGT	1	hsa-miR-139-5p	100	23	123	82	333	153	232	202	230	184	192	241	177	198.5	227	140	323	196	221.5
hsa-miR-140-3p	TACCACAGGGTAGAACCACGG	1	hsa-miR-140-3p	1689	1267	1390	1448.67	365	810	425	583	545.75	167	406	282	352	301.75	189	254	228	245	229
hsa-miR-140-5p	CAGTGGTTTTACCCTATGGTAG	1	hsa-miR-140-5p	685	522	462	556.333	139	186	104	163	148	31	119	65	104	79.75	55	80	51	92	69.5
hsa-miR-141-3p	TAACACTGTCTGGTAAAGATGG	1	hsa-miR-141-3p	0	0	0	0	0	0	0	0	0	0	0	0	0	0	0	0	0	0	0
hsa-miR-141-5p	CATCTTCCAGTACAGTGTTGGA	1	hsa-miR-141-5p	0	0	0	0	0	0	0	0	0	0	0	0	0	0	0	0	0	0	0
hsa-miR-142-3p	TGTAGTGTTTCCTACTTTATGGA	1	hsa-miR-142-3p	5	13	57	25	0	0	0	1	0.25	0	0	0	0	0	0	0	0	0	0
hsa-miR-142-5p	CATAAAGTAGAAAGCACTACT	1	hsa-miR-142-5p	6	12	70	29.3333	0	0	0	0	0	1	0	0	0	0.25	0	0	0	0	0
hsa-miR-143-3p	TGAGATGAAGCACTGTAGCTC	1	hsa-miR-143-3p	6507	4268	14318	8364.33	535	2097	466	1468	1141.5	257	436	247	580	380	41	154	162	206	140.75
hsa-miR-143-5p	GGTGCAGTGCTGCATCTCTGGT	1	hsa-miR-143-5p	17	9	18	14.6667	1	2	0	1	1	0	1	0	1	0.5	0	0	0	0	0
hsa-miR-144-3p	TACAGTATAGATGATGTACT	1	hsa-miR-144-3p	11	19	43	24.3333	0	6	0	1	1.75	1	1	0	0	0.5	0	1	0	0	0.25
hsa-miR-144-5p	GGATATCATCATATACTGTAAG	1	hsa-miR-144-5p	7	18	19	14.6667	0	6	0	0	1.5	0	0	0	0	0	0	0	0	0	0
hsa-miR-145-3p	GGATTCCTGGAAATACTGTTCT	1	hsa-miR-145-3p	46	26	68	46.6667	3	11	2	7	5.75	1	3	1	2	1.75	0	0	0	1	0.25
hsa-miR-145-5p	GTCCAGTTTTCCCAGGAATCCCT	1	hsa-miR-145-5p	53	42	86	60.3333	3	7	2	8	5	1	3	2	3	2.25	0	1	2	3	1.5
hsa-miR-146a-3p	CCTCTGAAATTCAGTTCTTCAG	1	hsa-miR-146a-3p	0	0	0	0	0	0	0	0	0	0	0	0	0	0	0	0	0	0	0
hsa-miR-146a-5p	TGAGAACTGAATTCCATGGGTT	1	hsa-miR-146a-5p	45	36	47	42.6667	12	32	13	31	22	19	18	23	56	29	100	15	35	121	67.75
hsa-miR-146b-3p	TGCCCTGTGGACTCAGTTCTGG	1	hsa-miR-146b-3p	11	9	7	9	3	5	2	3	3.25	1	3	0	1	1.25	2	1	0	0	0.75
hsa-miR-146b-5p	TGAGAACTGAATTCCATAGGCT	1	hsa-miR-146b-5p	2990	2917	1811	2572.67	842	1919	500	580	960.25	541	926	370	396	558.25	266	466	220	188	285
hsa-miR-147a	GTGTGTGGAAATGCTTCTGC	1	hsa-miR-147a	0	0	0	0	0	0	0	0	0	0	0	0	0	0	0	0	0	0	0
hsa-miR-147b	GTGTGCGGAAATGCTTCTGCTA	1	hsa-miR-147b	2	0	0	0.666667	0	1	0	0	0.25	0	0	0	0	0	0	0	0	0	0
hsa-miR-148a-3p	TCAGTGCACTACAGAACTTTGT	1	hsa-miR-148a-3p	27784	25484	21780	25016	5495	16660	2207	4149	7127.75	3070	4038	2239	2542	2972.25	1237	2240	1496	1093	1516.5
hsa-miR-148a-5p	AAAGTTCTGAGACACTCCGACT	1	hsa-miR-148a-5p	47	42	29	39.3333	25	33	10	14	20.5	17	12	11	11	12.75	6	9	8	4	6.75
hsa-miR-148b-3p	TCAGTGCATCACAGAACTTTGT	1	hsa-miR-148b-3p	1427	1441	1588	1485.33	707	837	427	550	630.25	369	492	633	543	509.25	445	433	490	460	457
hsa-miR-148b-5p	AAGTTCTGTTATACACTCAGGC	1	hsa-miR-148b-5p	46	50	40	45.3333	17	31	12	22	20.5	11	16	11	13	12.75	8	10	13	11	10.5
hsa-miR-149-3p	AGGGAGGGACGGGGGCTGTGC	1	hsa-miR-149-3p	0	0	0	0	0	0	0	0	0	0	0	0	0	0	0	0	0	0	0
hsa-miR-149-5p	TCTGGCTCCGTGTCTTCACTCCC	1	hsa-miR-149-5p	2	2	2	2	4	0	4	3	2.75	3	3	9	7	5.5	5	2	15	9	7.75
hsa-miR-150-3p	CTGGTACAGGCCTGGGGGACAG	1	hsa-miR-150-3p	0	0	0	0	0	0	0	0	0	0	0	0	0	0	0	0	0	0	0
hsa-miR-150-5p	TCTCCCAACCCTTGTACCAGTG	1	hsa-miR-150-5p	12	10	15	12.3333	1	4	0	1	1.5	1	2	0	0	0.75	0	0	0	1	0.25
hsa-miR-151a-3p	CTAGACTGAAGCTCCTTGAGG	1	hsa-miR-151a-3p	2564	2227	2078	2289.67	2102	2149	1905	2220	2094	2416	2298	1960	2586	2315	1494	1804	1828	2427	1888.25
hsa-miR-151a-5p	TCGAGGAGCTCACAGTCTAGT	1	hsa-miR-151a-5p	74	68	58	66.6667	31	34	24	34	30.75	24	40	29	23	29	25	21	54	21	30.25
hsa-miR-151b	TCGAGGAGCTCACAGTCT	1	hsa-miR-151b	0	0	0	0	0	0	0	0	0	1	0	0	0	0.25	0	0	1	0	0.25
hsa-miR-152-3p	TCAGTGCATGACAGAACTTGG	1	hsa-miR-152-3p	1191	1373	1929	1497.67	305	699	318	673	498.75	149	417	228	316	277.5	208	222	178	236	211
hsa-miR-152-5p	AGGTTCTGTGATACACTCCGACT	1	hsa-miR-152-5p	3	3	3	3	2	2	1	1	1.5	3	0	3	3	2.25	0	0	1	2	0.75
hsa-miR-153-3p	TTGCATAGTCACAAAAGTGATC	2	hsa-miR-153-3p	0	0	0	0	0	0	0	0	0	1	0	0	0	0.25	0	0	0	0	0
hsa-miR-153-5p	TCATTTTTGTGATGTTGCAGCT	1	hsa-miR-153-5p	0	0	0	0	0	0	0	0	0	0	0	0	0	0	0	0	0	0	0
hsa-miR-154-3p	AATCATACACGGTTGACCTATT	1	hsa-miR-154-3p	1	1	0	0.666667	1	0	1	0	0.5	0	0	1	0	0.25	0	2	3	1	1.5
hsa-miR-154-5p	TAGGTTATCCGTGTTGCCTTCG	1	hsa-miR-154-5p	4	7	2	4.33333	1	1	1	1	1	0	1	1	1	0.75	1	1	3	1	1.5
hsa-miR-155-3p	CTCCTACATATTAGCATTAACA	1	hsa-miR-155-3p	0	0	0	0	0	0	0	0	0	0	0	0	0	0	0	0	0	0	0
hsa-miR-155-5p	TTAATGCTAATCGTGATAGGGGT	1	hsa-miR-155-5p	1498	1749	2086	1777.67	1732	1963	1787	2092	1893.5	1426	1969	2424	1421	1810	1896	1699	2620	1703	1979.5
hsa-miR-181a-2-3p	ACCACTGACCGTTGACTGTACC	1	hsa-miR-181a-2-3p	121	122	100	114.333	67	88	52	51	64.5	75	71	62	91	74.75	73	60	52	69	63.5
hsa-miR-181a-3p	ACCATCGACCGTTGATTGTACC	1	hsa-miR-181a-3p	19	17	16	17.3333	55	19	44	50	42	67	50	72	85	68.5	78	53	88	107	81.5
hsa-miR-181a-5p	AACATTCAACGCTGTCGGTGAGT	2	hsa-miR-181a-5p	3499	3484	2833	3272	837	2135	746	1380	1274.5	540	1306	756	654	814	690	613	925	672	725
hsa-miR-181b-3p	CTCACTGAACAATGAATGCAA	1	hsa-miR-181b-3p	0	0	0	0	2	0	2	2	1.5	2	1	3	5	2.75	4	2	1	6	3.25
hsa-miR-181b-5p	AACATTCATTGCTGTCGGTGGGT	2	hsa-miR-181b-5p	1184	1190	991	1121.67	403	736	394	508	510.25	298	484	472	316	392.5	438	297	567	412	428.5
hsa-miR-181c-3p	AACCATCGACCGTTGAGTGGAC	1	hsa-miR-181c-3p	60	33	28	40.3333	15	17	5	9	11.5	7	8	6	6	6.75	12	5	5	7	7.25
hsa-miR-181c-5p	AACATTCAACCTGTCGGTGAGT	1	hsa-miR-181c-5p	153	95	73	107	24	51	8	20	25.75	8	15	7	6	9	10	5	6	4	6.25
hsa-miR-181d-3p	CCACCGGGGGATGAATGTCAC	1	hsa-miR-181d-3p	0	0	0	0	0	0	0	0	0	0	0	0	0	0	0	0	0	0	0
hsa-miR-181d-5p	AACATTCATTGTTGTCGGTGGGT	1	hsa-miR-181d-5p	655	440	418	504.333	128	242	48	123	135.25	60	98	48	37	60.75	102	38	49	41	57.5
hsa-miR-182-3p	TGGTTCTAGACTTGCCAACTA	1	hsa-miR-182-3p	0	0	0	0	0	0	0	0	0	0	0	0	0	0	0	0	0	0	0
hsa-miR-182-5p	TTTGGCAATGGTAGAACTCACACT	1	hsa-miR-182-5p	1	2	30	11	4	6	3	5	4.5	2	4	4	4	3.5	4	5	3	4	4
hsa-miR-183-3p	GTGAATTACCGAAGGGCCATAA	1	hsa-miR-183-3p	0	0	0	0	0	0	0	0	0	0	0	0	0	0	0	0	0	0	0
hsa-miR-183-5p	TATGGCACTGGTAGAATTCACT	1	hsa-miR-183-5p	1	1	16	6	1	2	2	4	2.25	2	1	2	3	2	1	3	1	2	1.75
hsa-miR-184	TGGACGGAGAACTGATAAGGGT	1	hsa-miR-184	0	0	0	0	0	0	0	0	0	0	0	0	0	0	0	0	0	0	0
hsa-miR-185-3p	AGGGGCTGGCTTTCCTCTGGTC	1	hsa-miR-185-3p	3	2	2	2.33333	4	2	3	7	4	3	9	5	3	5	5	2	6	3	4
hsa-miR-185-5p	TGGAGAGAAAGGCAGTTCCTGA	1	hsa-miR-185-5p	260	378	471	369.667	347	258	413	423	360.25	141	336	395	321	298.25	324	269	274	375	310.5
hsa-miR-186-3p	GCCCAAAGGTGAATTTTTTGGG	1	hsa-miR-186-3p	0	0	0	0	0	0	0	0	0	0	0	0	0	0	0	0	0	0	0
hsa-miR-186-5p	CAAAGAATTCTCCTTTTGGGCT	1	hsa-miR-186-5p	747	595	505	615.667	248	311	120	163	210.5	81	119	163	98	115.25	99	83	161	113	114
hsa-miR-187-3p	TCGTGTCTTGTGTTGCAGCCGG	1	hsa-miR-187-3p	9	13	8	10	1	5	0	1	1.75	0	2	0	1	0.75	0	0	0	0	0
hsa-miR-187-5p	GGCTACAACACAGGACCCGGGC	1	hsa-miR-187-5p	0	0	0	0	0	0	0	0	0	0	0	0	0	0	0	0	0	0	0
hsa-miR-188-3p	CTCCCACATGCAGGGTTTGCA	1	hsa-miR-188-3p	0	0	0	0	0	0	0	0	0	0	0	0	0	0	0	0	0	0	0
hsa-miR-188-5p	CATCCCTTGCATGGTGGAGGG	1	hsa-miR-188-5p	1	0	0	0.333333	2	1	1	1	1.25	1	2	2	2	1.75	1	1	2	2	1.5
hsa-miR-190a-3p	CTATATATCAAACATATTCCT	1	hsa-miR-190a-3p	0	0	0	0	0	0	0	0	0	0	0	0	0	0	0	0	0	0	0
hsa-miR-190a-5p	TGATATGTTTGATATATTAGGT	1	hsa-miR-190a-5p	4	3	3	3.33333	0	0	0	1	0.25	0	0	0	0	0	0	0	0	0	0
hsa-miR-190b	TGATATGTTTGATATTGGGTT	1	hsa-miR-190b	2	1	2	1.66667	0	1	0	1	0.5	0	1	0	0	0.25	0	0	0	0	0
hsa-miR-191-3p	GCTGCGCTTGGATTTCGTCCCC	1	hsa-miR-191-3p	1	2	1	1.33333	4	1	2	3	2.5	5	2	3	4	3.5	3	1	2	3	2.25
hsa-miR-191-5p	CAACGGAATCCCAAAAGCAGCTG	1	hsa-miR-191-5p	2262	2663	2932	2619	1658	1406	1830	2088	1745.5	823	2144	1833	1567	1591.75	1733	1532	1314	1625	1551
hsa-miR-192-3p	CTGCCAATTCCATAGGTCACAG	1	hsa-miR-192-3p	0	0	0	0	0	0	0	0	0	0	0	0	0	0	0	0	0	0	0
hsa-miR-192-5p	CTGACCTATGAATTGACAGCC	1	hsa-miR-192-5p	843	692	594	709.667	127	517	77	160	220.25	77	110	63	90	85	42	55	46	51	48.5
hsa-miR-193a-3p	AACTGGCCTACAAAGTCCCAGT	1	hsa-miR-193a-3p	5	2	2	3	0	0	0	1	0.25	0	1	0	1	0.5	0	0	1	0	0.25
hsa-miR-193a-5p	TGGGTCTTTGCGGGCGAGATGA	1	hsa-miR-193a-5p	69	94	84	82.3333	42	82	76	116	79	37	101	80	59	69.25	77	56	36	90	64.75
hsa-miR-193b-3p	AACTGGCCCTCAAAGTCCCGCT	1	hsa-miR-193b-3p	55	35	49	46.3333	13	19	7	17	14	10	16	16	13	13.75	12	8	66	7	23.25
hsa-miR-193b-5p	CGGGGTTTTGAGGGCGAGATGA	1	hsa-miR-193b-5p	1	3	3	2.33333	0	2	0	1	0.75	0	1	2	0	0.75	0	0	1	0	0.25
hsa-miR-194-3p	CCAGTGGGGCTGCTGTTATCTG	1	hsa-miR-194-3p	1	0	3	1.33333	0	0	0	0	0	0	0	0	0	0	0	0	0	0	0
hsa-miR-194-5p	TGTAACAGCAACTCCATGTGGA	2	hsa-miR-194-5p	94	106	84	94.6667	14	33	12	21	20	2	16	6	8	8	4	8	3	6	5.25
hsa-miR-195-3p	CCAATATTGGCTGTGCTGCTCC	1	hsa-miR-195-3p	25	24	29	26	14	19	11	11	13.75	12	11	10	20	13.25	11	9	9	33	15.5
hsa-miR-195-5p	TAGCAGCACAGAAATATTGGC	1	hsa-miR-195-5p	58	77	72	69	17	26	19	25	21.75	3	18	13	9	10.75	10	10	8	12	10
hsa-miR-196a-3p	CGGCAACAAGAAACTGCCTGAG	1	hsa-miR-196a-3p	0	0	0	0	0	0	0	0	0	0	0	0	1	0.25	0	0	0	0	0
hsa-miR-196a-5p	TAGGTAGTTTCATGTTGTTGGG	2	hsa-miR-196a-5p	8	6	42	18.6667	2	3	5	22	8	1	0	4	13	4.5	3	0	2	12	4.25
hsa-miR-196b-3p	TCGACAGCACGACACTGCCTTC	1	hsa-miR-196b-3p	0	0	0	0	0	0	0	0	0	0	0	0	0	0	0	0	0	0	0
hsa-miR-196b-5p	TAGGTAGTTTCCTGTTGTTGGG	1	hsa-miR-196b-5p	271	293	291	285	83	112	73	93	90.25	26	77	70	55	57	77	66	69	68	70
hsa-miR-197-3p	TTCACCACCTTCTCCACCCAGC	1	hsa-miR-197-3p	104	97	75	92	86	53	50	120	77.25	48	99	81	82	77.5	58	51	213	96	104.5
hsa-miR-197-5p	CGGGTAGAGAGGGCAGTGGGAGG	1	hsa-miR-197-5p	0	0	0	0	0	0	0	0	0	0	0	0	0	0	0	0	0	0	0
hsa-miR-198	GGTCCAGAGGGGAGATAGGTTC	1	hsa-miR-198	0	0	0	0	0	0	0	0	0	0	0	0	0	0	0	0	0	0	0
hsa-miR-199a-3p	ACAGTAGTCTGCACATTGGTTA	2	hsa-miR-199a-3p,hsa-miR-199b-3p	1913	2694	1821	2142.67	390	1079	355	446	567.5	81	539	356	220	299	183	265	221	186	213.75
hsa-miR-199a-5p	CCCAGTGTTCAGACTACCTGTTC	2	hsa-miR-199a-5p	585	836	534	651.667	215	237	152	160	191	94	175	176	191	159	130	176	121	119	136.5
hsa-miR-199b-3p	ACAGTAGTCTGCACATTGGTTA	1	hsa-miR-199a-3p,hsa-miR-199b-3p	1333	1938	1384	1551.67	299	778	275	391	435.75	69	397	270	182	229.5	135	217	161	143	164
hsa-miR-199b-5p	CCCAGTGTTTAGACTATCTGTTC	1	hsa-miR-199b-5p	27	26	59	37.3333	11	12	13	12	12	2	7	7	6	5.5	0	3	4	3	2.5
hsa-miR-200a-3p	TAACACTGTCTGGTAACGATGT	1	hsa-miR-200a-3p	13	12	10	11.6667	4	8	1	6	4.75	1	2	1	1	1.25	0	1	0	0	0.25
hsa-miR-200a-5p	CATCTTACCGGACAGTGCTGGA	1	hsa-miR-200a-5p	0	0	0	0	0	0	0	0	0	0	0	0	0	0	0	0	0	0	0
hsa-miR-200b-3p	TAATACTGCCTGGTAATGATGA	1	hsa-miR-200b-3p	11	14	20	15	7	11	4	4	6.5	3	4	3	3	3.25	2	4	3	2	2.75
hsa-miR-200b-5p	CATCTTACTGGGCAGCATTGGA	1	hsa-miR-200b-5p	0	0	0	0	0	0	0	0	0	0	0	0	0	0	0	0	0	0	0
hsa-miR-200c-3p	TAATACTGCCGGGTAATGATGGA	1	hsa-miR-200c-3p	18	23	16	19	4	12	4	5	6.25	1	7	3	2	3.25	4	3	2	2	2.75
hsa-miR-200c-5p	CGTCTTACCCAGCAGTGTTTGG	1	hsa-miR-200c-5p	0	0	0	0	0	0	0	0	0	0	0	0	0	0	0	0	0	0	0
hsa-miR-202-3p	AGAGGTATAGGGCATGGGAA	1	hsa-miR-202-3p	0	0	0	0	0	0	0	0	0	0	0	0	0	0	0	0	0	0	0
hsa-miR-202-5p	TTCCTATGCATATACTTCTTTG	1	hsa-miR-202-5p	0	0	0	0	0	0	0	0	0	0	0	0	0	0	0	0	0	0	0
hsa-miR-203a	GTGAAATGTTTAGGACCACTAG	1	hsa-miR-203a	82	55	84	73.6667	12	28	9	32	20.25	5	12	8	10	8.75	2	6	15	5	7
hsa-miR-203b-3p	TTGAACTGTTAAGAACCACTGGA	1	hsa-miR-203b-3p	0	0	0	0	0	0	0	0	0	0	0	0	0	0	0	0	0	0	0
hsa-miR-203b-5p	TAGTGGTCCTAAACATTTCACA	1	hsa-miR-203b-5p	0	0	0	0	0	0	0	0	0	0	0	0	0	0	0	0	0	0	0
hsa-miR-204-3p	GCTGGGAAGGCAAAGGGACGT	1	hsa-miR-204-3p	9	8	4	7	1	5	0	3	2.25	3	1	0	1	1.25	1	1	1	0	0.75
hsa-miR-204-5p	TTCCCTTTGTCATCCTATGCCT	1	hsa-miR-204-5p	832	703	370	635	160	326	50	91	156.75	87	106	61	75	82.25	41	67	64	56	57
hsa-miR-205-3p	GATTTCAGTGGAGTGAAGTTC	1	hsa-miR-205-3p	0	0	0	0	0	0	0	0	0	0	0	0	0	0	0	0	0	0	0
hsa-miR-205-5p	TCCTTCATTCCACCGGAGTCTG	1	hsa-miR-205-5p	0	0	0	0	0	0	0	0	0	0	0	0	0	0	0	0	0	0	0
hsa-miR-206	TGGAATGTAAGGAAGTGTGTGG	1	hsa-miR-206	0	0	0	0	0	0	0	0	0	0	0	0	0	0	0	0	0	0	0
hsa-miR-208a-3p	ATAAGACGAGCAAAAAGCTTGT	1	hsa-miR-208a-3p	0	0	0	0	0	0	0	0	0	0	0	0	0	0	0	0	0	0	0
hsa-miR-208a-5p	GAGCTTTTGGCCCGGGTTATAC	1	hsa-miR-208a-5p	0	0	0	0	0	0	0	0	0	0	0	0	0	0	0	0	0	0	0
hsa-miR-208b-3p	ATAAGACGAACAAAAGGTTTGT	1	hsa-miR-208b-3p	0	0	0	0	0	0	0	0	0	0	0	0	0	0	0	0	0	0	0
hsa-miR-208b-5p	AAGCTTTTTGCTCGAATTATGT	1	hsa-miR-208b-5p	0	0	0	0	0	0	0	0	0	0	0	0	0	0	0	0	0	0	0
hsa-miR-210-3p	CTGTGCGTGTGACAGCGGCTGA	1	hsa-miR-210-3p	129	77	86	97.3333	16	35	15	26	23	5	11	9	10	8.75	6	9	6	9	7.5
hsa-miR-210-5p	AGCCCCTGCCCACCGCACACTG	1	hsa-miR-210-5p	0	0	0	0	0	0	0	0	0	0	0	0	0	0	0	0	0	0	0
hsa-miR-211-3p	GCAGGGACAGCAAAGGGGTGC	1	hsa-miR-211-3p	0	0	0	0	0	0	0	0	0	0	0	0	0	0	0	0	0	0	0
hsa-miR-211-5p	TTCCCTTTGTCATCCTTCGCCT	1	hsa-miR-211-5p	0	0	0	0	0	0	0	0	0	0	0	0	0	0	0	0	0	0	0
hsa-miR-212-3p	TAACAGTCTCCAGTCACGGCC	1	hsa-miR-212-3p	0	1	0	0.333333	0	1	0	0	0.25	0	0	0	0	0	0	0	0	0	0
hsa-miR-212-5p	ACCTTGGCTCTAGACTGCTTACT	1	hsa-miR-212-5p	5	11	5	7	2	8	3	2	3.75	16	4	2	2	6	1	1	4	9	3.75
hsa-miR-214-3p	ACAGCAGGCACAGACAGGCAGT	1	hsa-miR-214-3p	127	197	124	149.333	54	99	79	101	83.25	22	112	70	54	64.5	57	69	103	54	70.75
hsa-miR-214-5p	TGCCTGTCTACACTTGCTGTGC	1	hsa-miR-214-5p	58	70	43	57	12	31	10	13	16.5	6	14	6	9	8.75	3	11	5	6	6.25
hsa-miR-215-3p	TCTGTCATTTCTTTAGGCCAATA	1	hsa-miR-215-3p	0	0	0	0	0	0	0	0	0	0	0	0	0	0	0	0	0	0	0
hsa-miR-215-5p	ATGACCTATGAATTGACAGAC	1	hsa-miR-215-5p	5	3	3	3.66667	2	5	1	1	2.25	0	0	0	2	0.5	0	1	0	0	0.25
hsa-miR-216a-3p	TCACAGTGGTCTCTGGGATTAT	1	hsa-miR-216a-3p	2	6	10	6	17	5	29	23	18.5	31	23	39	50	35.75	55	35	52	59	50.25
hsa-miR-216a-5p	TAATCTCAGCTGGCAACTGTGA	1	hsa-miR-216a-5p	9	18	23	16.6667	7	12	11	17	11.75	12	15	25	18	17.5	24	12	22	19	19.25
hsa-miR-216b-3p	ACACACTTACCCGTAGAGATTCTA	1	hsa-miR-216b-3p	0	0	0	0	0	0	0	0	0	0	0	0	0	0	0	0	0	0	0
hsa-miR-216b-5p	AAATCTCTGCAGGCAAATGTGA	1	hsa-miR-216b-5p	6	17	17	13.3333	4	11	6	13	8.5	3	12	6	9	7.5	3	7	5	9	6
hsa-miR-217	TACTGCATCAGGAACTGATTGGA	1	hsa-miR-217	37	98	127	87.3333	95	53	160	113	105.25	75	105	228	178	146.5	204	143	217	207	192.75
hsa-miR-218-1-3p	ATGGTTCCGTCAAGCACCATGG	1	hsa-miR-218-1-3p	0	0	0	0	0	0	0	0	0	0	0	0	0	0	0	0	0	0	0
hsa-miR-218-2-3p	CATGGTTCTGTCAAGCACCGCG	1	hsa-miR-218-2-3p	0	0	0	0	0	0	0	0	0	0	0	0	0	0	0	0	0	0	0
hsa-miR-218-5p	TTGTGCTTGATCTAACCATGT	2	hsa-miR-218-5p	137	122	77	112	87	62	34	61	61	118	51	66	86	80.25	107	60	89	140	99
hsa-miR-219a-1-3p	AGAGTTGAGTCTGGACGTCCCG	1	hsa-miR-219a-1-3p	0	1	2	1	1	3	1	1	1.5	3	3	1	3	2.5	1	1	2	1	1.25
hsa-miR-219a-2-3p	AGAATTGTGGCTGGACATCTGT	1	hsa-miR-219a-2-3p	0	0	0	0	0	0	0	0	0	3	0	0	0	0.75	0	0	0	3	0.75
hsa-miR-219a-5p	TGATTGTCCAAACGCAATTCT	2	hsa-miR-219a-5p	0	0	0	0	0	0	0	0	0	1	1	0	0	0.5	0	0	0	0	0
hsa-miR-219b-3p	AGAATTGCGTTTGGACAATCAGT	1	hsa-miR-219b-3p	0	0	0	0	0	0	0	0	0	0	0	0	0	0	0	0	0	0	0
hsa-miR-219b-5p	AGATGTCCAGCCACAATTCTCG	1	hsa-miR-219b-5p	0	0	0	0	0	0	0	0	0	0	0	0	0	0	0	0	0	0	0
hsa-miR-221-3p	AGCTACATTGTCTGCTGGGTTTC	1	hsa-miR-221-3p	1600	1556	1303	1486.33	3444	1037	3592	3665	2934.5	918	3972	4701	2812	3100.75	3831	3628	2961	3889	3577.25
hsa-miR-221-5p	ACCTGGCATACAATGTAGATTT	1	hsa-miR-221-5p	136	122	102	120	90	76	59	56	70.25	29	61	77	46	53.25	51	50	46	54	50.25
hsa-miR-222-3p	AGCTACATCTGGCTACTGGGT	1	hsa-miR-222-3p	1385	1114	863	1120.67	1423	964	899	1006	1073	547	950	1380	628	876.25	869	679	1088	655	822.75
hsa-miR-222-5p	CTCAGTAGCCAGTGTAGATCCT	1	hsa-miR-222-5p	7	2	0	3	6	3	4	2	3.75	1	1	6	12	5	2	3	4	17	6.5
hsa-miR-223-3p	TGTCAGTTTGTCAAATACCCCA	1	hsa-miR-223-3p	5	11	63	26.3333	0	0	0	0	0	0	0	0	0	0	0	0	0	0	0
hsa-miR-223-5p	CGTGTATTTGACAAGCTGAGTT	1	hsa-miR-223-5p	1	2	20	7.66667	0	0	0	0	0	0	0	0	0	0	0	0	0	0	0
hsa-miR-224-3p	AAAATGGTGCCCTAGTGACTACA	1	hsa-miR-224-3p	0	0	0	0	0	0	0	0	0	0	0	0	0	0	1	0	0	0	0.25
hsa-miR-224-5p	CAAGTCACTAGTGGTTCCGTT	1	hsa-miR-224-5p	44	44	47	45	98	59	65	89	77.75	104	126	118	120	117	122	115	60	146	110.75
hsa-miR-296-3p	GAGGGTTGGGTGGAGGCTCTCC	1	hsa-miR-296-3p	0	0	0	0	0	0	0	0	0	0	0	1	0	0.25	0	0	1	0	0.25
hsa-miR-296-5p	AGGGCCCCCCCTCAATCCTGT	1	hsa-miR-296-5p	0	0	0	0	0	0	0	0	0	0	0	0	0	0	0	0	0	0	0
hsa-miR-297	ATGTATGTGTGCATGTGCATG	1	hsa-miR-297	0	0	0	0	0	0	0	0	0	0	0	0	0	0	0	0	0	0	0
hsa-miR-298	AGCAGAAGCAGGGAGGTTCTCCCA	1	hsa-miR-298	0	0	0	0	0	0	0	0	0	0	0	0	0	0	0	0	0	0	0
hsa-miR-299-3p	TATGTGGGATGGTAAACCGCTT	1	hsa-miR-299-3p	5	2	1	2.66667	3	2	2	2	2.25	2	2	5	2	2.75	2	1	5	3	2.75
hsa-miR-299-5p	TGGTTTACCGTCCCACATACAT	1	hsa-miR-299-5p	2	2	1	1.66667	2	1	1	1	1.25	0	1	1	2	1	0	1	5	1	1.75
hsa-miR-300	TATACAAGGGCAGACTCTCTCT	1	hsa-miR-300	0	0	0	0	0	0	0	0	0	0	0	0	0	0	0	0	0	0	0
hsa-miR-301a-3p	CAGTGCAATAGTATTGTCAAAGC	1	hsa-miR-301a-3p	2	2	2	2	1	1	2	1	1.25	0	3	3	2	2	1	2	1	1	1.25
hsa-miR-301a-5p	GCTCTGACTTTATTGCACTACT	1	hsa-miR-301a-5p	9	8	9	8.66667	14	4	5	8	7.75	9	4	10	9	8	5	4	10	12	7.75
hsa-miR-301b	CAGTGCAATGATATTGTCAAAGC	1	hsa-miR-301b	0	2	1	1	4	0	3	3	2.5	2	3	3	4	3	4	4	1	5	3.5
hsa-miR-302a-3p	TAAGTGCTTCCATGTTTTGGTGA	1	hsa-miR-302a-3p	0	0	0	0	0	0	0	0	0	0	0	0	0	0	0	0	0	0	0
hsa-miR-302a-5p	ACTTAAACGTGGATGTACTTGCT	1	hsa-miR-302a-5p	0	0	0	0	0	0	0	0	0	0	0	0	0	0	0	0	0	0	0
hsa-miR-302b-3p	TAAGTGCTTCCATGTTTTAGTAG	1	hsa-miR-302b-3p	0	0	0	0	0	0	0	0	0	0	0	0	0	0	0	0	0	0	0
hsa-miR-302b-5p	ACTTTAACATGGAAGTGCTTTC	1	hsa-miR-302b-5p	0	0	0	0	0	0	0	0	0	0	0	0	0	0	0	0	0	0	0
hsa-miR-302c-3p	TAAGTGCTTCCATGTTTCAGTGG	1	hsa-miR-302c-3p	0	0	0	0	0	0	0	0	0	0	0	0	0	0	0	0	0	0	0
hsa-miR-302c-5p	TTTAACATGGGGGTACCTGCTG	1	hsa-miR-302c-5p	0	0	0	0	0	0	0	0	0	0	0	0	0	0	0	0	0	0	0
hsa-miR-302d-3p	TAAGTGCTTCCATGTTTGAGTGT	1	hsa-miR-302d-3p	0	0	0	0	0	0	0	0	0	0	0	0	0	0	0	0	0	0	0
hsa-miR-302d-5p	ACTTTAACATGGAGGCACTTGC	1	hsa-miR-302d-5p	0	0	0	0	0	0	0	0	0	0	0	0	0	0	0	0	0	0	0
hsa-miR-302e	TAAGTGCTTCCATGCTT	1	hsa-miR-302e	0	0	0	0	0	0	0	0	0	0	0	0	0	0	0	0	0	0	0
hsa-miR-302f	TAATTGCTTCCATGTTT	1	hsa-miR-302f	0	0	0	0	0	0	0	0	0	0	0	0	0	0	0	0	0	0	0
hsa-miR-320a	AAAAGCTGGGTTGAGAGGGCGA	1	hsa-miR-320a	2391	2830	3220	2813.67	985	2727	1514	2110	1834	730	1587	1390	1195	1225.5	1386	1123	947	1309	1191.25
hsa-miR-320b	AAAAGCTGGGTTGAGAGGGCAA	2	hsa-miR-320b	155	144	162	153.667	41	150	38	75	76	33	51	48	34	41.5	39	27	35	30	32.75
hsa-miR-320c	AAAAGCTGGGTTGAGAGGGT	2	hsa-miR-320c	49	44	55	49.3333	11	41	7	18	19.25	8	9	14	7	9.5	9	6	12	8	8.75
hsa-miR-320d	AAAAGCTGGGTTGAGAGGA	2	hsa-miR-320d	22	20	20	20.6667	4	19	4	13	10	4	5	4	5	4.5	2	3	2	4	2.75
hsa-miR-320e	AAAGCTGGGTTGAGAAGG	1	hsa-miR-320e	2	1	1	1.33333	0	1	0	0	0.25	0	0	0	0	0	0	0	0	0	0
hsa-miR-323a-3p	CACATTACACGGTCGACCTCT	1	hsa-miR-323a-3p	30	35	29	31.3333	39	27	26	30	30.5	38	35	58	43	43.5	41	34	34	37	36.5
hsa-miR-323a-5p	AGGTGGTCCGTGGCGCGTTCGC	1	hsa-miR-323a-5p	0	0	0	0	0	0	0	0	0	0	0	0	0	0	0	0	0	1	0.25
hsa-miR-323b-3p	CCCAATACACGGTCGACCTCTT	1	hsa-miR-323b-3p	6	11	6	7.66667	19	9	13	12	13.25	17	13	29	17	19	14	14	18	15	15.25
hsa-miR-323b-5p	AGGTTGTCCGTGGTGAGTTCGCA	1	hsa-miR-323b-5p	0	0	0	0	0	0	0	0	0	0	0	0	0	0	0	0	0	0	0
hsa-miR-324-3p	ACTGCCCCAGGTGCTGCTGG	1	hsa-miR-324-3p	10	6	5	7	3	2	1	3	2.25	0	3	3	1	1.75	3	2	5	2	3
hsa-miR-324-5p	CGCATCCCCTAGGGCATTGGTGT	1	hsa-miR-324-5p	16	13	12	13.6667	6	4	3	3	4	3	2	4	3	3	2	2	9	4	4.25
hsa-miR-325	CCTAGTAGGTGTCCAGTAAGTGT	1	hsa-miR-325	0	0	0	0	0	0	0	0	0	0	0	0	0	0	0	0	0	0	0
hsa-miR-326	CCTCTGGGCCCTTCCTCCAG	1	hsa-miR-326	32	12	10	18	5	4	1	4	3.5	1	3	2	1	1.75	1	0	4	0	1.25
hsa-miR-328-3p	CTGGCCCTCTCTGCCCTTCCGT	1	hsa-miR-328-3p	403	387	322	370.667	56	193	41	104	98.5	52	108	40	40	60	51	28	28	37	36
hsa-miR-328-5p	GGGGGGGCAGGAGGGGCTCAGGG	1	hsa-miR-328-5p	0	0	0	0	0	0	0	0	0	0	0	0	0	0	0	0	0	0	0
hsa-miR-329-3p	AACACACCTGGTTAACCTCTTT	2	hsa-miR-329-3p	19	21	16	18.6667	16	9	13	10	12	4	12	23	15	13.5	14	13	14	14	13.75
hsa-miR-329-5p	GAGGTTTTCTGGGTTTCTGTTTC	2	hsa-miR-329-5p	0	0	0	0	0	0	0	0	0	1	1	1	0	0.75	1	1	0	1	0.75
hsa-miR-330-3p	GCAAAGCACACGGCCTGCAGAGA	1	hsa-miR-330-3p	51	69	54	58	67	51	77	86	70.25	81	76	68	71	74	78	70	62	62	68
hsa-miR-330-5p	TCTCTGGGCCTGTGTCTTAGGC	1	hsa-miR-330-5p	22	14	14	16.6667	6	9	3	6	6	5	3	2	3	3.25	1	2	2	4	2.25
hsa-miR-331-3p	GCCCCTGGGCCTATCCTAGAA	1	hsa-miR-331-3p	45	27	27	33	15	12	11	15	13.25	6	14	17	13	12.5	12	7	24	12	13.75
hsa-miR-331-5p	CTAGGTATGGTCCCAGGGATCC	1	hsa-miR-331-5p	3	1	1	1.66667	4	1	4	4	3.25	1	2	5	5	3.25	3	3	3	4	3.25
hsa-miR-335-3p	TTTTTCATTATTGCTCCTGACC	1	hsa-miR-335-3p	79	152	94	108.333	57	41	29	52	44.75	91	23	74	205	98.25	53	72	73	123	80.25
hsa-miR-335-5p	TCAAGAGCAATAACGAAAAATGT	1	hsa-miR-335-5p	25	101	52	59.3333	7	36	5	13	15.25	3	13	7	19	10.5	12	9	11	17	12.25
hsa-miR-337-3p	CTCCTATATGATGCCTTTCTTC	1	hsa-miR-337-3p	16	17	8	13.6667	7	4	3	4	4.5	2	5	6	6	4.75	4	3	16	5	7
hsa-miR-337-5p	GAACGGCTTCATACAGGAGTT	1	hsa-miR-337-5p	4	7	5	5.33333	2	3	1	1	1.75	1	2	3	1	1.75	2	1	3	1	1.75
hsa-miR-338-3p	TCCAGCATCAGTGATTTTGTTG	1	hsa-miR-338-3p	3	2	1	2	0	2	0	0	0.5	0	0	0	0	0	0	0	0	0	0
hsa-miR-338-5p	AACAATATCCTGGTGCTGAGTG	1	hsa-miR-338-5p	11	11	16	12.6667	3	6	1	5	3.75	4	4	2	3	3.25	5	1	3	3	3
hsa-miR-339-3p	TGAGCGCCTCGACGACAGAGCCG	1	hsa-miR-339-3p	112	98	77	95.6667	24	60	24	32	35	14	30	31	27	25.5	16	19	23	24	20.5
hsa-miR-339-5p	TCCCTGTCCTCCAGGAGCTCACG	1	hsa-miR-339-5p	39	27	16	27.3333	20	8	26	23	19.25	5	21	30	28	21	15	21	22	27	21.25
hsa-miR-340-3p	TCCGTCTCAGTTACTTTATAGC	1	hsa-miR-340-3p	36	39	47	40.6667	19	31	11	21	20.5	13	16	11	16	14	7	12	9	15	10.75
hsa-miR-340-5p	TTATAAAGCAATGAGACTGATT	1	hsa-miR-340-5p	538	462	515	505	289	259	135	204	221.75	155	150	205	187	174.25	147	104	185	171	151.75
hsa-miR-342-3p	TCTCACACAGAAATCGCACCCGT	1	hsa-miR-342-3p	155	144	249	182.667	36	39	34	38	36.75	9	32	31	22	23.5	25	28	72	24	37.25
hsa-miR-342-5p	AGGGGTGCTATCTGTGATTGA	1	hsa-miR-342-5p	6	8	8	7.33333	2	7	2	5	4	1	4	0	1	1.5	1	1	0	1	0.75
hsa-miR-345-3p	GCCCTGAACGAGGGGTCTGGAG	1	hsa-miR-345-3p	0	0	0	0	0	0	0	0	0	0	0	0	0	0	0	0	0	0	0
hsa-miR-345-5p	GCTGACTCCTAGTCCAGGGCTC	1	hsa-miR-345-5p	38	26	29	31	43	13	24	27	26.75	23	25	33	31	28	36	16	27	26	26.25
hsa-miR-346	TGTCTGCCCGCATGCCTGCCTCT	1	hsa-miR-346	0	0	0	0	0	0	0	0	0	0	0	0	0	0	0	0	0	0	0
hsa-miR-361-3p	TCCCCCAGGTGTGATTCTGATTT	1	hsa-miR-361-3p	419	273	254	315.333	178	191	171	160	175	116	152	167	152	146.75	119	143	119	146	131.75
hsa-miR-361-5p	TTATCAGAATCTCCAGGGGTAC	1	hsa-miR-361-5p	105	129	125	119.667	62	37	55	66	55	15	61	62	48	46.5	58	44	59	66	56.75
hsa-miR-362-3p	AACACACCTATTCAAGGATTCA	1	hsa-miR-362-3p	0	0	0	0	0	0	0	0	0	0	0	0	0	0	0	0	0	0	0
hsa-miR-362-5p	AATCCTTGGAACCTAGGTGTGAGT	1	hsa-miR-362-5p	8	8	5	7	22	10	15	16	15.75	8	15	20	17	15	22	17	29	14	20.5
hsa-miR-363-3p	AATTGCACGGTATCCATCTGTA	1	hsa-miR-363-3p	14	16	16	15.3333	13	6	6	8	8.25	4	6	7	7	6	5	5	3	7	5
hsa-miR-363-5p	CGGGTGGATCACGATGCAATTT	1	hsa-miR-363-5p	0	0	0	0	0	0	0	0	0	0	0	0	0	0	0	0	0	0	0
hsa-miR-365a-3p	TAATGCCCCTAAAAATCCTTAT	1	hsa-miR-365a-3p,hsa-miR-365b-3p	33	29	24	28.6667	29	9	8	18	16	5	10	20	10	11.25	10	7	38	12	16.75
hsa-miR-365a-5p	AGGGACTTTTGGGGGCAGATGTG	1	hsa-miR-365a-5p	2	1	1	1.33333	2	2	2	4	2.5	3	2	3	3	2.75	3	2	4	3	3
hsa-miR-365b-3p	TAATGCCCCTAAAAATCCTTAT	1	hsa-miR-365a-3p,hsa-miR-365b-3p	37	23	24	28	27	9	7	18	15.25	3	12	18	11	11	7	9	33	13	15.5
hsa-miR-365b-5p	AGGGACTTTCAGGGGCAGCTGT	1	hsa-miR-365b-5p	1	1	1	1	4	3	5	9	5.25	8	5	6	3	5.5	7	6	5	7	6.25
hsa-miR-367-3p	AATTGCACTTTAGCAATGGTGA	1	hsa-miR-367-3p	0	0	0	0	0	0	0	0	0	0	0	0	0	0	0	0	0	0	0
hsa-miR-367-5p	ACTGTTGCTAATATGCAACTCT	1	hsa-miR-367-5p	0	0	0	0	0	0	0	0	0	0	0	0	0	0	0	0	0	0	0
hsa-miR-369-3p	AATAATACATGGTTGATCTTT	1	hsa-miR-369-3p	25	24	16	21.6667	14	8	8	9	9.75	2	12	18	8	10	10	8	14	12	11
hsa-miR-369-5p	AGATCGACCGTGTTATATTCGC	1	hsa-miR-369-5p	30	36	20	28.6667	14	23	13	13	15.75	16	22	17	19	18.5	12	18	14	15	14.75
hsa-miR-370-3p	GCCTGCTGGGGTGGAACCTGGT	1	hsa-miR-370-3p	172	204	150	175.333	450	150	499	631	432.5	718	760	1094	568	785	924	573	948	597	760.5
hsa-miR-370-5p	CAGGTCACGTCTCTGCAGTTAC	1	hsa-miR-370-5p	0	1	1	0.666667	2	1	2	2	1.75	0	1	2	3	1.5	2	3	3	2	2.5
hsa-miR-371a-3p	AAGTGCCGCCATCTTTTGAGTGT	1	hsa-miR-371a-3p	0	0	0	0	0	0	0	0	0	0	0	0	0	0	0	0	0	0	0
hsa-miR-371a-5p	ACTCAAACTGTGGGGGCACT	1	hsa-miR-371a-5p	0	0	0	0	0	0	0	0	0	0	0	0	0	0	0	0	0	0	0
hsa-miR-371b-3p	AAGTGCCCCCACAGTTTGAGTGC	1	hsa-miR-371b-3p	0	0	0	0	0	0	0	0	0	0	0	0	0	0	0	0	0	0	0
hsa-miR-371b-5p	ACTCAAAAGATGGCGGCACTTT	1	hsa-miR-371b-5p	0	0	0	0	0	0	0	0	0	0	0	0	0	0	0	0	0	0	0
hsa-miR-372-3p	AAAGTGCTGCGACATTTGAGCGT	1	hsa-miR-372-3p	1	1	0	0.666667	0	1	0	0	0.25	0	2	0	0	0.5	0	0	0	0	0
hsa-miR-372-5p	CCTCAAATGTGGAGCACTATTCT	1	hsa-miR-372-5p	0	0	0	0	0	0	0	0	0	0	0	0	0	0	0	0	0	0	0
hsa-miR-373-3p	GAAGTGCTTCGATTTTGGGGTGT	1	hsa-miR-373-3p	0	0	0	0	0	0	0	0	0	0	0	0	0	0	0	0	0	0	0
hsa-miR-373-5p	ACTCAAAATGGGGGCGCTTTCC	1	hsa-miR-373-5p	0	0	0	0	0	0	0	0	0	0	0	0	0	0	0	0	0	0	0
hsa-miR-374a-3p	CTTATCAGATTGTATTGTAATT	1	hsa-miR-374a-3p	87	58	76	73.6667	35	31	13	18	24.25	18	13	23	25	19.75	18	15	17	21	17.75
hsa-miR-374a-5p	TTATAATACAACCTGATAAGTG	1	hsa-miR-374a-5p	112	84	85	93.6667	41	30	21	26	29.5	8	27	24	30	22.25	17	20	19	30	21.5
hsa-miR-374b-3p	CTTAGCAGGTTGTATTATCATT	1	hsa-miR-374b-3p	6	5	5	5.33333	4	3	1	2	2.5	1	1	3	2	1.75	2	1	3	3	2.25
hsa-miR-374b-5p	ATATAATACAACCTGCTAAGTG	1	hsa-miR-374b-5p	250	197	227	224.667	147	79	90	105	105.25	50	104	82	123	89.75	76	94	78	111	89.75
hsa-miR-374c-3p	CACTTAGCAGGTTGTATTATAT	1	hsa-miR-374c-3p	0	0	0	0	0	0	0	0	0	0	0	0	0	0	0	0	0	0	0
hsa-miR-374c-5p	ATAATACAACCTGCTAAGTGCT	1	hsa-miR-374c-5p	0	0	0	0	0	0	0	0	0	0	0	0	0	0	0	0	0	0	0
hsa-miR-375	TTTGTTCGTTCGGCTCGCGTGA	1	hsa-miR-375	1	0	0	0.333333	0	0	0	0	0	0	0	0	0	0	0	0	0	0	0
hsa-miR-376a-2-5p	GGTAGATTTTCCTTCTATGGT	1	hsa-miR-376a-2-5p	0	0	0	0	0	0	0	0	0	0	0	0	0	0	0	0	0	0	0
hsa-miR-376a-3p	ATCATAGAGGAAAATCCACGT	2	hsa-miR-376a-3p	5	7	3	5	6	4	4	3	4.25	5	5	9	4	5.75	6	7	21	5	9.75
hsa-miR-376a-5p	GTAGATTCTCCTTCTATGAGTA	1	hsa-miR-376a-5p	2	3	1	2	1	1	0	0	0.5	0	0	0	0	0	0	0	0	0	0
hsa-miR-376b-3p	ATCATAGAGGAAAATCCATGTT	1	hsa-miR-376b-3p	0	0	0	0	0	0	0	0	0	0	0	0	0	0	0	0	1	0	0.25
hsa-miR-376b-5p	CGTGGATATTCCTTCTATGTTT	1	hsa-miR-376b-5p	1	1	0	0.666667	0	0	0	0	0	0	0	0	0	0	0	0	0	0	0
hsa-miR-376c-3p	AACATAGAGGAAATTCCACGT	1	hsa-miR-376c-3p	12	18	11	13.6667	8	6	4	5	5.75	3	5	13	7	7	10	6	26	6	12
hsa-miR-376c-5p	GGTGGATATTCCTTCTATGTT	1	hsa-miR-376c-5p	0	0	0	0	0	0	0	0	0	0	0	0	0	0	0	0	0	0	0
hsa-miR-377-3p	ATCACACAAAGGCAACTTTTGT	1	hsa-miR-377-3p	24	25	13	20.6667	13	13	7	7	10	6	9	10	8	8.25	8	9	18	12	11.75
hsa-miR-377-5p	AGAGGTTGCCCTTGGTGAATTC	1	hsa-miR-377-5p	1	5	1	2.33333	1	1	2	1	1.25	0	3	1	1	1.25	2	3	1	2	2
hsa-miR-378a-3p	ACTGGACTTGGAGTCAGAAGGC	1	hsa-miR-378a-3p	11	21	64	32	280	99	455	426	315	437	339	576	526	469.5	487	439	683	579	547
hsa-miR-378a-5p	CTCCTGACTCCAGGTCCTGTGT	1	hsa-miR-378a-5p	0	0	0	0	2	0	1	2	1.25	3	0	4	3	2.5	1	2	6	3	3
hsa-miR-378b	ACTGGACTTGGAGGCAGAA	1	hsa-miR-378b	0	0	0	0	0	0	0	0	0	0	0	0	0	0	0	0	0	0	0
hsa-miR-378c	ACTGGACTTGGAGTCAGAAGAGTGG	1	hsa-miR-378c	0	0	1	0.333333	5	1	7	5	4.5	8	6	8	9	7.75	9	6	12	11	9.5
hsa-miR-378d	ACTGGACTTGGAGTCAGAAA	2	hsa-miR-378d	0	0	0	0	3	0	3	3	2.25	3	2	5	5	3.75	4	3	7	5	4.75
hsa-miR-378e	ACTGGACTTGGAGTCAGGA	1	hsa-miR-378e	0	0	0	0	0	0	0	0	0	1	0	0	0	0.25	0	0	0	0	0
hsa-miR-378f	ACTGGACTTGGAGCCAGAAG	1	hsa-miR-378f	0	0	0	0	0	0	0	0	0	0	0	0	0	0	0	0	0	0	0
hsa-miR-378g	ACTGGGCTTGGAGTCAGAAG	1	hsa-miR-378g	0	0	0	0	0	0	0	0	0	0	0	0	0	0	0	0	0	0	0
hsa-miR-378h	ACTGGACTTGGTGTCAGATGG	1	hsa-miR-378h	0	0	0	0	0	0	0	0	0	0	0	0	0	0	0	0	0	0	0
hsa-miR-378i	ACTGGACTAGGAGTCAGAAGG	1	hsa-miR-378i	0	0	1	0.333333	9	3	4	5	5.25	16	3	28	2	12.25	15	4	35	7	15.25
hsa-miR-378j	ACTGGATTTGGAGCCAGAA	1	hsa-miR-378j	0	0	0	0	0	0	0	0	0	0	0	0	0	0	0	0	0	0	0
hsa-miR-379-3p	TATGTAACATGGTCCACTAACT	1	hsa-miR-379-3p	2	3	1	2	4	1	3	2	2.5	2	4	6	4	4	4	4	6	2	4
hsa-miR-379-5p	TGGTAGACTATGGAACGTAGG	1	hsa-miR-379-5p	278	445	314	345.667	257	315	374	371	329.25	331	565	423	423	435.5	373	497	455	428	438.25
hsa-miR-380-3p	TATGTAATATGGTCCACATCTT	1	hsa-miR-380-3p	0	0	0	0	0	0	0	0	0	0	0	0	0	0	0	0	1	0	0.25
hsa-miR-380-5p	TGGTTGACCATAGAACATGCGC	1	hsa-miR-380-5p	0	1	0	0.333333	1	0	1	1	0.75	2	2	0	1	1.25	1	1	1	2	1.25
hsa-miR-381-3p	TATACAAGGGCAAGCTCTCTGT	1	hsa-miR-381-3p	228	212	133	191	189	150	103	95	134.25	209	115	240	158	180.5	160	138	225	166	172.25
hsa-miR-381-5p	AGCGAGGTTGCCCTTTGTATAT	1	hsa-miR-381-5p	0	0	0	0	0	0	0	0	0	0	0	0	0	0	0	0	0	0	0
hsa-miR-382-3p	AATCATTCACGGACAACACTT	1	hsa-miR-382-3p	40	44	33	39	26	21	15	15	19.25	10	16	39	16	20.25	18	16	27	19	20
hsa-miR-382-5p	GAAGTTGTTCGTGGTGGATTCG	1	hsa-miR-382-5p	104	167	111	127.333	60	125	109	110	101	73	157	113	75	104.5	92	109	88	91	95
hsa-miR-383-3p	ACAGCACTGCCTGGTCAGA	1	hsa-miR-383-3p	0	0	0	0	0	0	0	0	0	0	0	0	0	0	0	0	0	0	0
hsa-miR-383-5p	AGATCAGAAGGTGATTGTGGCT	1	hsa-miR-383-5p	0	0	0	0	0	0	0	0	0	4	0	0	0	1	0	0	0	1	0.25
hsa-miR-384	ATTCCTAGAAATTGTTCATA	1	hsa-miR-384	0	0	0	0	0	0	0	0	0	0	0	0	0	0	0	0	0	0	0
hsa-miR-409-3p	GAATGTTGCTCGGTGAACCCCT	1	hsa-miR-409-3p	409	700	482	530.333	433	490	382	387	423	590	504	715	446	563.75	513	515	554	419	500.25
hsa-miR-409-5p	AGGTTACCCGAGCAACTTTGCAT	1	hsa-miR-409-5p	29	47	27	34.3333	21	20	21	21	20.75	7	29	31	17	21	20	32	21	22	23.75
hsa-miR-410-3p	AATATAACACAGATGGCCTGT	1	hsa-miR-410-3p	21	37	23	27	15	13	11	12	12.75	7	15	20	10	13	13	14	23	19	17.25
hsa-miR-410-5p	AGGTTGTCTGTGATGAGTTCG	1	hsa-miR-410-5p	0	0	0	0	0	0	0	1	0.25	1	0	0	0	0.25	0	0	0	0	0
hsa-miR-411-3p	TATGTAACACGGTCCACTAACC	1	hsa-miR-411-3p	17	22	14	17.6667	45	14	36	34	32.25	28	36	57	52	43.25	44	46	52	49	47.75
hsa-miR-411-5p	TAGTAGACCGTATAGCGTACG	1	hsa-miR-411-5p	228	310	181	239.667	183	194	198	218	198.25	148	271	257	263	234.75	195	299	258	279	257.75
hsa-miR-412-3p	ACTTCACCTGGTCCACTAGCCGT	1	hsa-miR-412-3p	0	0	0	0	0	0	0	0	0	0	0	0	0	0	0	0	0	0	0
hsa-miR-412-5p	TGGTCGACCAGTTGGAAAGTAAT	1	hsa-miR-412-5p	1	15	11	9	1	11	0	4	4	0	5	1	2	2	0	4	0	4	2
hsa-miR-421	ATCAACAGACATTAATTGGGCGC	1	hsa-miR-421	24	27	31	27.3333	32	16	32	26	26.5	19	22	31	16	22	23	16	28	19	21.5
hsa-miR-422a	ACTGGACTTAGGGTCAGAAGGC	1	hsa-miR-422a	0	0	0	0	0	0	0	0	0	0	1	0	1	0.5	0	0	0	2	0.5
hsa-miR-423-3p	AGCTCGGTCTGAGGCCCCTCAGT	1	hsa-miR-423-3p	4432	3909	4006	4115.67	3689	3351	3069	4175	3571	3678	4203	4233	3559	3918.25	5026	2733	3179	3405	3585.75
hsa-miR-423-5p	TGAGGGGCAGAGAGCGAGACTTT	1	hsa-miR-423-5p	409	400	365	391.333	293	359	257	366	318.75	285	379	405	275	336	422	257	557	306	385.5
hsa-miR-424-3p	CAAAACGTGAGGCGCTGCTAT	1	hsa-miR-424-3p	121	98	50	89.6667	45	68	60	27	50	44	60	86	28	54.5	100	49	38	52	59.75
hsa-miR-424-5p	CAGCAGCAATTCATGTTTTGAA	1	hsa-miR-424-5p	72	56	24	50.6667	20	15	16	7	14.5	3	16	16	6	10.25	11	8	13	9	10.25
hsa-miR-425-3p	ATCGGGAATGTCGTGTCCGCCC	1	hsa-miR-425-3p	30	21	24	25	17	11	14	17	14.75	6	15	17	16	13.5	15	10	17	10	13
hsa-miR-425-5p	AATGACACGATCACTCCCGTTGA	1	hsa-miR-425-5p	61	48	48	52.3333	146	49	103	96	98.5	89	105	132	127	113.25	107	105	179	121	128
hsa-miR-429	TAATACTGTCTGGTAAAACCGT	1	hsa-miR-429	1	2	0	1	0	0	0	0	0	0	0	0	0	0	0	0	0	0	0
hsa-miR-431-3p	CAGGTCGTCTTGCAGGGCTTCT	1	hsa-miR-431-3p	4	4	2	3.33333	0	3	1	3	1.75	0	1	1	2	1	1	1	3	1	1.5
hsa-miR-431-5p	TGTCTTGCAGGCCGTCATGCA	1	hsa-miR-431-5p	3	4	4	3.66667	1	3	3	3	2.5	1	2	3	0	1.5	0	1	6	3	2.5
hsa-miR-432-3p	CTGGATGGCTCCTCCATGTCT	1	hsa-miR-432-3p	0	0	0	0	0	0	0	0	0	0	0	0	0	0	0	0	0	0	0
hsa-miR-432-5p	TCTTGGAGTAGGTCATTGGGTGG	1	hsa-miR-432-5p	51	101	87	79.6667	19	59	29	39	36.5	22	36	36	25	29.75	30	36	35	26	31.75
hsa-miR-433-3p	ATCATGATGGGCTCCTCGGTGT	1	hsa-miR-433-3p	56	107	80	81	31	64	46	56	49.25	42	76	59	39	54	46	46	53	47	48
hsa-miR-433-5p	TACGGTGAGCCTGTCATTATTC	1	hsa-miR-433-5p	0	0	0	0	0	0	0	0	0	0	0	0	0	0	0	0	0	0	0
hsa-miR-448	TTGCATATGTAGGATGTCCCAT	1	hsa-miR-448	0	0	0	0	0	0	0	0	0	0	0	0	0	0	0	0	0	0	0
hsa-miR-449a	TGGCAGTGTATTGTTAGCTGGT	1	hsa-miR-449a	0	0	0	0	0	0	0	0	0	0	0	0	0	0	0	0	0	0	0
hsa-miR-449b-3p	CAGCCACAACTACCCTGCCACT	1	hsa-miR-449b-3p	0	0	0	0	0	0	0	0	0	0	0	0	0	0	0	0	0	0	0
hsa-miR-449b-5p	AGGCAGTGTATTGTTAGCTGGC	1	hsa-miR-449b-5p	0	0	0	0	0	0	0	0	0	0	0	0	0	0	0	0	0	0	0
hsa-miR-449c-3p	TTGCTAGTTGCACTCCTCTCTGT	1	hsa-miR-449c-3p	0	0	0	0	0	0	0	0	0	0	0	0	0	0	0	0	0	0	0
hsa-miR-449c-5p	TAGGCAGTGTATTGCTAGCGGCTGT	1	hsa-miR-449c-5p	2	4	1	2.33333	0	2	0	0	0.5	1	1	0	0	0.5	0	0	0	0	0
hsa-miR-450a-1-3p	ATTGGGAACATTTTGCATGTAT	1	hsa-miR-450a-1-3p	1	1	1	1	0	0	0	0	0	0	0	0	0	0	0	0	0	0	0
hsa-miR-450a-2-3p	ATTGGGGACATTTTGCATTCAT	1	hsa-miR-450a-2-3p	3	4	2	3	1	2	1	0	1	0	0	0	0	0	1	0	0	0	0.25
hsa-miR-450a-5p	TTTTGCGATGTGTTCCTAATAT	2	hsa-miR-450a-5p	224	189	91	168	54	96	30	25	51.25	21	34	34	20	27.25	25	19	24	15	20.75
hsa-miR-450b-3p	TTGGGATCATTTTGCATCCATA	1	hsa-miR-450b-3p	0	0	0	0	0	0	0	0	0	0	0	0	0	0	0	0	0	0	0
hsa-miR-450b-5p	TTTTGCAATATGTTCCTGAATA	1	hsa-miR-450b-5p	91	76	42	69.6667	28	25	11	5	17.25	10	12	14	11	11.75	10	8	8	9	8.75
hsa-miR-451a	AAACCGTTACCATTACTGAGTT	1	hsa-miR-451a	30	56	145	77	3	13	1	8	6.25	11	4	4	1	5	0	0	1	0	0.25
hsa-miR-451b	TAGCAAGAGAACCATTACCATT	1	hsa-miR-451b	0	0	0	0	0	0	0	0	0	0	0	0	0	0	0	0	0	0	0
hsa-miR-452-3p	CTCATCTGCAAAGAAGTAAGTG	1	hsa-miR-452-3p	0	0	0	0	0	0	0	0	0	0	0	0	0	0	0	0	0	0	0
hsa-miR-452-5p	AACTGTTTGCAGAGGAAACTGA	1	hsa-miR-452-5p	21	42	41	34.6667	82	32	114	124	88	47	137	100	140	106	124	156	115	177	143
hsa-miR-454-3p	TAGTGCAATATTGCTTATAGGGT	1	hsa-miR-454-3p	46	51	52	49.6667	28	18	17	18	20.25	9	18	25	16	17	19	14	35	18	21.5
hsa-miR-454-5p	ACCCTATCAATATTGTCTCTGC	1	hsa-miR-454-5p	3	4	3	3.33333	7	1	3	3	3.5	4	1	6	7	4.5	4	5	3	4	4
hsa-miR-455-3p	GCAGTCCATGGGCATATACAC	1	hsa-miR-455-3p	8	11	9	9.33333	11	4	8	9	8	3	16	19	10	12	28	14	40	25	26.75
hsa-miR-455-5p	TATGTGCCTTTGGACTACATCG	1	hsa-miR-455-5p	59	58	56	57.6667	55	52	40	50	49.25	70	56	62	71	64.75	82	75	79	106	85.5
hsa-miR-466	ATACACATACACGCAACACACAT	1	hsa-miR-466	0	0	0	0	0	0	0	0	0	0	0	0	0	0	0	0	0	0	0
hsa-miR-483-3p	TCACTCCTCTCCTCCCGTCTT	1	hsa-miR-483-3p	4	3	7	4.66667	3	3	1	3	2.5	0	1	1	3	1.25	1	1	2	2	1.5
hsa-miR-483-5p	AAGACGGGAGGAAAGAAGGGAG	1	hsa-miR-483-5p	2	3	4	3	1	3	1	2	1.75	0	3	0	1	1	0	1	1	1	0.75
hsa-miR-484	TCAGGCTCAGTCCCCTCCCGAT	1	hsa-miR-484	480	340	336	385.333	217	179	150	168	178.5	90	143	249	194	169	217	110	136	194	164.25
hsa-miR-485-3p	GTCATACACGGCTCTCCTCTCT	1	hsa-miR-485-3p	35	33	29	32.3333	32	26	30	27	28.75	36	31	58	32	39.25	42	41	37	30	37.5
hsa-miR-485-5p	AGAGGCTGGCCGTGATGAATTC	1	hsa-miR-485-5p	24	27	19	23.3333	8	24	10	10	13	18	17	15	14	16	12	13	11	15	12.75
hsa-miR-486-3p	CGGGGCAGCTCAGTACAGGAT	2	hsa-miR-486-3p	0	0	0	0	0	0	0	0	0	0	0	0	0	0	0	0	0	0	0
hsa-miR-486-5p	TCCTGTACTGAGCTGCCCCGAG	2	hsa-miR-486-5p	6	13	73	30.6667	5	2	4	6	4.25	7	5	6	3	5.25	4	3	2	3	3
hsa-miR-487a-3p	AATCATACAGGGACATCCAGTT	1	hsa-miR-487a-3p	2	3	1	2	3	3	3	5	3.5	1	3	4	3	2.75	1	3	6	1	2.75
hsa-miR-487a-5p	GTGGTTATCCCTGCTGTGTTCG	1	hsa-miR-487a-5p	3	4	4	3.66667	1	2	2	1	1.5	1	2	1	1	1.25	1	1	1	1	1
hsa-miR-487b-3p	AATCGTACAGGGTCATCCACTT	1	hsa-miR-487b-3p	24	32	20	25.3333	12	12	8	9	10.25	5	9	18	8	10	11	11	27	13	15.5
hsa-miR-487b-5p	GTGGTTATCCCTGTCCTGTTCG	1	hsa-miR-487b-5p	0	0	0	0	0	0	0	0	0	0	0	0	1	0.25	0	0	0	0	0
hsa-miR-488-3p	TTGAAAGGCTATTTCTTGGTC	1	hsa-miR-488-3p	0	0	0	0	0	0	0	0	0	0	0	0	0	0	0	0	0	0	0
hsa-miR-488-5p	CCCAGATAATGGCACTCTCAA	1	hsa-miR-488-5p	0	0	0	0	0	0	0	0	0	0	0	0	0	0	0	0	0	0	0
hsa-miR-489-3p	GTGACATCACATATACGGCAGC	1	hsa-miR-489-3p	0	0	0	0	0	0	0	0	0	0	0	0	0	0	0	0	0	0	0
hsa-miR-489-5p	GGTCGTATGTGTGACGCCATTT	1	hsa-miR-489-5p	0	0	0	0	0	0	0	0	0	0	0	0	0	0	0	0	0	0	0
hsa-miR-490-3p	CAACCTGGAGGACTCCATGCTG	1	hsa-miR-490-3p	0	0	0	0	0	0	0	0	0	0	0	0	0	0	0	0	0	0	0
hsa-miR-490-5p	CCATGGATCTCCAGGTGGGT	1	hsa-miR-490-5p	0	0	0	0	0	0	0	0	0	0	0	0	0	0	0	0	0	0	0
hsa-miR-491-3p	CTTATGCAAGATTCCCTTCTAC	1	hsa-miR-491-3p	0	0	0	0	0	0	0	0	0	0	0	0	0	0	0	0	0	0	0
hsa-miR-491-5p	AGTGGGGAACCCTTCCATGAGG	1	hsa-miR-491-5p	0	0	0	0	0	0	0	0	0	0	0	0	0	0	0	0	0	0	0
hsa-miR-492	AGGACCTGCGGGACAAGATTCTT	1	hsa-miR-492	0	0	0	0	0	0	0	0	0	0	0	0	0	0	0	0	0	0	0
hsa-miR-493-3p	TGAAGGTCTACTGTGTGCCAGG	1	hsa-miR-493-3p	6	8	22	12	27	8	51	37	30.75	51	40	62	59	53	52	69	73	51	61.25
hsa-miR-493-5p	TTGTACATGGTAGGCTTTCATT	1	hsa-miR-493-5p	13	20	87	40	53	9	58	46	41.5	55	39	122	57	68.25	92	82	92	58	81
hsa-miR-494-3p	TGAAACATACACGGGAAACCTC	1	hsa-miR-494-3p	42	86	57	61.6667	108	29	84	48	67.25	18	64	171	56	77.25	116	91	138	80	106.25
hsa-miR-494-5p	AGGTTGTCCGTGTTGTCTTCTCT	1	hsa-miR-494-5p	0	0	0	0	0	0	0	0	0	0	0	1	0	0.25	0	1	0	0	0.25
hsa-miR-495-3p	AAACAAACATGGTGCACTTCTT	1	hsa-miR-495-3p	153	182	91	142	101	107	47	77	83	67	77	119	73	84	65	74	445	70	163.5
hsa-miR-495-5p	GAAGTTGCCCATGTTATTTTCG	1	hsa-miR-495-5p	0	0	0	0	0	0	0	0	0	0	0	0	0	0	0	0	0	0	0
hsa-miR-496	TGAGTATTACATGGCCAATCTC	1	hsa-miR-496	0	0	0	0	0	0	0	0	0	0	0	0	0	0	0	0	0	0	0
hsa-miR-497-3p	CAAACCACACTGTGGTGTTAGA	1	hsa-miR-497-3p	0	0	0	0	0	0	0	0	0	0	0	0	0	0	0	0	0	0	0
hsa-miR-497-5p	CAGCAGCACACTGTGGTTTGT	1	hsa-miR-497-5p	21	27	22	23.3333	11	11	11	17	12.5	4	13	9	10	9	6	10	9	13	9.5
hsa-miR-498	TTTCAAGCCAGGGGGCGTTTTTC	1	hsa-miR-498	0	0	0	0	0	0	0	0	0	0	0	0	0	0	0	0	0	0	0
hsa-miR-499a-3p	AACATCACAGCAAGTCTGTGCT	1	hsa-miR-499a-3p	0	0	0	0	0	0	0	0	0	0	0	0	0	0	0	0	0	0	0
hsa-miR-499a-5p	TTAAGACTTGCAGTGATGTTT	1	hsa-miR-499a-5p	10	10	9	9.66667	2	4	1	2	2.25	0	2	0	1	0.75	1	1	0	2	1
hsa-miR-499b-3p	AACATCACTGCAAGTCTTAACA	1	hsa-miR-499b-3p	0	0	0	0	0	0	0	0	0	0	0	0	0	0	0	0	0	0	0
hsa-miR-499b-5p	ACAGACTTGCTGTGATGTTCA	1	hsa-miR-499b-5p	0	0	0	0	0	0	0	0	0	0	0	0	0	0	0	0	0	0	0
hsa-miR-500a-3p	ATGCACCTGGGCAAGGATTCTG	1	hsa-miR-500a-3p	20	25	16	20.3333	17	12	15	10	13.5	8	13	14	12	11.75	14	12	12	13	12.75
hsa-miR-500a-5p	TAATCCTTGCTACCTGGGTGAGA	1	hsa-miR-500a-5p	1	0	0	0.333333	2	0	0	0	0.5	2	0	2	0	1	0	1	4	0	1.25
hsa-miR-500b-3p	GCACCCAGGCAAGGATTCTG	1	hsa-miR-500b-3p	0	0	0	0	0	0	0	0	0	0	0	0	0	0	0	0	0	0	0
hsa-miR-500b-5p	AATCCTTGCTACCTGGGT	1	hsa-miR-500b-5p	0	0	0	0	0	0	0	0	0	0	0	0	0	0	0	0	0	0	0
hsa-miR-501-3p	AATGCACCCGGGCAAGGATTCT	1	hsa-miR-501-3p	12	16	14	14	16	15	16	14	15.25	12	13	24	13	15.5	21	13	15	15	16
hsa-miR-501-5p	AATCCTTTGTCCCTGGGTGAGA	1	hsa-miR-501-5p	1	2	1	1.33333	4	3	3	2	3	3	2	3	2	2.5	3	1	4	2	2.5
hsa-miR-502-3p	AATGCACCTGGGCAAGGATTCA	1	hsa-miR-502-3p	18	13	12	14.3333	8	8	10	9	8.75	3	9	11	8	7.75	7	6	7	9	7.25
hsa-miR-502-5p	ATCCTTGCTATCTGGGTGCTA	1	hsa-miR-502-5p	0	0	0	0	0	0	0	0	0	0	0	0	0	0	0	0	0	0	0
hsa-miR-503-3p	GGGGTATTGTTTCCGCTGCCAGG	1	hsa-miR-503-3p	0	0	0	0	0	0	0	0	0	0	0	0	0	0	0	0	1	0	0.25
hsa-miR-503-5p	TAGCAGCGGGAACAGTTCTGCAG	1	hsa-miR-503-5p	57	61	33	50.3333	43	27	61	29	40	29	37	60	29	38.75	48	38	41	40	41.75
hsa-miR-504-3p	GGGAGTGCAGGGCAGGGTTTC	1	hsa-miR-504-3p	0	0	0	0	0	0	0	0	0	0	0	0	0	0	0	0	0	0	0
hsa-miR-504-5p	AGACCCTGGTCTGCACTCTATC	1	hsa-miR-504-5p	11	0	3	4.66667	0	0	0	1	0.25	0	0	0	0	0	0	0	0	0	0
hsa-miR-505-3p	CGTCAACACTTGCTGGTTTCCT	1	hsa-miR-505-3p	73	68	74	71.6667	48	25	33	31	34.25	15	36	48	30	32.25	46	31	35	36	37
hsa-miR-505-5p	GGGAGCCAGGAAGTATTGATGT	1	hsa-miR-505-5p	10	9	7	8.66667	6	9	6	7	7	4	9	7	6	6.5	6	6	6	6	6
hsa-miR-506-3p	TAAGGCACCCTTCTGAGTAGA	1	hsa-miR-506-3p	0	0	1	0.333333	0	0	0	0	0	0	0	0	0	0	0	0	0	0	0
hsa-miR-506-5p	TATTCAGGAAGGTGTTACTTAA	1	hsa-miR-506-5p	0	0	0	0	0	0	0	0	0	0	0	0	0	0	0	0	0	0	0
hsa-miR-507	TTTTGCACCTTTTGGAGTGAA	1	hsa-miR-507	0	0	0	0	0	0	0	0	0	0	0	0	0	0	0	0	0	0	0
hsa-miR-508-3p	TGATTGTAGCCTTTTGGAGTAGA	1	hsa-miR-508-3p	1	0	6	2.33333	0	0	0	0	0	0	0	0	0	0	0	0	0	0	0
hsa-miR-508-5p	TACTCCAGAGGGCGTCACTCATG	1	hsa-miR-508-5p	0	0	0	0	0	0	0	0	0	0	0	0	0	0	0	0	0	0	0
hsa-miR-509-3-5p	TACTGCAGACGTGGCAATCATG	1	hsa-miR-509-3-5p	3	0	6	3	0	0	0	0	0	0	0	0	0	0	0	0	0	0	0
hsa-miR-509-3p	TGATTGGTACGTCTGTGGGTAG	3	hsa-miR-509-3p	0	0	2	0.666667	0	0	0	0	0	0	0	0	0	0	0	0	0	0	0
hsa-miR-509-5p	TACTGCAGACAGTGGCAATCA	2	hsa-miR-509-5p	0	0	1	0.333333	0	0	0	0	0	0	0	0	0	0	0	0	0	0	0
hsa-miR-510-3p	ATTGAAACCTCTAAGAGTGGA	1	hsa-miR-510-3p	0	0	0	0	0	0	0	0	0	0	0	0	0	0	0	0	0	0	0
hsa-miR-510-5p	TACTCAGGAGAGTGGCAATCAC	1	hsa-miR-510-5p	0	0	0	0	0	0	0	0	0	0	0	0	0	0	0	0	0	0	0
hsa-miR-511-3p	AATGTGTAGCAAAAGACAGA	2	hsa-miR-511-3p	0	0	0	0	0	0	0	0	0	0	0	0	0	0	0	0	0	0	0
hsa-miR-511-5p	GTGTCTTTTGCTCTGCAGTCA	2	hsa-miR-511-5p	0	0	7	2.33333	0	0	0	0	0	0	0	0	0	0	0	0	0	0	0
hsa-miR-512-3p	AAGTGCTGTCATAGCTGAGGTC	2	hsa-miR-512-3p	0	0	0	0	0	0	0	0	0	0	0	0	0	0	0	0	0	0	0
hsa-miR-512-5p	CACTCAGCCTTGAGGGCACTTTC	2	hsa-miR-512-5p	0	0	0	0	0	0	0	0	0	0	0	0	0	0	0	0	0	0	0
hsa-miR-513a-3p	TAAATTTCACCTTTCTGAGAAGG	2	hsa-miR-513a-3p	0	0	0	0	0	0	0	0	0	0	0	0	0	0	0	0	0	0	0
hsa-miR-513a-5p	TTCACAGGGAGGTGTCAT	2	hsa-miR-513a-5p	0	0	0	0	0	0	0	0	0	0	0	0	0	0	0	0	0	0	0
hsa-miR-513b-3p	AAATGTCACCTTTTTGAGAGGA	1	hsa-miR-513b-3p	0	0	0	0	0	0	0	0	0	0	0	0	0	0	0	0	0	0	0
hsa-miR-513b-5p	TTCACAAGGAGGTGTCATTTAT	1	hsa-miR-513b-5p	0	0	0	0	0	0	0	0	0	0	0	0	0	0	0	0	0	0	0
hsa-miR-513c-3p	TAAATTTCACCTTTCTGAGAAGA	1	hsa-miR-513c-3p	0	0	0	0	0	0	0	0	0	0	0	0	0	0	0	0	0	0	0
hsa-miR-513c-5p	TTCTCAAGGAGGTGTCGTTTAT	1	hsa-miR-513c-5p	0	0	0	0	0	0	0	0	0	0	0	0	0	0	0	0	0	0	0
hsa-miR-514a-3p	ATTGACACTTCTGTGAGTAGA	3	hsa-miR-514a-3p	3	0	13	5.33333	0	0	0	3	0.75	0	0	0	0	0	0	0	0	0	0
hsa-miR-514a-5p	TACTCTGGAGAGTGACAATCATG	3	hsa-miR-514a-5p	0	0	0	0	0	0	0	0	0	0	0	0	0	0	0	0	0	0	0
hsa-miR-514b-3p	ATTGACACCTCTGTGAGTGGA	1	hsa-miR-514b-3p	0	0	0	0	0	0	0	0	0	0	0	0	0	0	0	0	0	0	0
hsa-miR-514b-5p	TTCTCAAGAGGGAGGCAATCAT	1	hsa-miR-514b-5p	0	0	0	0	0	0	0	0	0	0	0	0	0	0	0	0	0	0	0
hsa-miR-515-3p	GAGTGCCTTCTTTTGGAGCGTT	2	hsa-miR-515-3p	0	0	0	0	0	0	0	0	0	0	0	0	0	0	0	0	0	0	0
hsa-miR-515-5p	TTCTCCAAAAGAAAGCACTTTCTG	2	hsa-miR-515-5p	0	0	0	0	0	0	0	0	0	0	0	0	0	0	0	0	0	0	0
hsa-miR-516a-3p	TGCTTCCTTTCAGAGGGT	2	hsa-miR-516a-3p,hsa-miR-516b-3p	0	0	0	0	0	0	0	0	0	0	0	0	0	0	0	0	0	0	0
hsa-miR-516a-5p	TTCTCGAGGAAAGAAGCACTTTC	2	hsa-miR-516a-5p	0	0	0	0	0	0	0	0	0	0	0	0	0	0	0	0	0	0	0
hsa-miR-516b-3p	TGCTTCCTTTCAGAGGGT	2	hsa-miR-516a-3p,hsa-miR-516b-3p	0	0	0	0	0	0	0	0	0	0	0	0	0	0	0	0	0	0	0
hsa-miR-516b-5p	ATCTGGAGGTAAGAAGCACTTT	2	hsa-miR-516b-5p	0	0	0	0	0	1	0	0	0.25	0	0	0	0	0	0	0	0	0	0
hsa-miR-517-5p	CCTCTAGATGGAAGCACTGTCT	3	hsa-miR-517-5p	0	0	0	0	0	0	0	0	0	0	0	0	0	0	0	0	0	0	0
hsa-miR-517a-3p	ATCGTGCATCCCTTTAGAGTGT	1	hsa-miR-517a-3p,hsa-miR-517b-3p	0	0	0	0	0	0	0	0	0	0	0	0	0	0	0	0	0	0	0
hsa-miR-517b-3p	ATCGTGCATCCCTTTAGAGTGT	1	hsa-miR-517a-3p,hsa-miR-517b-3p	0	0	0	0	0	0	0	0	0	0	0	0	0	0	0	0	0	0	0
hsa-miR-517c-3p	ATCGTGCATCCTTTTAGAGTGT	1	hsa-miR-517c-3p	0	0	0	0	0	0	0	0	0	0	0	0	0	0	0	0	0	0	0
hsa-miR-518a-3p	GAAAGCGCTTCCCTTTGCTGGA	2	hsa-miR-518a-3p	0	0	0	0	0	0	0	0	0	0	0	0	0	0	0	0	0	0	0
hsa-miR-518a-5p	CTGCAAAGGGAAGCCCTTTC	2	hsa-miR-518a-5p,hsa-miR-527	0	0	0	0	0	0	0	0	0	0	0	0	0	0	0	0	0	0	0
hsa-miR-518b	CAAAGCGCTCCCCTTTAGAGGT	1	hsa-miR-518b	0	0	0	0	0	0	0	0	0	0	0	0	0	0	0	0	0	0	0
hsa-miR-518c-3p	CAAAGCGCTTCTCTTTAGAGTGT	1	hsa-miR-518c-3p	0	0	0	0	0	0	0	0	0	0	0	0	0	0	0	0	0	0	0
hsa-miR-518c-5p	TCTCTGGAGGGAAGCACTTTCTG	1	hsa-miR-518c-5p	0	0	0	0	0	0	0	0	0	0	0	0	0	0	0	0	0	0	0
hsa-miR-518d-3p	CAAAGCGCTTCCCTTTGGAGC	1	hsa-miR-518d-3p	0	0	0	0	0	0	0	0	0	0	0	0	0	0	0	0	0	0	0
hsa-miR-518d-5p	CTCTAGAGGGAAGCACTTTCTG	1	hsa-miR-518d-5p,hsa-miR-520c-5p,hsa-miR-526a	0	0	0	0	0	0	0	0	0	0	0	0	0	0	0	0	0	0	0
hsa-miR-518e-3p	AAAGCGCTTCCCTTCAGAGTG	1	hsa-miR-518e-3p	0	0	0	0	0	0	0	0	0	0	0	0	0	0	0	0	0	0	0
hsa-miR-518e-5p	CTCTAGAGGGAAGCGCTTTCTG	1	hsa-miR-518e-5p,hsa-miR-519a-5p,hsa-miR-519b-5p,hsa-miR-519c-5p,hsa-miR-522-5p,hsa-miR-523-5p	0	0	0	0	0	0	0	0	0	0	0	0	0	0	0	0	0	0	0
hsa-miR-518f-3p	GAAAGCGCTTCTCTTTAGAGG	1	hsa-miR-518f-3p	0	0	0	0	0	0	0	0	0	0	0	0	0	0	0	0	0	0	0
hsa-miR-518f-5p	CTCTAGAGGGAAGCACTTTCTC	1	hsa-miR-518f-5p	0	0	0	0	0	0	0	0	0	0	0	0	0	0	0	0	0	0	0
hsa-miR-519a-3p	AAAGTGCATCCTTTTAGAGTGT	2	hsa-miR-519a-3p	0	0	0	0	0	0	0	0	0	0	0	0	0	0	0	0	0	0	0
hsa-miR-519a-5p	CTCTAGAGGGAAGCGCTTTCTG	1	hsa-miR-518e-5p,hsa-miR-519a-5p,hsa-miR-519b-5p,hsa-miR-519c-5p,hsa-miR-522-5p,hsa-miR-523-5p	0	0	0	0	0	0	0	0	0	0	0	0	0	0	0	0	0	0	0
hsa-miR-519b-3p	AAAGTGCATCCTTTTAGAGGTT	1	hsa-miR-519b-3p	0	0	0	0	0	0	0	0	0	0	0	0	0	0	0	0	0	0	0
hsa-miR-519b-5p	CTCTAGAGGGAAGCGCTTTCTG	1	hsa-miR-518e-5p,hsa-miR-519a-5p,hsa-miR-519b-5p,hsa-miR-519c-5p,hsa-miR-522-5p,hsa-miR-523-5p	0	0	0	0	0	0	0	0	0	0	0	0	0	0	0	0	0	0	0
hsa-miR-519c-3p	AAAGTGCATCTTTTTAGAGGAT	1	hsa-miR-519c-3p	0	0	0	0	0	0	0	0	0	0	0	0	0	0	0	0	0	0	0
hsa-miR-519c-5p	CTCTAGAGGGAAGCGCTTTCTG	1	hsa-miR-518e-5p,hsa-miR-519a-5p,hsa-miR-519b-5p,hsa-miR-519c-5p,hsa-miR-522-5p,hsa-miR-523-5p	0	0	0	0	0	0	0	0	0	0	0	0	0	0	0	0	0	0	0
hsa-miR-519d-3p	CAAAGTGCCTCCCTTTAGAGTG	1	hsa-miR-519d-3p	0	0	0	0	0	0	0	0	0	0	0	0	0	0	0	0	0	0	0
hsa-miR-519d-5p	CCTCCAAAGGGAAGCGCTTTCTGTT	1	hsa-miR-519d-5p	0	0	0	0	0	0	0	0	0	0	0	0	0	0	0	0	0	0	0
hsa-miR-519e-3p	AAGTGCCTCCTTTTAGAGTGTT	1	hsa-miR-519e-3p	0	0	0	0	0	0	0	0	0	0	0	0	0	0	0	0	0	0	0
hsa-miR-519e-5p	TTCTCCAAAAGGGAGCACTTTC	1	hsa-miR-519e-5p	0	0	0	0	0	0	0	0	0	0	0	0	0	0	0	0	0	0	0
hsa-miR-520a-3p	AAAGTGCTTCCCTTTGGACTGT	1	hsa-miR-520a-3p	0	0	0	0	0	0	0	0	0	0	0	0	0	0	0	0	0	0	0
hsa-miR-520a-5p	CTCCAGAGGGAAGTACTTTCT	1	hsa-miR-520a-5p	0	0	0	0	0	0	0	0	0	0	0	0	0	0	0	0	0	0	0
hsa-miR-520b	AAAGTGCTTCCTTTTAGAGGG	1	hsa-miR-520b	0	0	0	0	0	0	0	0	0	0	0	0	0	0	0	0	0	0	0
hsa-miR-520c-3p	AAAGTGCTTCCTTTTAGAGGGT	1	hsa-miR-520c-3p	0	0	0	0	0	0	0	0	0	0	0	0	0	0	0	0	0	0	0
hsa-miR-520c-5p	CTCTAGAGGGAAGCACTTTCTG	1	hsa-miR-518d-5p,hsa-miR-520c-5p,hsa-miR-526a	0	0	0	0	0	0	0	0	0	0	0	0	0	0	0	0	0	0	0
hsa-miR-520d-3p	AAAGTGCTTCTCTTTGGTGGGT	1	hsa-miR-520d-3p	0	0	0	0	0	0	0	0	0	0	0	0	0	0	0	0	0	0	0
hsa-miR-520d-5p	CTACAAAGGGAAGCCCTTTC	1	hsa-miR-520d-5p	0	0	0	0	0	0	0	0	0	0	0	0	0	0	0	0	0	0	0
hsa-miR-520e	AAAGTGCTTCCTTTTTGAGGG	1	hsa-miR-520e	0	0	0	0	0	0	0	0	0	0	0	0	0	0	0	0	0	0	0
hsa-miR-520f-3p	AAGTGCTTCCTTTTAGAGGGTT	1	hsa-miR-520f-3p	0	0	0	0	0	0	0	0	0	0	0	0	0	0	0	0	0	0	0
hsa-miR-520f-5p	CCTCTAAAGGGAAGCGCTTTCT	1	hsa-miR-520f-5p	0	0	0	0	0	0	0	0	0	0	0	0	0	0	0	0	0	0	0
hsa-miR-520g-3p	ACAAAGTGCTTCCCTTTAGAGTGT	1	hsa-miR-520g-3p	0	0	0	0	0	0	0	0	0	0	0	0	0	0	0	0	0	0	0
hsa-miR-520g-5p	TCTAGAGGAAGCACTTTCTGTTT	1	hsa-miR-520g-5p	0	0	0	0	0	0	0	0	0	0	0	0	0	0	0	0	0	0	0
hsa-miR-520h	ACAAAGTGCTTCCCTTTAGAGT	1	hsa-miR-520h	0	0	0	0	0	0	0	0	0	0	0	0	0	0	0	0	0	0	0
hsa-miR-521	AACGCACTTCCCTTTAGAGTGT	2	hsa-miR-521	0	0	0	0	0	0	0	0	0	0	0	0	0	0	0	0	0	0	0
hsa-miR-522-3p	AAAATGGTTCCCTTTAGAGTGT	1	hsa-miR-522-3p	0	0	0	0	0	0	0	0	0	0	0	0	0	0	0	0	0	0	0
hsa-miR-522-5p	CTCTAGAGGGAAGCGCTTTCTG	1	hsa-miR-518e-5p,hsa-miR-519a-5p,hsa-miR-519b-5p,hsa-miR-519c-5p,hsa-miR-522-5p,hsa-miR-523-5p	0	0	0	0	0	0	0	0	0	0	0	0	0	0	0	0	0	0	0
hsa-miR-523-3p	GAACGCGCTTCCCTATAGAGGGT	1	hsa-miR-523-3p	0	0	0	0	0	0	0	0	0	0	0	0	0	0	0	0	0	0	0
hsa-miR-523-5p	CTCTAGAGGGAAGCGCTTTCTG	1	hsa-miR-518e-5p,hsa-miR-519a-5p,hsa-miR-519b-5p,hsa-miR-519c-5p,hsa-miR-522-5p,hsa-miR-523-5p	0	0	0	0	0	0	0	0	0	0	0	0	0	0	0	0	0	0	0
hsa-miR-524-3p	GAAGGCGCTTCCCTTTGGAGT	1	hsa-miR-524-3p	0	0	0	0	0	0	0	0	0	0	0	0	0	0	0	0	0	0	0
hsa-miR-524-5p	CTACAAAGGGAAGCACTTTCTC	1	hsa-miR-524-5p	0	0	0	0	0	0	0	0	0	0	0	0	0	0	0	0	0	0	0
hsa-miR-525-3p	GAAGGCGCTTCCCTTTAGAGCG	1	hsa-miR-525-3p	0	0	0	0	0	0	0	0	0	0	0	0	0	0	0	0	0	0	0
hsa-miR-525-5p	CTCCAGAGGGATGCACTTTCT	1	hsa-miR-525-5p	0	0	0	0	0	0	0	0	0	0	0	0	0	0	0	0	0	0	0
hsa-miR-526a	CTCTAGAGGGAAGCACTTTCTG	2	hsa-miR-518d-5p,hsa-miR-520c-5p,hsa-miR-526a	0	0	0	0	0	0	0	0	0	0	0	0	0	0	0	0	0	0	0
hsa-miR-526b-3p	GAAAGTGCTTCCTTTTAGAGGC	1	hsa-miR-526b-3p	0	0	0	0	0	0	0	0	0	0	0	0	0	0	0	0	0	0	0
hsa-miR-526b-5p	CTCTTGAGGGAAGCACTTTCTGT	1	hsa-miR-526b-5p	0	0	0	0	0	0	0	0	0	0	0	0	0	0	0	0	0	0	0
hsa-miR-527	CTGCAAAGGGAAGCCCTTTC	1	hsa-miR-518a-5p,hsa-miR-527	0	0	0	0	0	0	0	0	0	0	0	0	0	0	0	0	0	0	0
hsa-miR-532-3p	CCTCCCACACCCAAGGCTTGCA	1	hsa-miR-532-3p	5	5	6	5.33333	4	2	5	5	4	0	6	3	3	3	5	4	5	5	4.75
hsa-miR-532-5p	CATGCCTTGAGTGTAGGACCGT	1	hsa-miR-532-5p	519	462	426	469	519	677	326	420	485.5	583	424	539	493	509.75	487	378	540	433	459.5
hsa-miR-539-3p	ATCATACAAGGACAATTTCTTT	1	hsa-miR-539-3p	18	18	8	14.6667	17	8	9	7	10.25	8	9	19	10	11.5	12	9	18	10	12.25
hsa-miR-539-5p	GGAGAAATTATCCTTGGTGTGT	1	hsa-miR-539-5p	2	4	4	3.33333	2	3	1	1	1.75	2	3	2	0	1.75	1	2	3	0	1.5
hsa-miR-541-3p	TGGTGGGCACAGAATCTGGACT	1	hsa-miR-541-3p	0	0	0	0	0	0	0	0	0	0	0	0	0	0	0	0	0	0	0
hsa-miR-541-5p	AAAGGATTCTGCTGTCGGTCCCACT	1	hsa-miR-541-5p	0	0	0	0	0	0	0	0	0	0	0	0	0	0	0	0	0	0	0
hsa-miR-542-3p	TGTGACAGATTGATAACTGAAA	1	hsa-miR-542-3p	90	93	50	77.6667	24	38	18	14	23.5	10	17	17	14	14.5	11	12	11	12	11.5
hsa-miR-542-5p	TCGGGGATCATCATGTCACGAGA	1	hsa-miR-542-5p	1	0	0	0.333333	0	0	0	0	0	0	0	0	0	0	0	0	0	0	0
hsa-miR-543	AAACATTCGCGGTGCACTTCTT	1	hsa-miR-543	214	282	172	222.667	276	339	240	234	272.25	465	234	469	284	363	317	327	200	271	278.75
hsa-miR-544a	ATTCTGCATTTTTAGCAAGTTC	1	hsa-miR-544a	0	0	0	0	0	0	0	0	0	0	0	0	0	0	0	0	0	0	0
hsa-miR-544b	ACCTGAGGTTGTGCATTTCTAA	1	hsa-miR-544b	0	0	0	0	1	0	0	0	0.25	0	0	0	0	0	0	0	0	0	0
hsa-miR-545-3p	TCAGCAAACATTTATTGTGTGC	1	hsa-miR-545-3p	0	0	0	0	0	0	0	0	0	0	0	0	0	0	0	0	0	0	0
hsa-miR-545-5p	TCAGTAAATGTTTATTAGATGA	1	hsa-miR-545-5p	0	0	0	0	0	0	0	0	0	0	0	0	0	0	0	0	0	0	0
hsa-miR-548a-3p	CAAAACTGGCAATTACTTTTGC	3	hsa-miR-548a-3p	0	0	0	0	0	0	0	0	0	0	0	0	0	0	0	0	0	0	0
hsa-miR-548a-5p	AAAAGTAATTGCGAGTTTTACC	1	hsa-miR-548a-5p	0	0	0	0	0	0	0	0	0	0	0	0	0	0	0	0	0	0	0
hsa-miR-548aa	AAAAACCACAATTACTTTTGCACCA	2	hsa-miR-548aa,hsa-miR-548t-3p	0	0	0	0	0	0	0	0	0	0	0	0	0	0	0	0	0	0	0
hsa-miR-548ab	AAAAGTAATTGTGGATTTTGCT	1	hsa-miR-548ab	0	0	0	0	0	0	0	0	0	0	0	0	0	0	0	0	0	0	0
hsa-miR-548ac	CAAAAACCGGCAATTACTTTTG	1	hsa-miR-548ac	0	0	0	0	0	0	0	0	0	0	0	0	0	0	0	0	0	0	0
hsa-miR-548ad	GAAAACGACAATGACTTTTGCA	1	hsa-miR-548ad	0	0	0	0	0	0	0	0	0	0	0	0	0	0	0	0	0	0	0
hsa-miR-548ae	CAAAAACTGCAATTACTTTCA	2	hsa-miR-548ae	0	0	0	0	0	0	0	0	0	0	0	0	0	0	0	0	0	0	0
hsa-miR-548ag	AAAGGTAATTGTGGTTTCTGC	2	hsa-miR-548ag	0	0	0	0	0	0	0	0	0	0	0	0	0	0	0	0	0	0	0
hsa-miR-548ah-3p	CAAAAACTGCAGTTACTTTTGC	1	hsa-miR-548ah-3p	0	0	0	0	0	0	0	0	0	0	0	1	0	0.25	0	0	0	0	0
hsa-miR-548ah-5p	AAAAGTGATTGCAGTGTTTG	1	hsa-miR-548ah-5p	0	0	0	0	0	0	0	0	0	0	0	0	0	0	0	0	0	0	0
hsa-miR-548ai	AAAGGTAATTGCAGTTTTTCCC	1	hsa-miR-548ai,hsa-miR-570-5p	0	0	0	0	0	0	0	0	0	0	0	0	0	0	0	0	0	0	0
hsa-miR-548aj-3p	TAAAAACTGCAATTACTTTTA	2	hsa-miR-548aj-3p	0	0	0	0	0	0	0	0	0	0	0	0	0	0	0	0	0	0	0
hsa-miR-548aj-5p	TGCAAAAGTAATTGCAGTTTTTG	1	hsa-miR-548aj-5p,hsa-miR-548g-5p,hsa-miR-548x-5p	0	0	0	0	0	0	0	0	0	0	0	0	0	0	0	0	0	0	0
hsa-miR-548ak	AAAAGTAACTGCGGTTTTTGA	1	hsa-miR-548ak	0	0	0	0	0	0	0	0	0	0	0	0	0	0	0	0	0	0	0
hsa-miR-548al	AACGGCAATGACTTTTGTACCA	1	hsa-miR-548al	0	1	0	0.333333	0	0	0	0	0	0	0	0	0	0	0	0	0	0	0
hsa-miR-548am-3p	CAAAAACTGCAGTTACTTTTGT	1	hsa-miR-548am-3p	0	0	0	0	0	0	0	0	0	0	0	0	0	0	0	0	0	0	0
hsa-miR-548am-5p	AAAAGTAATTGCGGTTTTTGCC	1	hsa-miR-548am-5p,hsa-miR-548c-5p,hsa-miR-548o-5p	0	0	0	0	0	0	0	0	0	0	0	0	0	0	0	0	0	0	0
hsa-miR-548an	AAAAGGCATTGTGGTTTTTG	1	hsa-miR-548an	0	0	0	0	0	0	0	0	0	0	0	0	0	0	0	0	0	0	0
hsa-miR-548ao-3p	AAAGACCGTGACTACTTTTGCA	1	hsa-miR-548ao-3p	0	0	0	0	0	0	0	0	0	0	0	0	0	0	0	0	0	0	0
hsa-miR-548ao-5p	AGAAGTAACTACGGTTTTTGCA	1	hsa-miR-548ao-5p	0	0	0	0	0	0	0	0	0	0	0	0	0	0	0	0	0	0	0
hsa-miR-548ap-3p	AAAAACCACAATTACTTTT	1	hsa-miR-548ap-3p	0	0	0	0	0	0	0	0	0	0	0	0	0	0	0	0	0	0	0
hsa-miR-548ap-5p	AAAAGTAATTGCGGTCTTT	1	hsa-miR-548ap-5p	0	0	0	0	0	0	0	0	0	0	0	0	0	0	0	0	0	0	0
hsa-miR-548aq-3p	CAAAAACTGCAATTACTTTTGC	1	hsa-miR-548aq-3p	0	0	0	0	0	0	0	0	0	0	0	0	0	0	0	0	0	0	0
hsa-miR-548aq-5p	GAAAGTAATTGCTGTTTTTGCC	1	hsa-miR-548aq-5p	0	0	0	0	0	0	0	0	0	0	0	0	0	0	0	0	0	0	0
hsa-miR-548ar-3p	TAAAACTGCAGTTATTTTTGC	1	hsa-miR-548ar-3p	0	0	0	0	0	0	0	0	0	0	0	0	0	0	0	0	0	0	0
hsa-miR-548ar-5p	AAAAGTAATTGCAGTTTTTGC	1	hsa-miR-548ar-5p	0	0	0	0	0	0	0	0	0	0	0	0	0	0	0	0	0	0	0
hsa-miR-548as-3p	TAAAACCCACAATTATGTTTGT	1	hsa-miR-548as-3p	0	0	0	0	0	0	0	0	0	0	0	0	0	0	0	0	0	0	0
hsa-miR-548as-5p	AAAAGTAATTGCGGGTTTTGCC	1	hsa-miR-548as-5p	0	0	0	0	0	0	0	0	0	0	0	0	0	0	0	0	0	0	0
hsa-miR-548at-3p	CAAAACCGCAGTAACTTTTGT	1	hsa-miR-548at-3p	0	0	0	0	0	0	0	0	0	0	0	0	0	0	0	0	0	0	0
hsa-miR-548at-5p	AAAAGTTATTGCGGTTTTGGCT	1	hsa-miR-548at-5p	0	0	0	0	0	0	0	0	0	0	0	0	0	0	0	0	0	0	0
hsa-miR-548au-3p	TGGCAGTTACTTTTGCACCAG	1	hsa-miR-548au-3p	0	0	0	0	0	0	0	0	0	0	0	0	0	0	0	0	0	0	0
hsa-miR-548au-5p	AAAAGTAATTGCGGTTTTTGC	1	hsa-miR-548au-5p	0	0	0	0	0	0	0	0	0	0	0	0	0	0	0	0	0	0	0
hsa-miR-548av-3p	AAAACTGCAGTTACTTTTGC	1	hsa-miR-548av-3p	0	0	0	0	0	0	0	0	0	0	0	0	0	0	0	0	0	0	0
hsa-miR-548av-5p	AAAAGTACTTGCGGATTT	1	hsa-miR-548av-5p	0	0	0	0	0	0	0	0	0	0	0	0	0	0	0	0	0	0	0
hsa-miR-548aw	GTGCAAAAGTCATCACGGTT	1	hsa-miR-548aw	0	0	0	0	0	0	0	0	0	0	0	0	0	0	0	0	0	0	0
hsa-miR-548ax	AGAAGTAATTGCGGTTTTGCCA	1	hsa-miR-548ax	0	0	0	0	0	0	0	0	0	0	0	0	0	0	0	0	0	0	0
hsa-miR-548ay-3p	CAAAACCGCGATTACTCTTGCA	1	hsa-miR-548ay-3p	0	0	0	0	1	0	0	1	0.5	0	0	0	0	0	0	0	0	0	0
hsa-miR-548ay-5p	AAAAGTAATTGTGGTTTTTGC	1	hsa-miR-548ay-5p	0	0	0	0	0	0	0	0	0	0	0	0	0	0	0	0	0	0	0
hsa-miR-548az-3p	AAAAACTGCAATCACTTTTGC	1	hsa-miR-548az-3p	0	0	0	0	0	0	0	0	0	0	0	0	0	0	0	0	0	0	0
hsa-miR-548az-5p	CAAAAGTGATTGTGGTTTTTGC	1	hsa-miR-548az-5p	0	0	0	0	0	0	0	0	0	0	0	0	0	0	0	0	0	0	0
hsa-miR-548b-3p	CAAGAACCTCAGTTGCTTTTGT	1	hsa-miR-548b-3p	0	0	0	0	0	0	0	0	0	0	0	0	0	0	0	0	0	0	0
hsa-miR-548b-5p	AAAAGTAATTGTGGTTTTGGCC	1	hsa-miR-548b-5p	0	0	0	0	0	0	0	0	0	0	0	0	0	0	0	0	0	0	0
hsa-miR-548ba	AAAGGTAACTGTGATTTTTGCT	1	hsa-miR-548ba	0	0	0	0	0	0	0	0	0	0	0	0	0	0	0	0	0	0	0
hsa-miR-548c-3p	CAAAAATCTCAATTACTTTTGC	1	hsa-miR-548c-3p	0	0	0	0	0	0	0	0	0	0	0	0	0	0	0	0	0	0	0
hsa-miR-548c-5p	AAAAGTAATTGCGGTTTTTGCC	1	hsa-miR-548am-5p,hsa-miR-548c-5p,hsa-miR-548o-5p	0	0	0	0	0	0	0	0	0	0	0	0	0	0	0	0	0	0	0
hsa-miR-548d-3p	CAAAAACCACAGTTTCTTTTGC	2	hsa-miR-548d-3p	0	0	0	0	0	0	0	0	0	0	0	0	0	0	0	0	0	0	0
hsa-miR-548d-5p	AAAAGTAATTGTGGTTTTTGCC	2	hsa-miR-548d-5p	0	0	0	0	0	0	0	0	0	0	0	0	0	0	0	0	0	0	0
hsa-miR-548e-3p	AAAAACTGAGACTACTTTTGCA	1	hsa-miR-548e-3p	2	3	2	2.33333	3	1	2	3	2.25	1	1	2	3	1.75	2	2	3	3	2.5
hsa-miR-548e-5p	CAAAAGCAATCGCGGTTTTTGC	1	hsa-miR-548e-5p	0	0	0	0	0	0	0	0	0	0	0	0	0	0	0	0	0	0	0
hsa-miR-548f-3p	AAAAACTGTAATTACTTTT	5	hsa-miR-548f-3p	0	0	0	0	0	0	0	0	0	0	0	0	0	0	0	0	0	0	0
hsa-miR-548f-5p	TGCAAAAGTAATCACAGTTTTT	1	hsa-miR-548f-5p	0	0	0	0	0	0	0	0	0	0	0	0	0	0	0	0	0	0	0
hsa-miR-548g-3p	AAAACTGTAATTACTTTTGTAC	1	hsa-miR-548g-3p	0	0	0	0	0	0	0	0	0	0	0	0	0	0	0	0	0	0	0
hsa-miR-548g-5p	TGCAAAAGTAATTGCAGTTTTTG	1	hsa-miR-548aj-5p,hsa-miR-548g-5p,hsa-miR-548x-5p	0	0	0	0	0	0	0	0	0	0	0	0	0	0	0	0	0	0	0
hsa-miR-548h-3p	CAAAAACCGCAATTACTTTTGCA	1	hsa-miR-548h-3p,hsa-miR-548z	0	0	0	0	0	0	0	0	0	0	0	0	0	0	0	0	0	0	0
hsa-miR-548h-5p	AAAAGTAATCGCGGTTTTTGTC	5	hsa-miR-548h-5p	0	0	0	0	0	0	0	0	0	0	0	0	0	0	0	0	0	0	0
hsa-miR-548i	AAAAGTAATTGCGGATTTTGCC	4	hsa-miR-548i	0	0	0	0	0	0	0	0	0	0	0	0	0	0	0	0	0	0	0
hsa-miR-548j-3p	CAAAAACTGCATTACTTTTGC	1	hsa-miR-548j-3p	0	0	0	0	0	0	0	0	0	0	0	0	0	0	0	0	0	0	0
hsa-miR-548j-5p	AAAAGTAATTGCGGTCTTTGGT	1	hsa-miR-548j-5p	1	0	3	1.33333	3	1	2	3	2.25	2	3	2	2	2.25	2	1	2	2	1.75
hsa-miR-548k	AAAAGTACTTGCGGATTTTGCT	1	hsa-miR-548k	6	4	4	4.66667	8	5	7	7	6.75	8	4	9	10	7.75	9	5	9	8	7.75
hsa-miR-548l	AAAAGTATTTGCGGGTTTTGTC	1	hsa-miR-548l	0	0	0	0	0	0	0	0	0	0	0	0	0	0	0	0	1	1	0.5
hsa-miR-548m	CAAAGGTATTTGTGGTTTTTG	1	hsa-miR-548m	0	0	0	0	0	0	0	0	0	0	0	0	0	0	0	0	0	0	0
hsa-miR-548n	CAAAAGTAATTGTGGATTTTGT	1	hsa-miR-548n	0	0	0	0	1	0	0	0	0.25	0	1	0	0	0.25	0	0	1	1	0.5
hsa-miR-548o-3p	CCAAAACTGCAGTTACTTTTGC	2	hsa-miR-548o-3p	4	3	2	3	9	3	6	7	6.25	10	3	9	10	8	5	6	6	8	6.25
hsa-miR-548o-5p	AAAAGTAATTGCGGTTTTTGCC	1	hsa-miR-548am-5p,hsa-miR-548c-5p,hsa-miR-548o-5p	0	0	0	0	0	0	0	0	0	0	0	0	0	0	0	0	0	0	0
hsa-miR-548p	TAGCAAAAACTGCAGTTACTTT	1	hsa-miR-548p	0	0	0	0	0	0	0	0	0	0	0	0	0	0	0	0	0	0	0
hsa-miR-548q	GCTGGTGCAAAAGTAATGGCGG	1	hsa-miR-548q	0	0	0	0	0	0	0	0	0	0	0	0	0	0	0	0	0	0	0
hsa-miR-548s	ATGGCCAAAACTGCAGTTATTTT	1	hsa-miR-548s	0	0	0	0	0	0	0	0	0	0	0	0	0	0	0	0	0	0	0
hsa-miR-548t-3p	AAAAACCACAATTACTTTTGCACCA	1	hsa-miR-548aa,hsa-miR-548t-3p	0	0	0	0	0	0	0	0	0	0	0	0	0	0	0	0	0	0	0
hsa-miR-548t-5p	CAAAAGTGATCGTGGTTTTTG	1	hsa-miR-548t-5p	0	0	0	0	0	0	0	0	0	0	0	0	0	0	0	0	0	0	0
hsa-miR-548u	CAAAGACTGCAATTACTTTTGCG	1	hsa-miR-548u	0	0	0	0	1	0	1	0	0.5	1	0	0	1	0.5	0	0	0	1	0.25
hsa-miR-548v	AGCTACAGTTACTTTTGCACCA	1	hsa-miR-548v	0	0	0	0	0	0	0	0	0	0	0	0	0	0	0	0	0	0	0
hsa-miR-548w	AAAAGTAACTGCGGTTTTTGCCT	1	hsa-miR-548w	0	0	0	0	0	0	0	0	0	0	0	0	0	0	0	0	0	0	0
hsa-miR-548x-3p	TAAAAACTGCAATTACTTTC	2	hsa-miR-548x-3p	0	0	0	0	0	0	0	0	0	0	0	0	0	0	0	0	0	0	0
hsa-miR-548x-5p	TGCAAAAGTAATTGCAGTTTTTG	1	hsa-miR-548aj-5p,hsa-miR-548g-5p,hsa-miR-548x-5p	0	0	0	0	0	0	0	0	0	0	0	0	0	0	0	0	0	0	0
hsa-miR-548y	AAAAGTAATCACTGTTTTTGCC	1	hsa-miR-548y	0	0	0	0	0	0	0	0	0	0	0	0	0	0	0	0	0	0	0
hsa-miR-548z	CAAAAACCGCAATTACTTTTGCA	1	hsa-miR-548h-3p,hsa-miR-548z	0	0	0	0	0	0	0	0	0	0	0	0	0	0	0	0	0	0	0
hsa-miR-549a	TGACAACTATGGATGAGCTCT	1	hsa-miR-549a	0	0	0	0	0	0	0	0	0	0	0	0	0	0	0	0	0	0	0
hsa-miR-550a-3-5p	AGTGCCTGAGGGAGTAAGAG	1	hsa-miR-550a-3-5p	0	0	0	0	0	0	0	0	0	0	0	0	0	0	0	0	0	0	0
hsa-miR-550a-3p	TGTCTTACTCCCTCAGGCACAT	3	hsa-miR-550a-3p	0	0	0	0	0	0	0	0	0	0	0	0	0	0	0	0	0	0	0
hsa-miR-550a-5p	AGTGCCTGAGGGAGTAAGAGCCC	2	hsa-miR-550a-5p	1	1	0	0.666667	2	2	2	1	1.75	2	4	2	3	2.75	1	1	2	3	1.75
hsa-miR-550b-2-5p	ATGTGCCTGAGGGAGTAAGACA	2	hsa-miR-550b-2-5p	0	0	0	0	0	0	0	0	0	0	0	0	0	0	0	0	0	0	0
hsa-miR-550b-3p	TCTTACTCCCTCAGGCACTG	2	hsa-miR-550b-3p	0	0	0	0	0	0	0	0	0	0	0	0	0	0	0	0	0	0	0
hsa-miR-551a	GCGACCCACTCTTGGTTTCCA	1	hsa-miR-551a	3	2	2	2.33333	1	1	0	1	0.75	0	0	0	1	0.25	0	0	0	1	0.25
hsa-miR-551b-3p	GCGACCCATACTTGGTTTCAG	1	hsa-miR-551b-3p	0	0	0	0	0	0	0	0	0	0	0	0	0	0	0	0	0	0	0
hsa-miR-551b-5p	GAAATCAAGCGTGGGTGAGACC	1	hsa-miR-551b-5p	0	0	0	0	0	0	0	0	0	0	0	0	0	0	0	0	0	0	0
hsa-miR-552-3p	AACAGGTGACTGGTTAGACAA	1	hsa-miR-552-3p	0	0	0	0	0	0	0	0	0	0	0	0	0	0	0	0	0	0	0
hsa-miR-552-5p	GTTTAACCTTTTGCCTGTTGG	1	hsa-miR-552-5p	0	0	0	0	0	0	0	0	0	0	0	0	0	0	0	0	0	0	0
hsa-miR-553	AAAACGGTGAGATTTTGTTTT	1	hsa-miR-553	0	0	0	0	0	0	0	0	0	0	0	0	0	0	0	0	0	0	0
hsa-miR-554	GCTAGTCCTGACTCAGCCAGT	1	hsa-miR-554	0	0	0	0	0	0	0	0	0	0	0	0	0	0	0	0	0	0	0
hsa-miR-555	AGGGTAAGCTGAACCTCTGAT	1	hsa-miR-555	0	0	0	0	0	0	0	0	0	0	0	0	0	0	0	0	0	0	0
hsa-miR-556-3p	ATATTACCATTAGCTCATCTTT	1	hsa-miR-556-3p	0	0	0	0	0	0	0	0	0	0	0	0	0	0	0	0	0	0	0
hsa-miR-556-5p	GATGAGCTCATTGTAATATGAG	1	hsa-miR-556-5p	1	0	0	0.333333	1	0	0	0	0.25	0	0	0	0	0	1	0	0	1	0.5
hsa-miR-557	GTTTGCACGGGTGGGCCTTGTCT	1	hsa-miR-557	0	0	0	0	0	0	0	0	0	0	0	0	0	0	0	0	0	0	0
hsa-miR-558	TGAGCTGCTGTACCAAAAT	1	hsa-miR-558	0	0	0	0	0	0	0	0	0	0	0	0	0	0	0	0	0	0	0
hsa-miR-559	TAAAGTAAATATGCACCAAAA	1	hsa-miR-559	0	0	0	0	0	0	0	0	0	0	0	0	0	0	0	0	0	0	0
hsa-miR-561-3p	CAAAGTTTAAGATCCTTGAAGT	1	hsa-miR-561-3p	0	0	0	0	0	0	0	0	0	0	0	0	0	0	0	0	0	0	0
hsa-miR-561-5p	ATCAAGGATCTTAAACTTTGCC	1	hsa-miR-561-5p	1	1	1	1	1	1	0	1	0.75	0	0	2	0	0.5	0	0	1	0	0.25
hsa-miR-562	AAAGTAGCTGTACCATTTGC	1	hsa-miR-562	0	0	0	0	0	0	0	0	0	0	0	0	0	0	0	0	0	0	0
hsa-miR-563	AGGTTGACATACGTTTCCC	1	hsa-miR-563	0	0	0	0	0	0	0	0	0	0	0	0	0	0	0	0	0	0	0
hsa-miR-564	AGGCACGGTGTCAGCAGGC	1	hsa-miR-564	0	0	0	0	0	0	0	0	0	0	0	0	0	0	0	0	0	0	0
hsa-miR-566	GGGCGCCTGTGATCCCAAC	1	hsa-miR-566	0	0	0	0	0	0	0	0	0	0	0	0	0	0	0	0	0	0	0
hsa-miR-567	AGTATGTTCTTCCAGGACAGAAC	1	hsa-miR-567	0	0	0	0	0	0	0	0	0	0	0	0	0	0	0	0	0	0	0
hsa-miR-568	ATGTATAAATGTATACACAC	1	hsa-miR-568	0	0	0	0	0	0	0	0	0	0	0	0	0	0	0	0	0	0	0
hsa-miR-569	AGTTAATGAATCCTGGAAAGT	1	hsa-miR-569	0	0	0	0	0	0	0	0	0	0	0	0	0	0	0	0	0	0	0
hsa-miR-570-3p	CGAAAACAGCAATTACCTTTGC	1	hsa-miR-570-3p	0	0	0	0	0	0	0	0	0	0	0	0	0	0	0	0	0	0	0
hsa-miR-570-5p	AAAGGTAATTGCAGTTTTTCCC	1	hsa-miR-548ai,hsa-miR-570-5p	0	0	0	0	0	0	0	0	0	0	0	0	0	0	0	0	0	0	0
hsa-miR-571	TGAGTTGGCCATCTGAGTGAG	1	hsa-miR-571	0	0	0	0	0	0	0	0	0	0	0	0	0	0	0	0	0	0	0
hsa-miR-572	GTCCGCTCGGCGGTGGCCCA	1	hsa-miR-572	0	0	0	0	0	0	0	0	0	0	0	0	0	0	0	0	0	0	0
hsa-miR-573	CTGAAGTGATGTGTAACTGATCAG	1	hsa-miR-573	0	0	0	0	0	0	0	0	0	0	0	0	0	0	0	0	0	1	0.25
hsa-miR-574-3p	CACGCTCATGCACACACCCACA	1	hsa-miR-574-3p	174	225	153	184	73	83	62	106	81	20	93	64	75	63	43	55	92	70	65
hsa-miR-574-5p	TGAGTGTGTGTGTGTGAGTGTGT	1	hsa-miR-574-5p	159	118	73	116.667	66	96	49	84	73.75	58	87	59	78	70.5	50	66	92	56	66
hsa-miR-575	GAGCCAGTTGGACAGGAGC	1	hsa-miR-575	0	0	0	0	0	0	0	0	0	0	0	0	0	0	0	0	0	0	0
hsa-miR-576-3p	AAGATGTGGAAAAATTGGAATC	1	hsa-miR-576-3p	7	7	7	7	8	7	10	4	7.25	6	6	7	8	6.75	7	6	8	7	7
hsa-miR-576-5p	ATTCTAATTTCTCCACGTCTTT	1	hsa-miR-576-5p	5	1	1	2.33333	5	1	2	1	2.25	3	1	5	3	3	1	2	8	3	3.5
hsa-miR-577	TAGATAAAATATTGGTACCTG	1	hsa-miR-577	0	0	0	0	0	0	0	0	0	0	0	0	0	0	0	0	0	0	0
hsa-miR-578	CTTCTTGTGCTCTAGGATTGT	1	hsa-miR-578	1	1	1	1	0	1	0	0	0.25	0	0	0	0	0	0	0	0	0	0
hsa-miR-579-3p	TTCATTTGGTATAAACCGCGATT	1	hsa-miR-579-3p	0	0	0	0	0	0	0	0	0	0	0	0	0	0	0	0	0	0	0
hsa-miR-579-5p	TCGCGGTTTGTGCCAGATGACG	1	hsa-miR-579-5p	0	0	0	0	0	0	0	0	0	0	0	0	1	0.25	0	0	0	0	0
hsa-miR-580-3p	TTGAGAATGATGAATCATTAGG	1	hsa-miR-580-3p	0	0	0	0	0	0	0	0	0	0	0	0	0	0	0	0	0	0	0
hsa-miR-580-5p	TAATGATTCATCAGACTCAGAT	1	hsa-miR-580-5p	0	0	0	0	0	0	0	0	0	0	0	0	0	0	0	0	0	0	0
hsa-miR-581	TCTTGTGTTCTCTAGATCAGT	1	hsa-miR-581	0	0	0	0	0	0	0	0	0	0	0	0	0	0	0	0	0	0	0
hsa-miR-582-3p	TAACTGGTTGAACAACTGAACC	1	hsa-miR-582-3p	10	3	8	7	18	2	7	6	8.25	25	7	16	16	16	24	12	24	25	21.25
hsa-miR-582-5p	TTACAGTTGTTCAACCAGTTACT	1	hsa-miR-582-5p	1	0	0	0.333333	2	0	0	0	0.5	0	0	2	0	0.5	1	0	1	1	0.75
hsa-miR-583	CAAAGAGGAAGGTCCCATTAC	1	hsa-miR-583	0	0	0	0	0	0	0	0	0	0	0	0	0	0	0	0	0	0	0
hsa-miR-584-3p	TCAGTTCCAGGCCAACCAGGCT	1	hsa-miR-584-3p	0	0	0	0	0	0	0	0	0	0	0	0	0	0	0	0	0	0	0
hsa-miR-584-5p	TTATGGTTTGCCTGGGACTGAG	1	hsa-miR-584-5p	6	5	6	5.66667	45	18	65	51	44.75	38	47	69	47	50.25	45	40	46	61	48
hsa-miR-585-3p	TGGGCGTATCTGTATGCTA	1	hsa-miR-585-3p	1	4	2	2.33333	0	2	0	1	0.75	0	0	0	0	0	0	0	0	0	0
hsa-miR-585-5p	CTAGCACACAGATACGCCCAGA	1	hsa-miR-585-5p	0	0	0	0	0	0	0	0	0	0	0	0	0	0	0	0	0	0	0
hsa-miR-586	TATGCATTGTATTTTTAGGTCC	1	hsa-miR-586	0	0	0	0	0	0	0	0	0	0	0	0	0	0	0	0	0	0	0
hsa-miR-587	TTTCCATAGGTGATGAGTCAC	1	hsa-miR-587	0	0	0	0	0	0	0	0	0	0	0	0	0	0	0	0	0	0	0
hsa-miR-588	TTGGCCACAATGGGTTAGAAC	1	hsa-miR-588	0	0	0	0	0	0	0	0	0	0	0	0	0	0	0	0	0	0	0
hsa-miR-589-3p	TCAGAACAAATGCCGGTTCCCAGA	1	hsa-miR-589-3p	0	0	0	0	0	0	0	0	0	0	0	0	0	0	0	0	1	0	0.25
hsa-miR-589-5p	TGAGAACCACGTCTGCTCTGAG	1	hsa-miR-589-5p	7	5	5	5.66667	21	4	25	24	18.5	25	20	27	32	26	26	21	28	26	25.25
hsa-miR-590-3p	TAATTTTATGTATAAGCTAGT	1	hsa-miR-590-3p	8	5	4	5.66667	4	2	1	3	2.5	1	1	2	2	1.5	2	2	4	3	2.75
hsa-miR-590-5p	GAGCTTATTCATAAAAGTGCAG	1	hsa-miR-590-5p	0	0	0	0	0	0	0	0	0	0	0	0	0	0	0	0	0	0	0
hsa-miR-591	AGACCATGGGTTCTCATTGT	1	hsa-miR-591	0	0	0	0	0	0	0	0	0	0	0	0	0	0	0	0	0	0	0
hsa-miR-592	TTGTGTCAATATGCGATGATGT	1	hsa-miR-592	0	0	0	0	0	0	0	0	0	0	0	0	0	0	0	0	0	0	0
hsa-miR-593-3p	TGTCTCTGCTGGGGTTTCT	1	hsa-miR-593-3p	0	0	0	0	0	0	0	0	0	0	0	0	0	0	0	0	0	0	0
hsa-miR-593-5p	AGGCACCAGCCAGGCATTGCTCAGC	1	hsa-miR-593-5p	0	0	0	0	0	0	0	0	0	0	0	0	0	0	0	0	0	0	0
hsa-miR-595	GAAGTGTGCCGTGGTGTGTCT	1	hsa-miR-595	0	0	0	0	0	0	0	0	0	0	0	0	0	0	0	0	0	0	0
hsa-miR-596	AAGCCTGCCCGGCTCCTCGGG	1	hsa-miR-596	0	0	0	0	0	0	0	0	0	0	0	0	0	0	0	0	0	0	0
hsa-miR-597-3p	TGGTTCTCTTGTGGCTCAAGCGT	1	hsa-miR-597-3p	0	0	0	0	0	0	0	0	0	0	0	0	0	0	0	0	0	1	0.25
hsa-miR-597-5p	TGTGTCACTCGATGACCACTGT	1	hsa-miR-597-5p	0	0	0	0	0	0	0	0	0	0	0	0	0	0	0	0	0	0	0
hsa-miR-598-3p	TACGTCATCGTTGTCATCGTCA	1	hsa-miR-598-3p	14	7	7	9.33333	5	3	4	5	4.25	2	3	2	4	2.75	3	3	4	4	3.5
hsa-miR-598-5p	GCGGTGATCCCGATGGTGTGAGC	1	hsa-miR-598-5p	0	0	0	0	0	0	0	0	0	0	0	0	0	0	0	0	0	0	0
hsa-miR-599	GTTGTGTCAGTTTATCAAAC	1	hsa-miR-599	0	0	0	0	0	0	0	0	0	0	0	0	0	0	0	0	0	0	0
hsa-miR-600	ACTTACAGACAAGAGCCTTGCTC	1	hsa-miR-600	0	0	0	0	0	0	0	0	0	0	0	0	0	0	0	0	0	0	0
hsa-miR-601	TGGTCTAGGATTGTTGGAGGAG	1	hsa-miR-601	0	0	0	0	0	0	0	0	0	0	0	0	0	0	0	0	0	0	0
hsa-miR-602	GACACGGGCGACAGCTGCGGCCC	1	hsa-miR-602	0	0	0	0	0	0	0	0	0	0	0	0	0	0	0	0	0	0	0
hsa-miR-603	CACACACTGCAATTACTTTTGC	1	hsa-miR-603	0	0	0	0	0	0	0	0	0	0	0	0	0	0	0	0	0	0	0
hsa-miR-604	AGGCTGCGGAATTCAGGAC	1	hsa-miR-604	0	0	0	0	0	0	0	0	0	0	0	0	0	0	0	0	0	0	0
hsa-miR-605-3p	AGAAGGCACTATGAGATTTAGA	1	hsa-miR-605-3p	0	0	0	0	0	0	0	0	0	0	0	0	0	0	0	0	0	0	0
hsa-miR-605-5p	TAAATCCCATGGTGCCTTCTCCT	1	hsa-miR-605-5p	0	0	0	0	0	0	0	0	0	0	0	0	0	0	0	0	0	0	0
hsa-miR-606	AAACTACTGAAAATCAAAGAT	1	hsa-miR-606	0	0	0	0	0	0	0	0	0	0	0	0	0	0	0	0	0	0	0
hsa-miR-607	GTTCAAATCCAGATCTATAAC	1	hsa-miR-607	0	0	0	0	0	0	0	0	0	0	0	0	0	0	0	0	0	0	0
hsa-miR-608	AGGGGTGGTGTTGGGACAGCTCCGT	1	hsa-miR-608	0	0	0	0	0	0	0	0	0	0	0	0	0	0	0	0	0	0	0
hsa-miR-609	AGGGTGTTTCTCTCATCTCT	1	hsa-miR-609	0	0	0	0	0	0	0	0	0	0	0	0	0	0	0	0	0	0	0
hsa-miR-610	TGAGCTAAATGTGTGCTGGGA	1	hsa-miR-610	0	0	0	0	0	0	0	0	0	0	0	0	0	0	0	0	0	0	0
hsa-miR-611	GCGAGGACCCCTCGGGGTCTGAC	1	hsa-miR-611	0	0	0	0	0	0	0	0	0	0	0	0	0	0	0	0	0	0	0
hsa-miR-612	GCTGGGCAGGGCTTCTGAGCTCCTT	1	hsa-miR-612	0	0	0	0	0	0	0	0	0	0	0	0	0	0	0	0	0	0	0
hsa-miR-613	AGGAATGTTCCTTCTTTGCC	1	hsa-miR-613	0	0	0	0	0	0	0	0	0	0	0	0	0	0	0	0	0	0	0
hsa-miR-614	GAACGCCTGTTCTTGCCAGGTGG	1	hsa-miR-614	0	0	0	0	0	0	0	0	0	0	0	0	0	0	0	0	0	0	0
hsa-miR-615-3p	TCCGAGCCTGGGTCTCCCTCTT	1	hsa-miR-615-3p	3	1	24	9.33333	1	1	6	18	6.5	1	1	10	19	7.75	2	0	5	19	6.5
hsa-miR-615-5p	GGGGGTCCCCGGTGCTCGGATC	1	hsa-miR-615-5p	0	0	0	0	0	0	0	0	0	0	0	0	0	0	0	0	0	0	0
hsa-miR-616-3p	AGTCATTGGAGGGTTTGAGCAG	1	hsa-miR-616-3p	0	0	0	0	0	0	0	0	0	0	0	0	0	0	0	0	0	0	0
hsa-miR-616-5p	ACTCAAAACCCTTCAGTGACTT	1	hsa-miR-616-5p	0	0	0	0	0	0	0	0	0	0	0	0	0	0	0	0	0	0	0
hsa-miR-617	AGACTTCCCATTTGAAGGTGGC	1	hsa-miR-617	0	0	0	0	0	0	0	0	0	0	0	0	0	0	0	0	0	0	0
hsa-miR-618	AAACTCTACTTGTCCTTCTGAGT	1	hsa-miR-618	0	1	2	1	0	0	0	0	0	1	0	0	0	0.25	1	0	0	2	0.75
hsa-miR-619-3p	GACCTGGACATGTTTGTGCCCAGT	1	hsa-miR-619-3p	0	0	0	0	0	0	0	0	0	0	0	0	0	0	0	0	0	0	0
hsa-miR-619-5p	GCTGGGATTACAGGCATGAGCC	1	hsa-miR-619-5p	0	0	0	0	0	0	0	0	0	0	0	0	0	0	0	0	0	0	0
hsa-miR-620	ATGGAGATAGATATAGAAAT	1	hsa-miR-620	0	0	0	0	0	0	0	0	0	0	0	0	0	0	0	0	0	0	0
hsa-miR-621	GGCTAGCAACAGCGCTTACCT	1	hsa-miR-621	0	0	0	0	0	0	0	0	0	0	0	0	0	0	0	0	0	0	0
hsa-miR-622	ACAGTCTGCTGAGGTTGGAGC	1	hsa-miR-622	0	0	0	0	0	0	0	0	0	0	0	0	0	0	0	0	0	0	0
hsa-miR-623	ATCCCTTGCAGGGGCTGTTGGGT	1	hsa-miR-623	0	0	0	0	0	0	0	0	0	0	0	0	0	0	0	0	0	0	0
hsa-miR-624-3p	CACAAGGTATTGGTATTACCT	1	hsa-miR-624-3p	0	0	0	0	0	0	0	0	0	0	0	0	0	0	0	0	0	0	0
hsa-miR-624-5p	TAGTACCAGTACCTTGTGTTCA	1	hsa-miR-624-5p	0	0	0	0	0	0	0	0	0	0	0	0	0	0	0	0	0	0	0
hsa-miR-625-3p	GACTATAGAACTTTCCCCCTCA	1	hsa-miR-625-3p	25	19	13	19	38	22	24	20	26	25	29	27	55	34	35	37	27	54	38.25
hsa-miR-625-5p	AGGGGGAAAGTTCTATAGTCC	1	hsa-miR-625-5p	1	1	1	1	1	1	0	1	0.75	1	1	0	0	0.5	0	1	1	1	0.75
hsa-miR-626	AGCTGTCTGAAAATGTCTT	1	hsa-miR-626	0	0	0	0	0	0	0	0	0	0	0	0	0	0	0	0	0	0	0
hsa-miR-627-3p	TCTTTTCTTTGAGACTCACT	1	hsa-miR-627-3p	0	0	0	0	0	0	0	0	0	0	0	0	0	0	0	0	0	0	0
hsa-miR-627-5p	GTGAGTCTCTAAGAAAAGAGGA	1	hsa-miR-627-5p	0	0	0	0	0	0	0	0	0	0	0	0	0	0	0	0	0	0	0
hsa-miR-628-3p	TCTAGTAAGAGTGGCAGTCGA	1	hsa-miR-628-3p	1	3	5	3	2	1	2	3	2	1	2	3	2	2	2	1	0	1	1
hsa-miR-628-5p	ATGCTGACATATTTACTAGAGG	1	hsa-miR-628-5p	8	8	11	9	4	4	3	5	4	1	2	2	3	2	1	2	1	2	1.5
hsa-miR-629-3p	GTTCTCCCAACGTAAGCCCAGC	1	hsa-miR-629-3p	0	0	0	0	0	0	0	1	0.25	0	1	1	0	0.5	1	0	1	1	0.75
hsa-miR-629-5p	TGGGTTTACGTTGGGAGAACT	1	hsa-miR-629-5p	41	34	35	36.6667	102	51	95	104	88	136	102	173	106	129.25	149	92	185	111	134.25
hsa-miR-630	AGTATTCTGTACCAGGGAAGGT	1	hsa-miR-630	0	0	0	0	0	0	0	0	0	0	0	0	0	0	0	0	0	0	0
hsa-miR-631	AGACCTGGCCCAGACCTCAGC	1	hsa-miR-631	0	0	0	0	0	0	0	0	0	0	0	0	0	0	0	0	0	0	0
hsa-miR-632	GTGTCTGCTTCCTGTGGGA	1	hsa-miR-632	0	0	0	0	0	0	0	0	0	0	0	0	0	0	0	0	0	0	0
hsa-miR-633	CTAATAGTATCTACCACAATAAA	1	hsa-miR-633	0	0	0	0	0	0	0	0	0	0	0	0	0	0	0	0	0	0	0
hsa-miR-634	AACCAGCACCCCAACTTTGGAC	1	hsa-miR-634	0	0	0	0	0	0	0	0	0	0	0	0	0	0	0	0	0	0	0
hsa-miR-635	ACTTGGGCACTGAAACAATGTCC	1	hsa-miR-635	0	0	0	0	0	0	0	0	0	0	0	0	0	0	0	0	0	0	0
hsa-miR-636	TGTGCTTGCTCGTCCCGCCCGCA	1	hsa-miR-636	0	0	0	0	0	0	0	0	0	0	0	0	0	0	0	0	0	0	0
hsa-miR-637	ACTGGGGGCTTTCGGGCTCTGCGT	1	hsa-miR-637	0	0	0	0	0	0	0	0	0	0	0	0	0	0	0	0	0	0	0
hsa-miR-638	AGGGATCGCGGGCGGGTGGCGGCCT	1	hsa-miR-638	0	0	0	0	0	0	0	0	0	0	0	0	0	0	0	0	0	0	0
hsa-miR-639	ATCGCTGCGGTTGCGAGCGCTGT	1	hsa-miR-639	0	0	0	0	0	0	0	0	0	0	0	0	0	0	0	0	0	0	0
hsa-miR-640	ATGATCCAGGAACCTGCCTCT	1	hsa-miR-640	0	0	0	0	0	0	0	0	0	0	0	0	0	0	0	0	0	0	0
hsa-miR-641	AAAGACATAGGATAGAGTCACCTC	1	hsa-miR-641	2	2	1	1.66667	6	2	3	3	3.5	4	3	7	4	4.5	7	6	5	3	5.25
hsa-miR-642a-3p	AGACACATTTGGAGAGGGAACC	1	hsa-miR-642a-3p	0	0	0	0	0	0	0	0	0	0	0	0	0	0	0	0	0	0	0
hsa-miR-642a-5p	GTCCCTCTCCAAATGTGTCTTG	1	hsa-miR-642a-5p	0	0	0	0	0	0	0	0	0	0	0	0	0	0	0	0	0	0	0
hsa-miR-642b-3p	AGACACATTTGGAGAGGGACCC	1	hsa-miR-642b-3p	0	0	0	0	0	0	0	0	0	0	0	0	0	0	0	0	0	0	0
hsa-miR-642b-5p	GGTTCCCTCTCCAAATGTGTCT	1	hsa-miR-642b-5p	0	0	0	0	0	0	0	0	0	0	0	0	0	0	0	0	0	0	0
hsa-miR-643	ACTTGTATGCTAGCTCAGGTAG	1	hsa-miR-643	0	0	0	0	0	0	0	0	0	0	0	0	0	0	0	0	0	0	0
hsa-miR-644a	AGTGTGGCTTTCTTAGAGC	1	hsa-miR-644a	0	0	0	0	0	0	0	0	0	0	0	0	0	0	0	0	0	0	0
hsa-miR-645	TCTAGGCTGGTACTGCTGA	1	hsa-miR-645	0	0	0	0	0	0	0	0	0	0	0	0	0	0	0	0	0	0	0
hsa-miR-646	AAGCAGCTGCCTCTGAGGC	1	hsa-miR-646	0	0	0	0	0	0	0	0	0	0	0	0	0	0	0	0	0	0	0
hsa-miR-647	GTGGCTGCACTCACTTCCTTC	1	hsa-miR-647	0	0	0	0	0	0	0	0	0	0	0	0	0	0	0	0	0	0	0
hsa-miR-648	AAGTGTGCAGGGCACTGGT	1	hsa-miR-648	0	0	0	0	0	0	0	0	0	0	0	0	0	0	0	0	0	0	0
hsa-miR-649	AAACCTGTGTTGTTCAAGAGTC	1	hsa-miR-649	0	0	0	0	0	0	0	0	0	0	0	0	0	0	0	0	0	0	0
hsa-miR-650	AGGAGGCAGCGCTCTCAGGAC	1	hsa-miR-650	0	0	0	0	0	0	0	0	0	0	0	0	0	0	0	0	0	0	0
hsa-miR-651-3p	AAAGGAAAGTGTATCCTAAAAG	1	hsa-miR-651-3p	0	0	0	0	0	0	0	0	0	0	0	0	0	0	0	0	0	0	0
hsa-miR-651-5p	TTTAGGATAAGCTTGACTTTTG	1	hsa-miR-651-5p	10	7	8	8.33333	8	4	4	8	6	5	4	3	11	5.75	2	5	2	7	4
hsa-miR-652-3p	AATGGCGCCACTAGGGTTGTG	1	hsa-miR-652-3p	87	60	70	72.3333	28	25	24	35	28	8	27	28	25	22	20	16	36	19	22.75
hsa-miR-652-5p	CAACCCTAGGAGAGGGTGCCATTCA	1	hsa-miR-652-5p	0	0	0	0	1	0	0	0	0.25	0	0	0	0	0	0	0	1	0	0.25
hsa-miR-653-3p	TTCACTGGAGTTTGTTTCAATA	1	hsa-miR-653-3p	0	0	0	0	0	0	0	0	0	0	0	0	0	0	0	0	0	0	0
hsa-miR-653-5p	GTGTTGAAACAATCTCTACTG	1	hsa-miR-653-5p	0	0	0	0	0	0	0	0	0	0	0	0	0	0	0	0	0	0	0
hsa-miR-654-3p	TATGTCTGCTGACCATCACCTT	1	hsa-miR-654-3p	115	150	93	119.333	138	65	91	82	94	88	84	170	136	119.5	114	106	101	134	113.75
hsa-miR-654-5p	TGGTGGGCCGCAGAACATGTGC	1	hsa-miR-654-5p	21	36	26	27.6667	13	29	15	24	20.25	21	27	23	23	23.5	19	22	24	16	20.25
hsa-miR-655-3p	ATAATACATGGTTAACCTCTTT	1	hsa-miR-655-3p	4	4	1	3	2	0	1	1	1	0	1	3	0	1	1	1	3	1	1.5
hsa-miR-655-5p	AGAGGTTATCCGTGTTATGTTC	1	hsa-miR-655-5p	0	0	0	0	0	0	0	0	0	0	0	0	0	0	0	0	0	0	0
hsa-miR-656-3p	AATATTATACAGTCAACCTCT	1	hsa-miR-656-3p	6	7	3	5.33333	4	2	3	2	2.75	0	3	4	3	2.5	4	2	3	3	3
hsa-miR-656-5p	AGGTTGCCTGTGAGGTGTTCA	1	hsa-miR-656-5p	0	0	0	0	0	0	0	0	0	0	0	0	0	0	0	0	0	0	0
hsa-miR-657	GGCAGGTTCTCACCCTCTCTAGG	1	hsa-miR-657	0	0	0	0	0	0	0	0	0	0	0	0	0	0	0	0	0	0	0
hsa-miR-658	GGCGGAGGGAAGTAGGTCCGTTGGT	1	hsa-miR-658	0	0	0	0	0	0	0	0	0	0	0	0	0	0	0	0	0	0	0
hsa-miR-659-3p	CTTGGTTCAGGGAGGGTCCCCA	1	hsa-miR-659-3p	0	0	0	0	0	0	0	0	0	0	0	0	0	0	0	0	0	0	0
hsa-miR-659-5p	AGGACCTTCCCTGAACCAAGGA	1	hsa-miR-659-5p	1	0	0	0.333333	1	0	0	0	0.25	0	1	0	2	0.75	0	0	0	0	0
hsa-miR-660-3p	ACCTCCTGTGTGCATGGATTA	1	hsa-miR-660-3p	0	0	0	0	0	0	0	0	0	0	0	0	0	0	0	0	0	0	0
hsa-miR-660-5p	TACCCATTGCATATCGGAGTTG	1	hsa-miR-660-5p	58	51	41	50	50	36	32	33	37.75	19	32	43	29	30.75	40	31	41	33	36.25
hsa-miR-661	TGCCTGGGTCTCTGGCCTGCGCGT	1	hsa-miR-661	0	0	0	0	0	0	0	0	0	0	0	0	0	0	0	0	0	0	0
hsa-miR-662	TCCCACGTTGTGGCCCAGCAG	1	hsa-miR-662	0	0	0	0	0	0	0	0	0	0	0	0	0	0	0	0	0	0	0
hsa-miR-663a	AGGCGGGGCGCCGCGGGACCGC	1	hsa-miR-663a	0	0	0	0	0	0	0	0	0	0	0	0	0	0	0	0	0	0	0
hsa-miR-663b	GGTGGCCCGGCCGTGCCTGAGG	1	hsa-miR-663b	0	0	0	0	0	0	0	0	0	0	0	0	0	0	0	0	0	0	0
hsa-miR-664a-3p	TATTCATTTATCCCCAGCCTACA	1	hsa-miR-664a-3p	28	20	20	22.6667	2	6	1	7	4	0	3	0	1	1	1	0	1	1	0.75
hsa-miR-664a-5p	ACTGGCTAGGGAAAATGATTGGAT	1	hsa-miR-664a-5p	11	13	13	12.3333	1	11	2	4	4.5	1	4	0	2	1.75	0	1	1	0	0.5
hsa-miR-664b-3p	TTCATTTGCCTCCCAGCCTACA	1	hsa-miR-664b-3p	0	1	1	0.666667	0	0	0	0	0	0	0	0	0	0	0	0	0	0	0
hsa-miR-664b-5p	TGGGCTAAGGGAGATGATTGGGTA	1	hsa-miR-664b-5p	0	1	1	0.666667	0	0	0	0	0	0	0	0	0	0	0	0	0	0	0
hsa-miR-665	ACCAGGAGGCTGAGGCCCCT	1	hsa-miR-665	5	5	1	3.66667	3	2	3	2	2.5	1	6	5	1	3.25	3	2	3	5	3.25
hsa-miR-668-3p	TGTCACTCGGCTCGGCCCACTAC	1	hsa-miR-668-3p	3	3	2	2.66667	0	2	0	0	0.5	1	0	0	0	0.25	0	0	0	1	0.25
hsa-miR-668-5p	TGCGCCTCGGGTGAGCATG	1	hsa-miR-668-5p	0	0	0	0	0	0	0	0	0	0	0	0	0	0	0	0	0	0	0
hsa-miR-670-3p	TTTCCTCATATTCATTCAGGA	1	hsa-miR-670-3p	0	0	0	0	0	0	0	0	0	0	0	0	0	0	0	0	0	0	0
hsa-miR-670-5p	GTCCCTGAGTGTATGTGGTG	1	hsa-miR-670-5p	0	0	0	0	0	0	0	0	0	0	0	0	0	0	0	0	0	0	0
hsa-miR-671-3p	TCCGGTTCTCAGGGCTCCACC	1	hsa-miR-671-3p	18	13	19	16.6667	25	22	21	24	23	34	20	37	35	31.5	21	21	15	27	21
hsa-miR-671-5p	AGGAAGCCCTGGAGGGGCTGGAG	1	hsa-miR-671-5p	22	12	13	15.6667	32	11	32	33	27	12	28	28	34	25.5	16	25	41	31	28.25
hsa-miR-675-3p	CTGTATGCCCTCACCGCTCA	1	hsa-miR-675-3p	0	0	0	0	0	0	0	0	0	0	0	0	0	0	0	0	0	0	0
hsa-miR-675-5p	TGGTGCGGAGAGGGCCCACAGTG	1	hsa-miR-675-5p	0	0	0	0	0	0	0	0	0	0	0	0	0	0	0	0	0	0	0
hsa-miR-676-3p	CTGTCCTAAGGTTGTTGAGTT	1	hsa-miR-676-3p	0	0	0	0	0	0	0	0	0	0	0	1	0	0.25	0	0	0	0	0
hsa-miR-676-5p	TCTTCAACCTCAGGACTTGCA	1	hsa-miR-676-5p	0	0	0	0	0	0	0	0	0	0	0	0	0	0	0	0	0	0	0
hsa-miR-708-3p	CAACTAGACTGTGAGCTTCTAG	1	hsa-miR-708-3p	0	0	0	0	0	0	0	0	0	5	0	0	0	1.25	0	0	0	2	0.5
hsa-miR-708-5p	AAGGAGCTTACAATCTAGCTGGG	1	hsa-miR-708-5p	0	0	0	0	0	0	0	0	0	1	0	0	0	0.25	0	0	0	0	0
hsa-miR-711	GGGACCCAGGGAGAGACGTAAG	1	hsa-miR-711	0	0	0	0	0	0	0	0	0	0	0	0	0	0	0	0	0	0	0
hsa-miR-718	CTTCCGCCCCGCCGGGCGTCG	1	hsa-miR-718	0	0	0	0	0	0	0	0	0	0	0	0	0	0	0	0	0	0	0
hsa-miR-744-3p	CTGTTGCCACTAACCTCAACCT	1	hsa-miR-744-3p	1	1	0	0.666667	1	0	0	0	0.25	0	1	0	1	0.5	1	0	1	1	0.75
hsa-miR-744-5p	TGCGGGGCTAGGGCTAACAGCA	1	hsa-miR-744-5p	116	128	125	123	129	100	131	221	145.25	126	163	148	215	163	151	125	128	192	149
hsa-miR-758-3p	TTTGTGACCTGGTCCACTAACC	1	hsa-miR-758-3p	10	12	5	9	25	4	21	21	17.75	15	20	33	29	24.25	22	28	32	25	26.75
hsa-miR-758-5p	GATGGTTGACCAGAGAGCACAC	1	hsa-miR-758-5p	0	0	0	0	0	0	0	0	0	0	0	0	0	0	0	0	0	0	0
hsa-miR-759	GCAGAGTGCAAACAATTTTGAC	1	hsa-miR-759	0	0	0	0	0	0	0	0	0	0	0	0	0	0	0	0	0	0	0
hsa-miR-760	CGGCTCTGGGTCTGTGGGGA	1	hsa-miR-760	3	3	5	3.66667	10	5	13	26	13.5	15	16	20	13	16	12	7	13	12	11
hsa-miR-761	GCAGCAGGGTGAAACTGACACA	1	hsa-miR-761	0	0	0	0	0	0	0	0	0	0	0	0	0	0	0	0	0	0	0
hsa-miR-762	GGGGCTGGGGCCGGGGCCGAGC	1	hsa-miR-762	0	0	0	0	0	0	0	0	0	0	0	0	0	0	0	0	0	0	0
hsa-miR-764	GCAGGTGCTCACTTGTCCTCCT	1	hsa-miR-764	0	0	0	0	0	0	0	0	0	0	0	0	0	0	0	0	0	0	0
hsa-miR-765	TGGAGGAGAAGGAAGGTGATG	1	hsa-miR-765	0	0	0	0	0	0	0	0	0	0	0	0	0	0	0	0	0	0	0
hsa-miR-766-3p	ACTCCAGCCCCACAGCCTCAGC	1	hsa-miR-766-3p	4	3	4	3.66667	4	1	3	4	3	2	4	6	3	3.75	2	3	14	5	6
hsa-miR-766-5p	AGGAGGAATTGGTGCTGGTCTT	1	hsa-miR-766-5p	0	0	0	0	1	0	0	1	0.5	1	0	2	0	0.75	0	0	1	0	0.25
hsa-miR-767-3p	TCTGCTCATACCCCATGGTTTCT	1	hsa-miR-767-3p	0	0	0	0	0	0	0	0	0	0	0	0	0	0	0	0	0	0	0
hsa-miR-767-5p	TGCACCATGGTTGTCTGAGCATG	1	hsa-miR-767-5p	0	0	0	0	0	0	0	0	0	0	0	0	0	0	0	0	0	0	0
hsa-miR-769-3p	CTGGGATCTCCGGGGTCTTGGTT	1	hsa-miR-769-3p	1	1	0	0.666667	1	0	0	0	0.25	0	0	0	0	0	0	0	0	0	0
hsa-miR-769-5p	TGAGACCTCTGGGTTCTGAGCT	1	hsa-miR-769-5p	152	108	93	117.667	78	76	58	60	68	74	53	85	70	70.5	65	52	89	60	66.5
hsa-miR-770-5p	TCCAGTACCACGTGTCAGGGCCA	1	hsa-miR-770-5p	0	0	0	0	0	0	0	0	0	0	0	0	0	0	0	0	0	0	0
hsa-miR-802	CAGTAACAAAGATTCATCCTTGT	1	hsa-miR-802	0	0	0	0	0	0	0	0	0	0	0	0	0	0	0	0	0	0	0
hsa-miR-873-3p	GGAGACTGATGAGTTCCCGGGA	1	hsa-miR-873-3p	0	1	0	0.333333	0	0	0	0	0	0	0	0	0	0	0	0	0	0	0
hsa-miR-873-5p	GCAGGAACTTGTGAGTCTCCT	1	hsa-miR-873-5p	0	5	1	2	0	5	0	0	1.25	1	1	0	0	0.5	0	0	0	0	0
hsa-miR-874-3p	CTGCCCTGGCCCGAGGGACCGA	1	hsa-miR-874-3p	158	84	75	105.667	147	42	81	111	95.25	51	116	80	111	89.5	126	57	75	74	83
hsa-miR-874-5p	CGGCCCCACGCACCAGGGTAAGA	1	hsa-miR-874-5p	1	1	0	0.666667	0	0	0	0	0	0	0	0	0	0	0	0	0	0	0
hsa-miR-875-3p	CCTGGAAACACTGAGGTTGTG	1	hsa-miR-875-3p	0	0	0	0	0	0	0	0	0	0	0	0	0	0	0	0	0	0	0
hsa-miR-875-5p	TATACCTCAGTTTTATCAGGTG	1	hsa-miR-875-5p	0	0	0	0	0	0	0	0	0	0	0	0	0	0	0	0	0	0	0
hsa-miR-876-3p	TGGTGGTTTACAAAGTAATTCA	1	hsa-miR-876-3p	0	0	0	0	0	0	0	0	0	0	0	0	0	0	0	0	0	0	0
hsa-miR-876-5p	TGGATTTCTTTGTGAATCACCA	1	hsa-miR-876-5p	0	0	0	0	0	0	0	0	0	0	0	0	0	0	0	0	0	0	0
hsa-miR-877-3p	TCCTCTTCTCCCTCCTCCCAG	1	hsa-miR-877-3p	1	0	1	0.666667	2	0	1	2	1.25	2	3	1	1	1.75	1	1	1	1	1
hsa-miR-877-5p	GTAGAGGAGATGGCGCAGGG	1	hsa-miR-877-5p	5	10	6	7	3	6	6	7	5.5	2	5	4	5	4	3	3	6	4	4
hsa-miR-885-3p	AGGCAGCGGGGTGTAGTGGATA	1	hsa-miR-885-3p	0	0	0	0	0	0	0	0	0	0	0	0	0	0	0	0	0	0	0
hsa-miR-885-5p	TCCATTACACTACCCTGCCTCT	1	hsa-miR-885-5p	0	0	0	0	0	0	0	0	0	0	0	0	0	0	0	0	0	0	0
hsa-miR-887-3p	GTGAACGGGCGCCATCCCGAGG	1	hsa-miR-887-3p	7	4	2	4.33333	3	1	0	1	1.25	1	1	0	1	0.75	0	0	5	0	1.25
hsa-miR-887-5p	CTTGGGAGCCCTGTTAGACTC	1	hsa-miR-887-5p	3	3	3	3	2	2	1	1	1.5	1	1	2	1	1.25	0	1	0	0	0.25
hsa-miR-888-3p	GACTGACACCTCTTTGGGTGAA	1	hsa-miR-888-3p	0	0	0	0	0	0	0	0	0	0	0	0	0	0	0	0	0	0	0
hsa-miR-888-5p	TACTCAAAAAGCTGTCAGTCA	1	hsa-miR-888-5p	0	0	0	0	0	0	0	0	0	0	0	0	0	0	0	0	0	0	0
hsa-miR-889-3p	TTAATATCGGACAACCATTGT	1	hsa-miR-889-3p	34	35	30	33	31	22	18	20	22.75	22	23	35	30	27.5	22	25	40	25	28
hsa-miR-889-5p	AATGGCTGTCCGTAGTATGGTC	1	hsa-miR-889-5p	0	0	0	0	0	0	0	0	0	0	0	0	0	0	0	0	0	0	0
hsa-miR-890	TACTTGGAAAGGCATCAGTTG	1	hsa-miR-890	0	0	0	0	0	0	0	0	0	0	0	0	0	0	0	0	0	0	0
hsa-miR-891a-3p	AGTGGCACATGTTTGTTGTGAG	1	hsa-miR-891a-3p	0	0	0	0	0	0	0	0	0	0	0	0	0	0	0	0	0	0	0
hsa-miR-891a-5p	TGCAACGAACCTGAGCCACTGA	1	hsa-miR-891a-5p	0	0	0	0	0	0	0	0	0	0	0	0	0	0	0	0	0	0	0
hsa-miR-891b	TGCAACTTACCTGAGTCATTGA	1	hsa-miR-891b	0	0	0	0	0	0	0	0	0	0	0	0	0	0	0	0	0	0	0
hsa-miR-892a	CACTGTGTCCTTTCTGCGTAG	1	hsa-miR-892a	0	0	0	0	0	0	0	0	0	0	0	0	0	0	0	0	0	0	0
hsa-miR-892b	CACTGGCTCCTTTCTGGGTAGA	1	hsa-miR-892b	0	0	0	0	0	0	0	0	0	0	0	0	0	0	0	0	0	0	0
hsa-miR-892c-3p	CACTGTTTCCTTTCTGAGTGGA	1	hsa-miR-892c-3p	0	0	0	0	0	0	0	0	0	0	0	0	0	0	0	0	0	0	0
hsa-miR-892c-5p	TATTCAGAAAGGTGCCAGTCA	1	hsa-miR-892c-5p	0	0	0	0	0	0	0	0	0	0	0	0	0	0	0	0	0	0	0
hsa-miR-920	GGGGAGCTGTGGAAGCAGTA	1	hsa-miR-920	0	0	0	0	0	0	0	0	0	0	0	0	0	0	0	0	0	0	0
hsa-miR-921	CTAGTGAGGGACAGAACCAGGATTC	1	hsa-miR-921	0	0	0	0	0	0	0	0	0	0	0	0	0	0	0	0	0	0	0
hsa-miR-922	GCAGCAGAGAATAGGACTACGTC	1	hsa-miR-922	0	0	0	0	0	0	0	0	0	0	0	0	0	0	0	0	0	0	0
hsa-miR-924	AGAGTCTTGTGATGTCTTGC	1	hsa-miR-924	0	0	0	0	0	0	0	0	0	0	0	0	0	0	0	0	0	0	0
hsa-miR-933	TGTGCGCAGGGAGACCTCTCCC	1	hsa-miR-933	0	0	0	0	0	0	0	0	0	0	0	0	0	0	0	0	0	0	0
hsa-miR-934	TGTCTACTACTGGAGACACTGG	1	hsa-miR-934	0	0	0	0	0	0	0	0	0	0	0	0	0	0	0	0	0	0	0
hsa-miR-935	CCAGTTACCGCTTCCGCTACCGC	1	hsa-miR-935	17	16	13	15.3333	10	7	6	18	10.25	7	17	9	13	11.5	10	10	24	14	14.5
hsa-miR-936	ACAGTAGAGGGAGGAATCGCAG	1	hsa-miR-936	0	0	0	0	0	0	0	0	0	0	0	0	0	0	0	0	0	0	0
hsa-miR-937-3p	ATCCGCGCTCTGACTCTCTGCC	1	hsa-miR-937-3p	0	0	0	0	0	0	0	1	0.25	1	0	0	1	0.5	0	0	0	0	0
hsa-miR-937-5p	GTGAGTCAGGGTGGGGCTGG	1	hsa-miR-937-5p	0	0	0	0	0	0	0	0	0	0	0	0	0	0	0	0	0	0	0
hsa-miR-938	TGCCCTTAAAGGTGAACCCAGT	1	hsa-miR-938	0	0	0	0	0	0	0	0	0	0	0	0	0	0	0	0	0	0	0
hsa-miR-939-3p	CCCTGGGCCTCTGCTCCCCAG	1	hsa-miR-939-3p	0	0	0	0	0	0	0	0	0	0	0	0	0	0	0	0	0	0	0
hsa-miR-939-5p	TGGGGAGCTGAGGCTCTGGGGGTG	1	hsa-miR-939-5p	0	0	0	0	0	0	0	0	0	0	0	0	0	0	0	0	0	0	0
hsa-miR-940	AAGGCAGGGCCCCCGCTCCCC	1	hsa-miR-940	0	0	0	0	1	0	0	0	0.25	1	0	0	0	0.25	0	0	1	0	0.25
hsa-miR-941	CACCCGGCTGTGTGCACATGTGC	4	hsa-miR-941	38	45	54	45.6667	84	47	120	150	100.25	88	141	131	143	125.75	109	123	102	136	117.5
hsa-miR-942-3p	CACATGGCCGAAACAGAGAAGT	1	hsa-miR-942-3p	0	0	0	0	0	0	0	0	0	0	0	0	0	0	0	0	0	0	0
hsa-miR-942-5p	TCTTCTCTGTTTTGGCCATGTG	1	hsa-miR-942-5p	0	1	1	0.666667	5	0	5	3	3.25	2	4	5	4	3.75	4	3	5	6	4.5
hsa-miR-943	CTGACTGTTGCCGTCCTCCAG	1	hsa-miR-943	0	0	0	0	0	0	0	0	0	0	0	0	0	0	0	0	0	0	0
hsa-miR-944	AAATTATTGTACATCGGATGAG	1	hsa-miR-944	0	0	0	0	0	0	0	0	0	0	0	0	0	0	0	0	0	0	0
hsa-miR-1178-3p	TTGCTCACTGTTCTTCCCTAG	1	hsa-miR-1178-3p	0	0	0	0	0	0	0	0	0	0	0	0	0	0	0	0	0	0	0
hsa-miR-1178-5p	CAGGGTCAGCTGAGCATG	1	hsa-miR-1178-5p	0	0	0	0	0	0	0	0	0	0	0	0	0	0	0	0	0	0	0
hsa-miR-1179	AAGCATTCTTTCATTGGTTGG	1	hsa-miR-1179	0	0	0	0	0	0	0	0	0	0	0	0	0	0	0	0	0	0	0
hsa-miR-1180-3p	TTTCCGGCTCGCGTGGGTGTGT	1	hsa-miR-1180-3p	160	126	106	130.667	90	86	66	116	89.5	104	91	113	66	93.5	130	58	114	80	95.5
hsa-miR-1180-5p	GGACCCACCCGGCCGGGAATA	1	hsa-miR-1180-5p	0	0	0	0	0	0	0	0	0	0	0	0	0	0	0	0	0	0	0
hsa-miR-1181	CCGTCGCCGCCACCCGAGCCG	1	hsa-miR-1181	0	0	0	0	0	0	0	0	0	0	0	0	0	0	0	0	0	0	0
hsa-miR-1182	GAGGGTCTTGGGAGGGATGTGAC	1	hsa-miR-1182	0	0	0	0	0	0	0	0	0	0	0	0	0	0	0	0	0	0	0
hsa-miR-1183	CACTGTAGGTGATGGTGAGAGTGGGCA	1	hsa-miR-1183	0	0	0	0	0	0	0	0	0	0	0	0	0	0	0	0	0	0	0
hsa-miR-1184	CCTGCAGCGACTTGATGGCTTCC	3	hsa-miR-1184	0	0	0	0	0	0	0	0	0	0	0	0	0	0	0	0	0	0	0
hsa-miR-1185-1-3p	ATATACAGGGGGAGACTCTTAT	1	hsa-miR-1185-1-3p	15	20	17	17.3333	21	10	16	22	17.25	14	17	26	18	18.75	17	15	32	16	20
hsa-miR-1185-2-3p	ATATACAGGGGGAGACTCTCAT	1	hsa-miR-1185-2-3p	1	2	1	1.33333	2	1	1	1	1.25	1	2	3	1	1.75	1	1	3	1	1.5
hsa-miR-1185-5p	AGAGGATACCCTTTGTATGTT	2	hsa-miR-1185-5p	1	1	0	0.666667	0	0	0	0	0	0	0	0	0	0	0	0	0	0	0
hsa-miR-1193	GGGATGGTAGACCGGTGACGTGC	1	hsa-miR-1193	0	0	0	0	0	0	0	0	0	0	0	0	0	0	0	0	0	0	0
hsa-miR-1197	TAGGACACATGGTCTACTTCT	1	hsa-miR-1197	0	0	0	0	1	0	0	0	0.25	0	0	1	1	0.5	1	0	1	0	0.5
hsa-miR-1199-3p	TGCGGCCGGTGCTCAACCTGC	1	hsa-miR-1199-3p	0	0	0	0	0	0	0	0	0	0	0	0	0	0	0	0	0	0	0
hsa-miR-1199-5p	CCTGAGCCCGGGCCGCGCAG	1	hsa-miR-1199-5p	0	0	0	0	0	0	0	0	0	0	0	0	0	0	0	0	0	0	0
hsa-miR-1200	CTCCTGAGCCATTCTGAGCCTC	1	hsa-miR-1200	0	0	0	0	0	0	0	0	0	0	0	0	0	0	0	0	0	0	0
hsa-miR-1202	GTGCCAGCTGCAGTGGGGGAG	1	hsa-miR-1202	0	0	0	0	0	0	0	0	0	0	0	0	0	0	0	0	0	0	0
hsa-miR-1203	CCCGGAGCCAGGATGCAGCTC	1	hsa-miR-1203	0	0	0	0	0	0	0	0	0	0	0	0	0	0	0	0	0	0	0
hsa-miR-1204	TCGTGGCCTGGTCTCCATTAT	1	hsa-miR-1204	0	0	0	0	0	0	0	0	0	0	0	0	0	0	0	0	0	0	0
hsa-miR-1205	TCTGCAGGGTTTGCTTTGAG	1	hsa-miR-1205	0	0	0	0	0	0	0	0	0	0	0	0	0	0	0	0	0	0	0
hsa-miR-1206	TGTTCATGTAGATGTTTAAGC	1	hsa-miR-1206	0	0	0	0	0	0	0	0	0	0	0	0	0	0	0	0	0	0	0
hsa-miR-1207-3p	TCAGCTGGCCCTCATTTC	1	hsa-miR-1207-3p	0	0	0	0	0	0	0	0	0	0	0	0	0	0	0	0	0	0	0
hsa-miR-1207-5p	TGGCAGGGAGGCTGGGAGGGG	1	hsa-miR-1207-5p	0	0	0	0	0	0	0	0	0	0	0	0	0	0	0	0	0	0	0
hsa-miR-1208	TCACTGTTCAGACAGGCGGA	1	hsa-miR-1208	0	0	0	0	0	0	0	0	0	0	0	0	0	0	0	0	0	0	0
hsa-miR-1224-3p	CCCCACCTCCTCTCTCCTCAG	1	hsa-miR-1224-3p	0	0	0	0	0	0	0	0	0	0	0	0	0	0	0	0	0	0	0
hsa-miR-1224-5p	GTGAGGACTCGGGAGGTGG	1	hsa-miR-1224-5p	0	0	0	0	0	0	0	0	0	0	0	0	0	0	0	0	0	0	0
hsa-miR-1225-3p	TGAGCCCCTGTGCCGCCCCCAG	1	hsa-miR-1225-3p	0	0	0	0	0	0	0	0	0	0	0	0	0	0	0	0	0	0	0
hsa-miR-1225-5p	GTGGGTACGGCCCAGTGGGGGG	1	hsa-miR-1225-5p	0	0	0	0	0	0	0	0	0	0	0	0	0	0	0	0	0	0	0
hsa-miR-1226-3p	TCACCAGCCCTGTGTTCCCTAG	1	hsa-miR-1226-3p	4	4	5	4.33333	5	2	5	5	4.25	2	4	6	6	4.5	4	4	3	3	3.5
hsa-miR-1226-5p	GTGAGGGCATGCAGGCCTGGATGGGG	1	hsa-miR-1226-5p	0	0	0	0	0	0	0	0	0	0	0	0	0	0	0	0	0	0	0
hsa-miR-1227-3p	CGTGCCACCCTTTTCCCCAG	1	hsa-miR-1227-3p	0	0	1	0.333333	1	1	0	1	0.75	1	2	0	1	1	1	0	3	0	1
hsa-miR-1227-5p	GTGGGGCCAGGCGGTGG	1	hsa-miR-1227-5p	0	0	0	0	0	0	0	0	0	0	0	0	0	0	0	0	0	0	0
hsa-miR-1228-3p	TCACACCTGCCTCGCCCCCC	1	hsa-miR-1228-3p	0	0	0	0	0	0	0	0	0	0	0	0	0	0	0	0	0	0	0
hsa-miR-1228-5p	GTGGGCGGGGGCAGGTGTGTG	1	hsa-miR-1228-5p	0	0	0	0	0	0	0	0	0	0	0	0	0	0	0	0	0	0	0
hsa-miR-1229-3p	CTCTCACCACTGCCCTCCCACAG	1	hsa-miR-1229-3p	0	0	0	0	0	1	0	1	0.5	0	1	0	1	0.5	0	0	0	0	0
hsa-miR-1229-5p	GTGGGTAGGGTTTGGGGGAGAGCG	1	hsa-miR-1229-5p	0	0	0	0	0	0	0	0	0	0	0	0	0	0	0	0	0	0	0
hsa-miR-1231	GTGTCTGGGCGGACAGCTGC	1	hsa-miR-1231	0	0	0	0	0	0	0	0	0	0	0	0	0	0	0	0	0	0	0
hsa-miR-1233-3p	TGAGCCCTGTCCTCCCGCAG	2	hsa-miR-1233-3p	0	0	0	0	0	0	0	0	0	0	0	0	0	0	0	0	0	0	0
hsa-miR-1233-5p	AGTGGGAGGCCAGGGCACGGCA	2	hsa-miR-1233-5p	0	0	0	0	0	0	0	0	0	0	0	0	0	0	0	0	0	0	0
hsa-miR-1234-3p	TCGGCCTGACCACCCACCCCAC	1	hsa-miR-1234-3p	0	0	0	0	0	0	0	0	0	0	0	0	0	0	0	0	0	0	0
hsa-miR-1236-3p	CCTCTTCCCCTTGTCTCTCCAG	1	hsa-miR-1236-3p	0	0	0	0	0	0	0	0	0	0	0	0	0	0	0	0	0	0	0
hsa-miR-1236-5p	TGAGTGACAGGGGAAATGGGGA	1	hsa-miR-1236-5p	0	0	0	0	0	0	0	0	0	0	0	0	0	0	0	0	0	0	0
hsa-miR-1237-3p	TCCTTCTGCTCCGTCCCCCAG	1	hsa-miR-1237-3p	0	0	0	0	0	0	0	1	0.25	1	0	0	1	0.5	0	0	1	1	0.5
hsa-miR-1237-5p	CGGGGGCGGGGCCGAAGCGCG	1	hsa-miR-1237-5p	0	0	0	0	0	0	0	0	0	0	0	0	0	0	0	0	0	0	0
hsa-miR-1238-3p	CTTCCTCGTCTGTCTGCCCC	1	hsa-miR-1238-3p	0	0	0	0	0	0	0	0	0	0	0	0	0	0	0	0	0	0	0
hsa-miR-1238-5p	GTGAGTGGGAGCCCCAGTGTGTG	1	hsa-miR-1238-5p	0	0	0	0	0	0	0	0	0	0	0	0	0	0	0	0	0	0	0
hsa-miR-1243	AACTGGATCAATTATAGGAGTG	1	hsa-miR-1243	0	0	0	0	0	0	0	0	0	0	0	0	0	0	0	0	0	0	0
hsa-miR-1244	AAGTAGTTGGTTTGTATGAGATGGTT	3	hsa-miR-1244	0	0	0	0	0	1	0	0	0.25	1	0	1	0	0.5	1	0	0	0	0.25
hsa-miR-1245a	AAGTGATCTAAAGGCCTACAT	1	hsa-miR-1245a	0	0	0	0	0	0	0	0	0	0	0	0	0	0	0	0	0	0	0
hsa-miR-1245b-3p	TCAGATGATCTAAAGGCCTATA	1	hsa-miR-1245b-3p	0	0	0	0	0	0	0	0	0	0	0	0	0	0	0	0	0	0	0
hsa-miR-1245b-5p	TAGGCCTTTAGATCACTTAAA	1	hsa-miR-1245b-5p	0	0	0	0	0	0	0	0	0	0	0	0	0	0	0	0	0	0	0
hsa-miR-1246	AATGGATTTTTGGAGCAGG	1	hsa-miR-1246	19	17	12	16	9	86	15	19	32.25	31	26	15	14	21.5	22	11	16	20	17.25
hsa-miR-1247-3p	CCCCGGGAACGTCGAGACTGGAGC	1	hsa-miR-1247-3p	0	0	0	0	0	0	0	0	0	0	0	0	0	0	0	0	0	0	0
hsa-miR-1247-5p	ACCCGTCCCGTTCGTCCCCGGA	1	hsa-miR-1247-5p	0	0	0	0	0	0	0	0	0	0	0	0	0	0	0	0	0	0	0
hsa-miR-1248	ACCTTCTTGTATAAGCACTGTGCTAAA	1	hsa-miR-1248	8	7	8	7.66667	6	12	7	8	8.25	6	13	4	6	7.25	8	6	7	5	6.5
hsa-miR-1249	ACGCCCTTCCCCCCCTTCTTCA	1	hsa-miR-1249	0	0	0	0	0	0	0	2	0.5	1	1	1	0	0.75	0	0	3	1	1
hsa-miR-1250-3p	ACATTTTCCAGCCCATTCA	1	hsa-miR-1250-3p	0	0	0	0	0	0	0	0	0	0	0	0	0	0	0	0	0	0	0
hsa-miR-1250-5p	ACGGTGCTGGATGTGGCCTTT	1	hsa-miR-1250-5p	0	0	0	0	0	0	0	0	0	0	0	0	0	0	0	0	0	0	0
hsa-miR-1251-3p	CGCTTTGCTCAGCCAGTGTAG	1	hsa-miR-1251-3p	0	0	0	0	0	0	0	0	0	0	0	0	0	0	0	0	0	0	0
hsa-miR-1251-5p	ACTCTAGCTGCCAAAGGCGCT	1	hsa-miR-1251-5p	0	0	0	0	0	0	0	0	0	0	0	0	0	0	0	0	0	0	0
hsa-miR-1252-3p	CAAATGAGCTTAATTTCCTTTT	1	hsa-miR-1252-3p	0	0	0	0	0	0	0	0	0	0	0	0	0	0	0	0	0	0	0
hsa-miR-1252-5p	AGAAGGAAATTGAATTCATTTA	1	hsa-miR-1252-5p	0	0	0	0	0	0	0	0	0	0	0	0	0	0	0	0	0	0	0
hsa-miR-1253	AGAGAAGAAGATCAGCCTGCA	1	hsa-miR-1253	0	0	0	0	0	0	0	0	0	0	0	0	0	0	0	0	0	0	0
hsa-miR-1254	AGCCTGGAAGCTGGAGCCTGCAGT	2	hsa-miR-1254	1	2	2	1.66667	3	2	4	8	4.25	3	3	6	4	4	6	4	4	8	5.5
hsa-miR-1255a	AGGATGAGCAAAGAAAGTAGATT	1	hsa-miR-1255a	1	2	0	1	4	2	3	0	2.25	4	2	2	0	2	2	3	3	0	2
hsa-miR-1255b-2-3p	AACCACTTTCTTTGCTCATCCA	1	hsa-miR-1255b-2-3p	0	0	0	0	0	0	0	0	0	0	0	0	0	0	0	0	0	0	0
hsa-miR-1255b-5p	CGGATGAGCAAAGAAAGTGGTT	2	hsa-miR-1255b-5p	0	0	0	0	0	0	0	0	0	0	0	0	0	0	0	0	0	0	0
hsa-miR-1256	AGGCATTGACTTCTCACTAGCT	1	hsa-miR-1256	0	0	0	0	0	0	0	0	0	0	0	0	0	0	0	0	0	0	0
hsa-miR-1257	AGTGAATGATGGGTTCTGACC	1	hsa-miR-1257	0	0	0	0	0	0	0	0	0	0	0	0	0	0	0	0	0	0	0
hsa-miR-1258	AGTTAGGATTAGGTCGTGGAA	1	hsa-miR-1258	0	0	0	0	0	0	0	0	0	0	0	0	0	0	0	0	0	0	0
hsa-miR-1260a	ATCCCACCTCTGCCACCA	1	hsa-miR-1260a	6	9	9	8	9	6	9	15	9.75	5	21	8	16	12.5	16	11	11	17	13.75
hsa-miR-1260b	ATCCCACCACTGCCACCAT	1	hsa-miR-1260b	7	5	5	5.66667	26	12	19	30	21.75	16	42	22	34	28.5	44	22	32	59	39.25
hsa-miR-1261	ATGGATAAGGCTTTGGCTT	1	hsa-miR-1261	0	0	0	0	0	0	0	0	0	0	0	0	0	0	0	0	0	0	0
hsa-miR-1262	ATGGGTGAATTTGTAGAAGGAT	1	hsa-miR-1262	1	0	0	0.333333	1	1	2	3	1.75	1	1	3	3	2	2	1	2	1	1.5
hsa-miR-1263	ATGGTACCCTGGCATACTGAGT	1	hsa-miR-1263	0	0	0	0	0	0	0	0	0	0	0	0	0	0	0	0	0	0	0
hsa-miR-1264	CAAGTCTTATTTGAGCACCTGTT	1	hsa-miR-1264	0	0	0	0	0	0	0	0	0	0	0	0	0	0	0	0	0	0	0
hsa-miR-1265	CAGGATGTGGTCAAGTGTTGTT	1	hsa-miR-1265	0	0	0	0	0	0	0	0	0	0	0	0	0	0	0	0	0	0	0
hsa-miR-1266-3p	CCCTGTTCTATGCCCTGAGGGA	1	hsa-miR-1266-3p	0	0	0	0	0	0	0	0	0	0	0	0	0	0	0	0	0	0	0
hsa-miR-1266-5p	CCTCAGGGCTGTAGAACAGGGCT	1	hsa-miR-1266-5p	0	1	0	0.333333	2	0	1	1	1	1	0	1	0	0.5	0	0	0	1	0.25
hsa-miR-1267	CCTGTTGAAGTGTAATCCCCA	1	hsa-miR-1267	0	0	0	0	0	0	0	0	0	0	0	0	0	0	0	0	0	0	0
hsa-miR-1268a	CGGGCGTGGTGGTGGGGG	1	hsa-miR-1268a	0	0	0	0	2	1	2	7	3	3	5	2	4	3.5	5	1	5	5	4
hsa-miR-1268b	CGGGCGTGGTGGTGGGGGTG	1	hsa-miR-1268b	0	0	0	0	2	1	2	7	3	5	4	4	3	4	7	3	4	5	4.75
hsa-miR-1269a	CTGGACTGAGCCGTGCTACTGG	1	hsa-miR-1269a	0	0	0	0	0	0	0	0	0	0	0	0	0	0	0	0	0	0	0
hsa-miR-1269b	CTGGACTGAGCCATGCTACTGG	1	hsa-miR-1269b	0	0	0	0	0	0	0	0	0	0	0	0	0	0	0	0	0	0	0
hsa-miR-1270	CTGGAGATATGGAAGAGCTGTGT	2	hsa-miR-1270	0	0	0	0	1	0	1	0	0.5	0	1	2	0	0.75	1	0	2	0	0.75
hsa-miR-1271-3p	AGTGCCTGCTATGTGCCAGGCA	1	hsa-miR-1271-3p	0	0	0	0	0	0	0	0	0	0	0	0	0	0	0	0	0	0	0
hsa-miR-1271-5p	CTTGGCACCTAGCAAGCACTCA	1	hsa-miR-1271-5p	7	9	8	8	13	4	8	10	8.75	3	6	10	8	6.75	10	6	5	12	8.25
hsa-miR-1272	GATGATGATGGCAGCAAATTCTGAAA	1	hsa-miR-1272	0	0	0	0	0	0	0	0	0	0	0	0	0	0	0	0	0	0	0
hsa-miR-1273a	GGGCGACAAAGCAAGACTCTTTCTT	1	hsa-miR-1273a	0	0	0	0	0	0	0	0	0	0	0	0	0	0	0	0	0	0	0
hsa-miR-1273c	GGCGACAAAACGAGACCCTGTC	1	hsa-miR-1273c	0	0	0	0	0	0	0	0	0	0	0	0	0	0	0	0	0	0	0
hsa-miR-1273d	GAACCCATGAGGTTGAGGCTGCAGT	1	hsa-miR-1273d	0	0	0	0	0	0	0	0	0	0	0	0	0	0	0	0	0	0	0
hsa-miR-1273e	TTGCTTGAACCCAGGAAGTGGA	1	hsa-miR-1273e	0	0	0	0	0	0	0	0	0	0	0	0	0	0	0	0	0	0	0
hsa-miR-1273f	GGAGATGGAGGTTGCAGTG	1	hsa-miR-1273f	0	0	0	0	0	0	0	0	0	0	0	0	0	0	0	0	0	0	0
hsa-miR-1273g-3p	ACCACTGCACTCCAGCCTGAG	1	hsa-miR-1273g-3p	0	0	0	0	0	0	0	0	0	0	0	0	0	0	0	0	0	0	0
hsa-miR-1273g-5p	GGTGGTTGAGGCTGCAGTAAGT	1	hsa-miR-1273g-5p	0	0	0	0	0	0	0	0	0	0	0	0	0	0	0	0	0	0	0
hsa-miR-1273h-3p	CTGCAGACTCGACCTCCCAGGC	1	hsa-miR-1273h-3p	0	0	0	0	0	0	0	0	0	0	0	0	0	0	0	0	0	0	0
hsa-miR-1273h-5p	CTGGGAGGTCAAGGCTGCAGT	1	hsa-miR-1273h-5p	0	0	0	0	0	0	0	0	0	0	0	0	0	0	0	0	0	0	0
hsa-miR-1275	GTGGGGGAGAGGCTGTC	1	hsa-miR-1275	0	0	0	0	0	0	0	0	0	0	0	1	0	0.25	0	0	1	0	0.25
hsa-miR-1276	TAAAGAGCCCTGTGGAGACA	1	hsa-miR-1276	0	0	0	0	0	0	0	0	0	0	0	0	0	0	0	0	0	0	0
hsa-miR-1277-3p	TACGTAGATATATATGTATTTT	1	hsa-miR-1277-3p	0	0	1	0.333333	0	0	0	0	0	0	0	0	0	0	0	0	0	0	0
hsa-miR-1277-5p	AAATATATATATATATGTACGTAT	1	hsa-miR-1277-5p	4	2	2	2.66667	1	1	0	1	0.75	0	0	2	0	0.5	0	1	0	1	0.5
hsa-miR-1278	TAGTACTGTGCATATCATCTAT	1	hsa-miR-1278	4	3	3	3.33333	5	3	3	2	3.25	8	1	6	5	5	3	3	8	5	4.75
hsa-miR-1279	TCATATTGCTTCTTTCT	1	hsa-miR-1279	0	0	0	0	0	0	0	0	0	0	0	0	0	0	0	0	0	0	0
hsa-miR-1281	TCGCCTCCTCCTCTCCC	1	hsa-miR-1281	0	0	0	0	0	0	0	0	0	0	0	0	0	0	0	0	0	0	0
hsa-miR-1282	TCGTTTGCCTTTTTCTGCTT	1	hsa-miR-1282	0	0	0	0	0	0	0	0	0	0	0	0	0	0	0	0	0	0	0
hsa-miR-1283	TCTACAAAGGAAAGCGCTTTCT	2	hsa-miR-1283	0	0	0	0	0	0	0	0	0	0	0	0	0	0	0	0	0	0	0
hsa-miR-1284	TCTATACAGACCCTGGCTTTTC	1	hsa-miR-1284	0	0	0	0	1	0	0	0	0.25	0	0	0	0	0	0	0	0	0	0
hsa-miR-1285-3p	TCTGGGCAACAAAGTGAGACCT	2	hsa-miR-1285-3p	2	1	1	1.33333	2	2	1	2	1.75	1	1	2	2	1.5	0	1	3	2	1.5
hsa-miR-1285-5p	GATCTCACTTTGTTGCCCAGG	1	hsa-miR-1285-5p	0	0	0	0	0	0	0	0	0	0	0	0	0	0	0	0	0	0	0
hsa-miR-1286	TGCAGGACCAAGATGAGCCCT	1	hsa-miR-1286	0	0	0	0	0	0	0	0	0	0	0	0	0	0	0	0	0	0	0
hsa-miR-1287-3p	CTCTAGCCACAGATGCAGTGAT	1	hsa-miR-1287-3p	0	0	0	0	0	0	0	0	0	0	0	0	0	0	0	0	0	0	0
hsa-miR-1287-5p	TGCTGGATCAGTGGTTCGAGTC	1	hsa-miR-1287-5p	9	7	6	7.33333	3	4	5	4	4	1	3	4	2	2.5	2	3	3	3	2.75
hsa-miR-1288-3p	TGGACTGCCCTGATCTGGAGA	1	hsa-miR-1288-3p	0	0	0	0	0	0	0	0	0	0	0	0	0	0	0	0	0	0	0
hsa-miR-1288-5p	GCAGATCAGGACTGTAACTCACC	1	hsa-miR-1288-5p	0	0	0	0	0	0	0	0	0	0	0	0	0	0	0	0	0	0	0
hsa-miR-1289	TGGAGTCCAGGAATCTGCATTTT	2	hsa-miR-1289	0	0	0	0	0	0	0	0	0	0	0	0	0	0	0	0	0	0	0
hsa-miR-1290	TGGATTTTTGGATCAGGGA	1	hsa-miR-1290	0	0	0	0	0	0	0	0	0	0	0	0	0	0	0	0	0	0	0
hsa-miR-1291	TGGCCCTGACTGAAGACCAGCAGT	1	hsa-miR-1291	9	5	5	6.33333	3	6	6	5	5	7	3	6	5	5.25	5	4	6	4	4.75
hsa-miR-1292-3p	TCGCGCCCCGGCTCCCGTTC	1	hsa-miR-1292-3p	0	0	0	0	0	0	0	0	0	0	0	0	0	0	0	0	0	0	0
hsa-miR-1292-5p	TGGGAACGGGTTCCGGCAGACGCTG	1	hsa-miR-1292-5p	2	1	1	1.33333	6	5	10	10	7.75	15	10	9	10	11	10	14	9	10	10.75
hsa-miR-1293	TGGGTGGTCTGGAGATTTGTGC	1	hsa-miR-1293	0	0	0	0	1	1	2	5	2.25	3	2	2	1	2	2	2	1	1	1.5
hsa-miR-1294	TGTGAGGTTGGCATTGTTGTCT	1	hsa-miR-1294	1	1	1	1	1	1	1	1	1	2	1	4	1	2	2	0	2	1	1.25
hsa-miR-1295a	TTAGGCCGCAGATCTGGGTGA	1	hsa-miR-1295a	0	0	0	0	0	0	0	0	0	0	0	0	0	0	0	0	0	0	0
hsa-miR-1295b-3p	AATAGGCCACGGATCTGGGCAA	1	hsa-miR-1295b-3p	0	0	0	0	0	0	0	0	0	0	0	0	0	0	0	0	0	0	0
hsa-miR-1295b-5p	CACCCAGATCTGCGGCCTAAT	1	hsa-miR-1295b-5p	0	0	0	0	0	0	0	0	0	0	0	0	0	0	0	0	0	0	0
hsa-miR-1296-3p	GAGTGGGGCTTCGACCCTAACC	1	hsa-miR-1296-3p	0	0	0	0	0	0	0	0	0	0	0	0	0	0	0	0	0	0	0
hsa-miR-1296-5p	TTAGGGCCCTGGCTCCATCTCC	1	hsa-miR-1296-5p	1	1	1	1	2	0	2	1	1.25	1	3	1	1	1.5	3	1	4	3	2.75
hsa-miR-1297	TTCAAGTAATTCAGGTG	1	hsa-miR-1297	0	0	0	0	0	0	0	0	0	0	0	0	0	0	0	0	0	0	0
hsa-miR-1298-3p	CATCTGGGCAACTGACTGAAC	1	hsa-miR-1298-3p	0	0	0	0	0	0	0	0	0	0	0	0	0	0	0	0	0	0	0
hsa-miR-1298-5p	TTCATTCGGCTGTCCAGATGTA	1	hsa-miR-1298-5p	0	0	0	0	0	0	0	0	0	0	0	0	0	0	0	0	0	0	0
hsa-miR-1299	TTCTGGAATTCTGTGTGAGGGA	1	hsa-miR-1299	0	1	0	0.333333	0	0	0	0	0	0	0	0	0	0	0	0	0	0	0
hsa-miR-1301-3p	TTGCAGCTGCCTGGGAGTGACTTC	1	hsa-miR-1301-3p	38	48	43	43	49	34	47	44	43.5	29	47	58	34	42	48	30	29	37	36
hsa-miR-1301-5p	CGCTCTAGGCACCGCAGCA	1	hsa-miR-1301-5p	0	0	0	0	0	0	0	0	0	0	0	0	0	0	0	0	0	0	0
hsa-miR-1302	TTGGGACATACTTATGCTAAA	11	hsa-miR-1302	0	0	0	0	0	0	0	0	0	0	0	0	0	0	0	0	0	0	0
hsa-miR-1303	TTTAGAGACGGGGTCTTGCTCT	1	hsa-miR-1303	0	0	0	0	1	0	1	1	0.75	0	1	1	0	0.5	0	2	1	1	1
hsa-miR-1304-3p	TCTCACTGTAGCCTCGAACCCC	1	hsa-miR-1304-3p	0	0	0	0	15	2	15	10	10.5	26	7	18	25	19	11	13	14	17	13.75
hsa-miR-1304-5p	TTTGAGGCTACAGTGAGATGTG	1	hsa-miR-1304-5p	0	0	0	0	1	0	3	3	1.75	4	3	3	3	3.25	5	3	4	3	3.75
hsa-miR-1305	TTTTCAACTCTAATGGGAGAGA	1	hsa-miR-1305	0	0	0	0	0	0	0	0	0	0	0	0	0	0	0	0	0	0	0
hsa-miR-1306-3p	ACGTTGGCTCTGGTGGTG	1	hsa-miR-1306-3p	0	0	0	0	0	0	1	1	0.5	1	1	1	1	1	0	0	0	0	0
hsa-miR-1306-5p	CCACCTCCCCTGCAAACGTCCA	1	hsa-miR-1306-5p	2	1	2	1.66667	2	0	4	3	2.25	1	4	4	2	2.75	3	1	3	3	2.5
hsa-miR-1307-3p	ACTCGGCGTGGCGTCGGTCGTG	1	hsa-miR-1307-3p	400	319	326	348.333	606	455	707	953	680.25	810	881	843	873	851.75	783	653	591	856	720.75
hsa-miR-1307-5p	TCGACCGGACCTCGACCGGCT	1	hsa-miR-1307-5p	25	7	9	13.6667	5	7	1	5	4.5	4	4	3	3	3.5	1	1	1	4	1.75
hsa-miR-1321	CAGGGAGGTGAATGTGAT	1	hsa-miR-1321	0	0	0	0	0	0	0	0	0	0	0	0	0	0	0	0	0	0	0
hsa-miR-1322	GATGATGCTGCTGATGCTG	1	hsa-miR-1322	0	0	0	0	0	0	0	0	0	0	0	0	0	0	0	0	0	0	0
hsa-miR-1323	TCAAAACTGAGGGGCATTTTCT	1	hsa-miR-1323	0	0	0	0	0	0	0	0	0	0	0	0	0	0	0	0	0	0	0
hsa-miR-1324	CCAGACAGAATTCTATGCACTTTC	1	hsa-miR-1324	0	0	0	0	0	0	0	0	0	0	0	0	0	0	0	0	0	0	0
hsa-miR-1343-3p	CTCCTGGGGCCCGCACTCTCGC	1	hsa-miR-1343-3p	0	1	1	0.666667	0	0	1	3	1	0	1	3	4	2	1	1	1	3	1.5
hsa-miR-1343-5p	TGGGGAGCGGCCCCCGGGTGGG	1	hsa-miR-1343-5p	0	0	0	0	0	0	0	0	0	0	0	0	0	0	0	0	0	0	0
hsa-miR-1468-3p	AGCAAAATAAGCAAATGGAAAA	1	hsa-miR-1468-3p	0	0	0	0	0	0	0	0	0	0	0	0	0	0	0	0	0	0	0
hsa-miR-1468-5p	CTCCGTTTGCCTGTTTCGCTG	1	hsa-miR-1468-5p	0	0	0	0	0	0	0	0	0	0	0	0	0	0	0	0	0	0	0
hsa-miR-1469	CTCGGCGCGGGGCGCGGGCTCC	1	hsa-miR-1469	0	0	0	0	0	0	0	0	0	0	0	0	0	0	0	0	0	0	0
hsa-miR-1470	GCCCTCCGCCCGTGCACCCCG	1	hsa-miR-1470	0	0	0	0	0	0	0	0	0	0	0	0	0	0	0	0	0	0	0
hsa-miR-1471	GCCCGCGTGTGGAGCCAGGTGT	1	hsa-miR-1471	0	0	0	0	0	0	0	0	0	0	0	0	0	0	0	0	0	0	0
hsa-miR-1537-3p	AAAACCGTCTAGTTACAGTTGT	1	hsa-miR-1537-3p	0	0	0	0	0	0	0	0	0	0	0	0	0	0	0	0	0	0	0
hsa-miR-1537-5p	AGCTGTAATTAGTCAGTTTTCT	1	hsa-miR-1537-5p	0	0	0	0	0	0	0	0	0	0	0	0	0	0	0	0	0	0	0
hsa-miR-1538	CGGCCCGGGCTGCTGCTGTTCCT	1	hsa-miR-1538	0	0	0	0	0	0	0	0	0	0	0	0	0	0	0	0	0	0	0
hsa-miR-1539	TCCTGCGCGTCCCAGATGCCC	1	hsa-miR-1539	0	0	0	0	0	0	0	0	0	0	0	0	0	0	0	0	0	0	0
hsa-miR-1587	TTGGGCTGGGCTGGGTTGGG	1	hsa-miR-1587	0	0	0	0	0	0	0	0	0	0	0	0	0	0	0	0	0	0	0
hsa-miR-1825	TCCAGTGCCCTCCTCTCC	1	hsa-miR-1825	0	0	0	0	0	0	0	0	0	0	0	0	0	0	0	0	0	0	0
hsa-miR-1827	TGAGGCAGTAGATTGAAT	1	hsa-miR-1827	0	0	0	0	0	0	0	0	0	0	0	0	0	0	0	0	0	0	0
hsa-miR-1908-3p	CCGGCCGCCGGCTCCGCCCCG	1	hsa-miR-1908-3p	0	0	0	0	0	0	0	0	0	0	0	0	0	0	0	0	0	0	0
hsa-miR-1908-5p	CGGCGGGGACGGCGATTGGTC	1	hsa-miR-1908-5p	0	0	0	0	2	1	3	5	2.75	4	3	6	5	4.5	6	2	3	3	3.5
hsa-miR-1909-3p	CGCAGGGGCCGGGTGCTCACCG	1	hsa-miR-1909-3p	0	0	0	0	0	0	0	0	0	0	0	0	0	0	0	0	0	0	0
hsa-miR-1909-5p	TGAGTGCCGGTGCCTGCCCTG	1	hsa-miR-1909-5p	0	0	0	0	0	0	0	0	0	0	0	0	0	0	0	0	0	0	0
hsa-miR-1910-3p	GAGGCAGAAGCAGGATGACA	1	hsa-miR-1910-3p	0	0	0	0	0	0	0	0	0	0	0	0	0	0	0	0	0	0	0
hsa-miR-1910-5p	CCAGTCCTGTGCCTGCCGCCT	1	hsa-miR-1910-5p	0	0	0	0	7	2	7	17	8.25	16	8	14	10	12	9	5	5	14	8.25
hsa-miR-1911-3p	CACCAGGCATTGTGGTCTCC	1	hsa-miR-1911-3p	0	0	0	0	0	0	0	0	0	0	0	0	0	0	0	0	0	0	0
hsa-miR-1911-5p	TGAGTACCGCCATGTCTGTTGGG	1	hsa-miR-1911-5p	0	0	0	0	0	0	0	0	0	0	0	0	0	0	0	0	0	0	0
hsa-miR-1912	TACCCAGAGCATGCAGTGTGAA	1	hsa-miR-1912	0	0	0	0	0	0	0	0	0	0	0	0	0	0	0	0	0	0	0
hsa-miR-1913	TCTGCCCCCTCCGCTGCTGCCA	1	hsa-miR-1913	0	0	0	0	0	0	0	0	0	0	0	0	0	0	0	0	0	0	0
hsa-miR-1914-3p	GGAGGGGTCCCGCACTGGGAGG	1	hsa-miR-1914-3p	0	0	0	0	0	0	0	0	0	0	0	0	0	0	0	0	0	0	0
hsa-miR-1914-5p	CCCTGTGCCCGGCCCACTTCTG	1	hsa-miR-1914-5p	0	0	0	0	0	0	0	0	0	0	0	1	0	0.25	0	0	0	0	0
hsa-miR-1915-3p	CCCCAGGGCGACGCGGCGGG	1	hsa-miR-1915-3p	0	0	0	0	0	0	0	0	0	0	0	0	0	0	0	0	0	0	0
hsa-miR-1915-5p	ACCTTGCCTTGCTGCCCGGGCC	1	hsa-miR-1915-5p	0	0	0	0	0	0	0	0	0	0	0	0	0	0	0	0	0	0	0
hsa-miR-1972	TCAGGCCAGGCACAGTGGCTCA	2	hsa-miR-1972	0	0	0	0	0	0	0	0	0	0	0	0	0	0	0	0	0	0	0
hsa-miR-1973	ACCGTGCAAAGGTAGCATA	1	hsa-miR-1973	0	0	0	0	0	0	0	0	0	0	0	0	0	0	0	0	0	0	0
hsa-miR-1976	CCTCCTGCCCTCCTTGCTGT	1	hsa-miR-1976	0	0	0	0	0	0	0	0	0	0	0	0	0	0	0	0	0	0	0
hsa-miR-2052	TGTTTTGATAACAGTAATGT	1	hsa-miR-2052	0	0	0	0	0	0	0	0	0	0	0	0	0	0	0	0	0	0	0
hsa-miR-2053	GTGTTAATTAAACCTCTATTTAC	1	hsa-miR-2053	0	0	0	0	0	0	0	0	0	0	0	0	0	0	0	0	0	0	0
hsa-miR-2054	CTGTAATATAAATTTAATTTATT	1	hsa-miR-2054	0	0	0	0	0	0	0	0	0	0	0	0	0	0	0	0	0	0	0
hsa-miR-2110	TTGGGGAAACGGCCGCTGAGTG	1	hsa-miR-2110	12	13	13	12.6667	4	13	4	10	7.75	3	5	4	4	4	2	3	3	2	2.5
hsa-miR-2113	ATTTGTGCTTGGCTCTGTCAC	1	hsa-miR-2113	0	0	0	0	0	0	0	0	0	0	0	0	0	0	0	0	0	0	0
hsa-miR-2114-3p	CGAGCCTCAAGCAAGGGACTT	1	hsa-miR-2114-3p	0	0	0	0	0	0	0	0	0	0	0	0	0	0	0	0	0	0	0
hsa-miR-2114-5p	TAGTCCCTTCCTTGAAGCGGTC	1	hsa-miR-2114-5p	0	0	0	0	0	0	0	0	0	0	0	0	0	0	0	0	0	0	0
hsa-miR-2115-3p	CATCAGAATTCATGGAGGCTAG	1	hsa-miR-2115-3p	0	0	0	0	0	0	0	0	0	0	0	0	0	0	0	0	0	0	0
hsa-miR-2115-5p	AGCTTCCATGACTCCTGATGGA	1	hsa-miR-2115-5p	0	0	0	0	0	0	0	0	0	0	0	0	0	0	0	0	0	0	0
hsa-miR-2116-3p	CCTCCCATGCCAAGAACTCCC	1	hsa-miR-2116-3p	0	0	0	0	1	0	1	1	0.75	1	1	0	2	1	0	1	0	2	0.75
hsa-miR-2116-5p	GGTTCTTAGCATAGGAGGTCT	1	hsa-miR-2116-5p	0	0	0	0	0	0	0	0	0	0	0	0	0	0	0	0	0	0	0
hsa-miR-2117	TGTTCTCTTTGCCAAGGACAG	1	hsa-miR-2117	0	0	0	0	0	0	0	0	0	0	0	0	0	0	0	0	0	0	0
hsa-miR-2276-3p	TCTGCAAGTGTCAGAGGCGAGG	1	hsa-miR-2276-3p	0	0	0	0	0	0	0	0	0	0	0	0	0	0	0	0	0	0	0
hsa-miR-2276-5p	GCCCTCTGTCACCTTGCAGACG	1	hsa-miR-2276-5p	0	0	0	0	0	0	0	0	0	0	0	0	0	0	0	0	0	0	0
hsa-miR-2277-3p	TGACAGCGCCCTGCCTGGCTC	1	hsa-miR-2277-3p	0	0	0	0	0	0	0	0	0	0	0	0	0	0	0	0	0	0	0
hsa-miR-2277-5p	AGCGCGGGCTGAGCGCTGCCAGTC	1	hsa-miR-2277-5p	1	0	0	0.333333	1	1	1	1	1	1	2	1	2	1.5	1	1	2	1	1.25
hsa-miR-2278	GAGAGCAGTGTGTGTTGCCTGG	1	hsa-miR-2278	0	0	0	0	0	0	0	0	0	0	0	0	0	0	0	0	0	0	0
hsa-miR-2355-3p	ATTGTCCTTGCTGTTTGGAGAT	1	hsa-miR-2355-3p	5	3	3	3.66667	6	2	5	2	3.75	4	3	5	3	3.75	2	1	3	4	2.5
hsa-miR-2355-5p	ATCCCCAGATACAATGGACAA	1	hsa-miR-2355-5p	0	0	0	0	1	0	0	0	0.25	0	0	0	0	0	0	0	0	0	0
hsa-miR-2392	TAGGATGGGGGTGAGAGGTG	1	hsa-miR-2392	0	0	0	0	0	0	0	0	0	0	0	0	0	0	0	0	0	0	0
hsa-miR-2467-3p	AGCAGAGGCAGAGAGGCTCAGG	1	hsa-miR-2467-3p	0	0	0	0	0	0	0	0	0	0	0	0	0	0	0	0	0	0	0
hsa-miR-2467-5p	TGAGGCTCTGTTAGCCTTGGCTC	1	hsa-miR-2467-5p	0	0	0	0	0	0	0	0	0	0	0	0	0	0	0	0	0	0	0
hsa-miR-2681-3p	TATCATGGAGTTGGTAAAGCAC	1	hsa-miR-2681-3p	0	0	0	0	0	0	0	0	0	0	0	0	0	0	0	0	0	0	0
hsa-miR-2681-5p	GTTTTACCACCTCCAGGAGACT	1	hsa-miR-2681-5p	0	0	0	0	0	0	0	0	0	0	0	0	0	0	0	0	0	0	0
hsa-miR-2682-3p	CGCCTCTTCAGCGCTGTCTTCC	1	hsa-miR-2682-3p	0	0	0	0	0	0	0	0	0	0	0	0	0	0	0	0	0	0	0
hsa-miR-2682-5p	CAGGCAGTGACTGTTCAGACGTC	1	hsa-miR-2682-5p	0	0	0	0	9	2	3	5	4.75	31	12	10	13	16.5	29	28	19	21	24.25
hsa-miR-2861	GGGGCCTGGCGGTGGGCGG	1	hsa-miR-2861	0	0	0	0	0	0	0	0	0	0	0	0	0	0	0	0	0	0	0
hsa-miR-2909	GTTAGGGCCAACATCTCTTGG	1	hsa-miR-2909	0	0	0	0	0	0	0	0	0	0	0	0	0	0	0	0	0	0	0
hsa-miR-3064-3p	TTGCCACACTGCAACACCTTACA	1	hsa-miR-3064-3p	0	0	0	0	0	0	0	0	0	0	0	0	0	0	0	0	0	0	0
hsa-miR-3064-5p	TCTGGCTGTTGTGGTGTGCAA	1	hsa-miR-3064-5p	1	1	1	1	0	1	0	0	0.25	0	1	0	0	0.25	0	0	0	0	0
hsa-miR-3065-3p	TCAGCACCAGGATATTGTTGGAG	1	hsa-miR-3065-3p	0	0	0	0	0	0	0	0	0	0	0	0	0	0	0	0	0	0	0
hsa-miR-3065-5p	TCAACAAAATCACTGATGCTGGA	1	hsa-miR-3065-5p	0	0	0	0	0	0	0	1	0.25	0	1	0	0	0.25	0	0	0	0	0
hsa-miR-3074-3p	GATATCAGCTCAGTAGGCACCG	1	hsa-miR-3074-3p	0	0	0	0	0	0	0	0	0	0	0	0	0	0	0	0	0	0	0
hsa-miR-3074-5p	GTTCCTGCTGAACTGAGCCAG	1	hsa-miR-3074-5p	0	0	0	0	0	0	0	0	0	0	0	0	0	0	0	0	0	0	0
hsa-miR-3115	ATATGGGTTTACTAGTTGGT	1	hsa-miR-3115	0	0	0	0	0	0	0	0	0	0	0	0	0	0	0	0	0	0	0
hsa-miR-3116	TGCCTGGAACATAGTAGGGACT	2	hsa-miR-3116	0	0	0	0	0	0	0	0	0	0	0	0	0	0	0	0	0	0	0
hsa-miR-3117-3p	ATAGGACTCATATAGTGCCAG	1	hsa-miR-3117-3p	0	0	0	0	2	0	0	0	0.5	0	0	1	0	0.25	2	0	0	0	0.5
hsa-miR-3117-5p	AGACACTATACGAGTCATAT	1	hsa-miR-3117-5p	0	0	0	0	0	0	0	0	0	0	0	0	0	0	0	0	0	0	0
hsa-miR-3118	TGTGACTGCATTATGAAAATTCT	6	hsa-miR-3118	0	0	0	0	0	0	0	0	0	0	0	0	0	0	0	0	0	0	0
hsa-miR-3119	TGGCTTTTAACTTTGATGGC	2	hsa-miR-3119	0	0	0	0	0	0	0	0	0	0	0	0	0	0	0	0	0	0	0
hsa-miR-3120-3p	CACAGCAAGTGTAGACAGGCA	1	hsa-miR-3120-3p	0	0	0	0	0	0	0	0	0	0	0	0	0	0	0	0	0	0	0
hsa-miR-3120-5p	CCTGTCTGTGCCTGCTGTACA	1	hsa-miR-3120-5p	0	0	0	0	0	0	0	0	0	0	0	0	0	0	0	0	0	0	0
hsa-miR-3121-3p	TAAATAGAGTAGGCAAAGGACA	1	hsa-miR-3121-3p	0	0	0	0	0	0	0	0	0	0	0	0	0	0	0	0	0	0	0
hsa-miR-3121-5p	TCCTTTGCCTATTCTATTTAAG	1	hsa-miR-3121-5p	0	0	0	0	0	0	0	0	0	0	0	0	0	0	0	0	0	0	0
hsa-miR-3122	GTTGGGACAAGAGGACGGTCTT	1	hsa-miR-3122	0	0	0	0	0	0	0	0	0	0	0	0	0	0	0	0	0	0	0
hsa-miR-3123	CAGAGAATTGTTTAATC	1	hsa-miR-3123	0	0	0	0	0	0	0	0	0	0	0	0	0	0	0	0	0	0	0
hsa-miR-3124-3p	ACTTTCCTCACTCCCGTGAAGT	1	hsa-miR-3124-3p	0	0	0	0	0	0	0	0	0	0	0	0	0	0	0	0	0	0	0
hsa-miR-3124-5p	TTCGCGGGCGAAGGCAAAGTC	1	hsa-miR-3124-5p	0	0	0	0	0	0	0	0	0	0	0	0	0	0	0	0	0	0	0
hsa-miR-3125	TAGAGGAAGCTGTGGAGAGA	1	hsa-miR-3125	0	0	0	0	0	0	0	0	0	0	0	0	0	0	0	0	0	0	0
hsa-miR-3126-3p	CATCTGGCATCCGTCACACAGA	1	hsa-miR-3126-3p	0	0	0	0	0	0	0	0	0	0	0	0	0	0	0	0	0	0	0
hsa-miR-3126-5p	TGAGGGACAGATGCCAGAAGCA	1	hsa-miR-3126-5p	0	0	0	0	0	0	0	0	0	0	0	0	0	0	0	0	0	0	0
hsa-miR-3127-3p	TCCCCTTCTGCAGGCCTGCTGG	1	hsa-miR-3127-3p	0	0	0	0	0	0	0	0	0	1	0	0	0	0.25	0	0	0	0	0
hsa-miR-3127-5p	ATCAGGGCTTGTGGAATGGGAAG	1	hsa-miR-3127-5p	0	0	0	0	0	0	0	0	0	0	0	0	0	0	0	0	0	0	0
hsa-miR-3128	TCTGGCAAGTAAAAAACTCTCAT	1	hsa-miR-3128	0	0	0	0	0	0	0	0	0	0	0	0	0	0	0	0	0	0	0
hsa-miR-3129-3p	AAACTAATCTCTACACTGCTGC	1	hsa-miR-3129-3p	1	0	0	0.333333	0	0	0	0	0	0	0	0	0	0	0	0	0	0	0
hsa-miR-3129-5p	GCAGTAGTGTAGAGATTGGTTT	1	hsa-miR-3129-5p	0	0	0	0	0	0	0	0	0	1	1	0	0	0.5	0	0	1	0	0.25
hsa-miR-3130-3p	GCTGCACCGGAGACTGGGTAA	2	hsa-miR-3130-3p	0	0	0	0	0	0	0	0	0	0	0	0	0	0	0	0	0	0	0
hsa-miR-3130-5p	TACCCAGTCTCCGGTGCAGCC	2	hsa-miR-3130-5p	0	0	0	0	0	0	0	0	0	0	0	0	0	0	0	0	0	0	0
hsa-miR-3131	TCGAGGACTGGTGGAAGGGCCTT	1	hsa-miR-3131	0	0	0	0	0	0	0	0	0	0	0	0	0	0	0	0	0	0	0
hsa-miR-3132	TGGGTAGAGAAGGAGCTCAGAGGA	1	hsa-miR-3132	0	0	0	0	0	0	0	0	0	0	0	0	0	0	0	0	0	0	0
hsa-miR-3133	TAAAGAACTCTTAAAACCCAAT	1	hsa-miR-3133	0	0	0	0	0	0	0	0	0	0	0	0	0	0	0	0	0	0	0
hsa-miR-3134	TGATGGATAAAAGACTACATATT	1	hsa-miR-3134	0	0	0	0	0	0	0	0	0	0	0	0	0	0	0	0	0	0	0
hsa-miR-3135a	TGCCTAGGCTGAGACTGCAGTG	1	hsa-miR-3135a	0	0	0	0	0	0	0	0	0	0	0	0	0	0	0	0	0	0	0
hsa-miR-3135b	GGCTGGAGCGAGTGCAGTGGTG	1	hsa-miR-3135b	0	0	0	0	0	0	0	0	0	0	0	0	0	0	0	0	0	0	0
hsa-miR-3136-3p	TGGCCCAACCTATTCAGTTAGT	1	hsa-miR-3136-3p	0	0	0	0	0	0	0	0	0	0	0	0	0	0	0	0	0	0	0
hsa-miR-3136-5p	CTGACTGAATAGGTAGGGTCATT	1	hsa-miR-3136-5p	0	0	0	0	0	0	0	0	0	0	0	0	0	0	0	0	0	0	0
hsa-miR-3137	TCTGTAGCCTGGGAGCAATGGGGT	1	hsa-miR-3137	0	0	0	0	0	0	0	0	0	0	0	0	0	0	0	0	0	0	0
hsa-miR-3138	TGTGGACAGTGAGGTAGAGGGAGT	1	hsa-miR-3138	0	0	0	0	0	0	0	0	0	0	0	1	0	0.25	0	0	1	0	0.25
hsa-miR-3139	TAGGAGCTCAACAGATGCCTGTT	1	hsa-miR-3139	0	0	0	0	0	0	0	0	0	0	0	0	0	0	0	0	0	0	0
hsa-miR-3140-3p	AGCTTTTGGGAATTCAGGTAGT	1	hsa-miR-3140-3p	0	0	0	0	0	0	0	0	0	0	0	0	0	0	0	0	0	0	0
hsa-miR-3140-5p	ACCTGAATTACCAAAAGCTTT	1	hsa-miR-3140-5p	0	0	0	0	0	0	0	0	0	0	0	0	0	0	0	0	0	0	0
hsa-miR-3141	GAGGGCGGGTGGAGGAGGA	1	hsa-miR-3141	0	0	0	0	0	0	0	0	0	0	0	0	0	0	0	0	0	0	0
hsa-miR-3142	AAGGCCTTTCTGAACCTTCAGA	1	hsa-miR-3142	0	0	0	0	0	0	0	0	0	0	0	0	0	0	0	0	0	0	0
hsa-miR-3143	ATAACATTGTAAAGCGCTTCTTTCG	1	hsa-miR-3143	0	0	0	0	0	0	0	0	0	0	0	0	0	0	0	0	0	0	0
hsa-miR-3144-3p	ATATACCTGTTCGGTCTCTTTA	1	hsa-miR-3144-3p	0	0	0	0	0	0	0	0	0	0	0	0	0	0	0	0	0	0	0
hsa-miR-3144-5p	AGGGGACCAAAGAGATATATAG	1	hsa-miR-3144-5p	0	0	0	0	0	0	0	0	0	0	0	0	0	0	0	0	0	0	0
hsa-miR-3145-3p	AGATATTTTGAGTGTTTGGAATTG	1	hsa-miR-3145-3p	0	0	0	0	0	0	0	0	0	0	0	0	0	0	1	0	0	0	0.25
hsa-miR-3145-5p	AACTCCAAACACTCAAAACTCA	1	hsa-miR-3145-5p	0	0	0	0	0	0	0	0	0	0	0	0	0	0	0	0	0	0	0
hsa-miR-3146	CATGCTAGGATAGAAAGAATGG	1	hsa-miR-3146	0	0	0	0	0	0	0	0	0	0	0	0	0	0	0	0	0	0	0
hsa-miR-3147	GGTTGGGCAGTGAGGAGGGTGTGA	1	hsa-miR-3147	0	0	0	0	0	0	0	0	0	0	0	0	0	0	0	0	0	0	0
hsa-miR-3148	TGGAAAAAACTGGTGTGTGCTT	1	hsa-miR-3148	0	0	0	0	0	0	0	0	0	0	0	0	0	0	0	0	0	0	0
hsa-miR-3149	TTTGTATGGATATGTGTGTGTAT	1	hsa-miR-3149	0	0	0	0	0	0	0	0	0	0	0	0	0	0	0	0	0	0	0
hsa-miR-3150a-3p	CTGGGGAGATCCTCGAGGTTGG	1	hsa-miR-3150a-3p	0	0	0	0	0	0	0	0	0	0	0	0	0	0	0	0	0	0	0
hsa-miR-3150a-5p	CAACCTCGACGATCTCCTCAGC	1	hsa-miR-3150a-5p	0	0	0	0	0	0	0	0	0	0	0	0	0	0	0	0	0	0	0
hsa-miR-3150b-3p	TGAGGAGATCGTCGAGGTTGG	1	hsa-miR-3150b-3p	0	0	0	0	0	0	0	0	0	0	0	0	0	0	0	0	0	0	0
hsa-miR-3150b-5p	CAACCTCGAGGATCTCCCCAGC	1	hsa-miR-3150b-5p	0	0	0	0	0	0	0	0	0	0	0	0	0	0	0	0	0	0	0
hsa-miR-3151-3p	CCTGATCCCACAGCCCACCT	1	hsa-miR-3151-3p	0	0	0	0	0	0	0	0	0	0	0	0	0	0	0	0	0	0	0
hsa-miR-3151-5p	GGTGGGGCAATGGGATCAGGT	1	hsa-miR-3151-5p	0	0	0	0	0	0	0	0	0	0	0	0	0	0	0	0	0	0	0
hsa-miR-3152-3p	TGTGTTAGAATAGGGGCAATAA	1	hsa-miR-3152-3p	0	0	0	0	0	0	0	0	0	0	0	0	0	0	0	0	0	0	0
hsa-miR-3152-5p	ATTGCCTCTGTTCTAACACAAG	1	hsa-miR-3152-5p	0	0	0	0	0	0	0	0	0	0	0	0	1	0.25	0	1	0	1	0.5
hsa-miR-3153	GGGGAAAGCGAGTAGGGACATTT	1	hsa-miR-3153	0	0	0	0	0	0	0	0	0	0	0	0	0	0	0	0	0	0	0
hsa-miR-3154	CAGAAGGGGAGTTGGGAGCAGA	1	hsa-miR-3154	0	0	0	0	0	0	0	0	0	0	0	0	0	0	0	0	0	0	0
hsa-miR-3155a	CCAGGCTCTGCAGTGGGAACT	1	hsa-miR-3155a	0	0	0	0	0	0	0	0	0	0	0	0	0	0	0	0	0	0	0
hsa-miR-3155b	CCAGGCTCTGCAGTGGGA	1	hsa-miR-3155b	0	0	0	0	0	0	0	0	0	0	0	0	0	0	0	0	0	0	0
hsa-miR-3156-3p	CTCCCACTTCCAGATCTTTCT	2	hsa-miR-3156-3p	0	0	0	0	0	0	0	0	0	0	0	0	0	0	0	0	0	0	0
hsa-miR-3156-5p	AAAGATCTGGAAGTGGGAGACA	3	hsa-miR-3156-5p	0	0	0	0	0	0	0	0	0	0	0	0	0	0	0	0	0	0	0
hsa-miR-3157-3p	CTGCCCTAGTCTAGCTGAAGCT	1	hsa-miR-3157-3p	0	0	0	0	0	0	0	0	0	0	0	0	0	0	0	0	0	0	0
hsa-miR-3157-5p	TTCAGCCAGGCTAGTGCAGTCT	1	hsa-miR-3157-5p	0	0	0	0	0	0	0	0	0	0	0	0	0	0	0	0	0	0	0
hsa-miR-3158-3p	AAGGGCTTCCTCTCTGCAGGAC	2	hsa-miR-3158-3p	2	1	1	1.33333	3	1	2	3	2.25	3	2	3	7	3.75	0	1	2	4	1.75
hsa-miR-3158-5p	CCTGCAGAGAGGAAGCCCTTC	2	hsa-miR-3158-5p	0	0	0	0	0	0	0	0	0	0	0	0	0	0	0	0	0	0	0
hsa-miR-3159	TAGGATTACAAGTGTCGGCCAC	1	hsa-miR-3159	0	0	0	0	0	0	0	0	0	0	0	0	0	0	0	0	0	0	0
hsa-miR-3160-3p	AGAGCTGAGACTAGAAAGCCCA	2	hsa-miR-3160-3p	0	0	0	0	0	0	0	0	0	0	0	0	0	0	0	0	0	0	0
hsa-miR-3160-5p	GGCTTTCTAGTCTCAGCTCTCC	2	hsa-miR-3160-5p	0	0	0	0	0	0	0	0	0	0	0	0	0	0	0	0	0	0	0
hsa-miR-3161	CTGATAAGAACAGAGGCCCAGAT	1	hsa-miR-3161	0	0	0	0	0	0	0	0	0	0	0	0	0	0	0	0	0	0	0
hsa-miR-3162-3p	TCCCTACCCCTCCACTCCCCA	1	hsa-miR-3162-3p	0	0	0	0	0	0	0	0	0	0	0	0	0	0	0	0	0	0	0
hsa-miR-3162-5p	TTAGGGAGTAGAAGGGTGGGGAG	1	hsa-miR-3162-5p	0	0	0	0	0	0	0	0	0	0	0	0	0	0	0	0	0	0	0
hsa-miR-3163	TATAAAATGAGGGCAGTAAGAC	1	hsa-miR-3163	0	0	0	0	0	0	0	0	0	0	0	0	0	0	0	0	0	0	0
hsa-miR-3164	TGTGACTTTAAGGGAAATGGCG	1	hsa-miR-3164	0	0	0	0	0	0	0	0	0	0	0	0	0	0	0	0	0	0	0
hsa-miR-3165	AGGTGGATGCAATGTGACCTCA	1	hsa-miR-3165	0	0	0	0	0	0	0	0	0	0	0	0	0	0	0	0	0	0	0
hsa-miR-3166	CGCAGACAATGCCTACTGGCCTA	1	hsa-miR-3166	0	0	0	0	0	0	0	0	0	0	0	0	0	0	0	0	0	0	0
hsa-miR-3167	AGGATTTCAGAAATACTGGTGT	1	hsa-miR-3167	0	0	0	0	0	0	0	0	0	0	0	0	0	0	0	0	0	0	0
hsa-miR-3168	GAGTTCTACAGTCAGAC	1	hsa-miR-3168	0	0	0	0	0	0	0	0	0	0	0	0	0	0	0	0	0	0	0
hsa-miR-3169	TAGGACTGTGCTTGGCACATAG	1	hsa-miR-3169	0	0	0	0	0	0	0	0	0	0	0	0	0	0	0	0	0	0	0
hsa-miR-3170	CTGGGGTTCTGAGACAGACAGT	1	hsa-miR-3170	0	0	0	0	0	0	0	0	0	0	0	0	0	0	0	0	0	0	0
hsa-miR-3171	AGATGTATGGAATCTGTATATATC	1	hsa-miR-3171	0	0	0	0	0	0	0	0	0	0	0	0	0	0	0	0	0	0	0
hsa-miR-3173-3p	AAAGGAGGAAATAGGCAGGCCA	1	hsa-miR-3173-3p	0	0	0	0	0	0	0	0	0	0	0	0	0	0	0	0	0	0	0
hsa-miR-3173-5p	TGCCCTGCCTGTTTTCTCCTTT	1	hsa-miR-3173-5p	0	0	0	0	1	0	1	1	0.75	0	0	1	1	0.5	1	0	0	1	0.5
hsa-miR-3174	TAGTGAGTTAGAGATGCAGAGCC	1	hsa-miR-3174	0	0	0	0	0	0	0	0	0	0	0	1	0	0.25	0	0	1	1	0.5
hsa-miR-3175	CGGGGAGAGAACGCAGTGACGT	1	hsa-miR-3175	0	0	0	0	0	0	0	0	0	0	0	0	0	0	0	0	0	0	0
hsa-miR-3176	ACTGGCCTGGGACTACCGG	1	hsa-miR-3176	0	0	0	0	0	0	0	0	0	0	0	0	0	0	0	0	1	0	0.25
hsa-miR-3177-3p	TGCACGGCACTGGGGACACGT	1	hsa-miR-3177-3p	0	0	0	0	2	1	2	1	1.5	2	2	2	1	1.75	3	1	2	1	1.75
hsa-miR-3177-5p	TGTGTACACACGTGCCAGGCGCT	1	hsa-miR-3177-5p	0	0	0	0	0	0	0	0	0	0	0	0	0	0	0	0	0	0	0
hsa-miR-3178	GGGGCGCGGCCGGATCG	1	hsa-miR-3178	0	0	0	0	0	0	0	0	0	0	0	0	0	0	0	0	0	0	0
hsa-miR-3179	AGAAGGGGTGAAATTTAAACGT	3	hsa-miR-3179	0	0	0	0	1	0	1	0	0.5	1	0	2	1	1	0	1	0	0	0.25
hsa-miR-3180	TGGGGCGGAGCTTCCGGAG	2	hsa-miR-3180	0	0	0	0	0	0	0	0	0	0	0	0	0	0	0	0	0	0	0
hsa-miR-3180-3p	TGGGGCGGAGCTTCCGGAGGCC	3	hsa-miR-3180-3p	0	0	0	0	0	0	0	0	0	0	0	0	0	0	1	0	0	0	0.25
hsa-miR-3180-5p	CTTCCAGACGCTCCGCCCCACGTCG	3	hsa-miR-3180-5p	0	0	0	0	0	0	0	0	0	0	0	0	0	0	0	0	0	0	0
hsa-miR-3181	ATCGGGCCCTCGGCGCCGG	1	hsa-miR-3181	0	0	0	0	0	0	0	0	0	0	0	0	0	0	0	0	0	0	0
hsa-miR-3182	GCTTCTGTAGTGTAGTC	1	hsa-miR-3182	0	0	0	0	5	1	8	10	6	15	14	12	14	13.75	11	12	11	17	12.75
hsa-miR-3183	GCCTCTCTCGGAGTCGCTCGGA	1	hsa-miR-3183	0	0	0	0	0	0	0	0	0	0	0	0	0	0	0	0	0	0	0
hsa-miR-3184-3p	AAAGTCTCGCTCTCTGCCCCTCA	1	hsa-miR-3184-3p	0	0	0	0	0	0	0	0	0	0	0	0	0	0	0	0	0	0	0
hsa-miR-3184-5p	TGAGGGGCCTCAGACCGAGCTTTT	1	hsa-miR-3184-5p	0	0	0	0	0	0	0	0	0	0	0	0	0	0	0	0	0	0	0
hsa-miR-3185	AGAAGAAGGCGGTCGGTCTGCGG	1	hsa-miR-3185	0	0	0	0	0	0	0	0	0	0	0	0	0	0	0	0	0	0	0
hsa-miR-3186-3p	TCACGCGGAGAGATGGCTTTG	1	hsa-miR-3186-3p	0	0	0	0	0	0	0	0	0	0	0	0	0	0	0	0	0	0	0
hsa-miR-3186-5p	CAGGCGTCTGTCTACGTGGCTT	1	hsa-miR-3186-5p	0	0	0	0	0	0	0	0	0	0	0	0	0	0	0	0	0	0	0
hsa-miR-3187-3p	TTGGCCATGGGGCTGCGCGG	1	hsa-miR-3187-3p	0	0	0	0	1	1	1	2	1.25	2	2	1	1	1.5	1	1	2	1	1.25
hsa-miR-3187-5p	CCTGGGCAGCGTGTGGCTGAAGG	1	hsa-miR-3187-5p	0	0	0	0	0	0	0	0	0	0	0	0	0	0	0	0	0	0	0
hsa-miR-3188	AGAGGCTTTGTGCGGATACGGGG	1	hsa-miR-3188	0	0	0	0	0	0	0	0	0	0	0	0	0	0	0	0	0	0	0
hsa-miR-3189-3p	CCCTTGGGTCTGATGGGGTAG	1	hsa-miR-3189-3p	0	0	0	0	0	0	0	0	0	0	0	0	0	0	0	0	0	0	0
hsa-miR-3189-5p	TGCCCCATCTGTGCCCTGGGTAGGA	1	hsa-miR-3189-5p	0	0	0	0	0	0	0	0	0	0	0	0	0	0	0	0	0	0	0
hsa-miR-3190-3p	TGTGGAAGGTAGACGGCCAGAGA	1	hsa-miR-3190-3p	0	0	0	0	0	0	0	0	0	0	0	0	0	0	0	0	0	0	0
hsa-miR-3190-5p	TCTGGCCAGCTACGTCCCCA	1	hsa-miR-3190-5p	0	0	0	0	0	0	0	0	0	0	0	0	0	0	0	0	0	0	0
hsa-miR-3191-3p	TGGGGACGTAGCTGGCCAGACAG	1	hsa-miR-3191-3p	0	0	0	0	0	0	0	0	0	0	0	0	0	0	0	0	0	0	0
hsa-miR-3191-5p	CTCTCTGGCCGTCTACCTTCCA	1	hsa-miR-3191-5p	0	0	0	0	0	0	0	0	0	0	0	0	0	0	0	0	0	0	0
hsa-miR-3192-3p	CTCTGATCGCCCTCTCAGCTC	1	hsa-miR-3192-3p	0	0	0	0	0	0	0	0	0	0	0	0	0	0	0	0	0	0	0
hsa-miR-3192-5p	TCTGGGAGGTTGTAGCAGTGGAA	1	hsa-miR-3192-5p	0	0	0	0	0	0	0	0	0	0	0	0	0	0	0	0	0	0	0
hsa-miR-3193	TCCTGCGTAGGATCTGAGGAGT	1	hsa-miR-3193	1	0	0	0.333333	0	1	0	0	0.25	0	0	0	0	0	0	0	0	0	0
hsa-miR-3194-3p	AGCTCTGCTGCTCACTGGCAGT	1	hsa-miR-3194-3p	0	0	0	0	0	0	0	0	0	0	0	0	0	0	0	0	0	0	0
hsa-miR-3194-5p	GGCCAGCCACCAGGAGGGCTG	1	hsa-miR-3194-5p	0	0	0	0	0	0	0	0	0	0	0	0	0	0	0	0	0	0	0
hsa-miR-3195	CGCGCCGGGCCCGGGTT	1	hsa-miR-3195	0	0	0	0	0	0	0	0	0	0	2	0	1	0.75	0	0	0	0	0
hsa-miR-3196	CGGGGCGGCAGGGGCCTC	1	hsa-miR-3196	0	0	0	0	0	0	0	0	0	0	0	0	0	0	0	0	0	0	0
hsa-miR-3197	GGAGGCGCAGGCTCGGAAAGGCG	1	hsa-miR-3197	0	0	0	0	0	0	0	0	0	0	0	0	0	0	0	0	0	0	0
hsa-miR-3198	GTGGAGTCCTGGGGAATGGAGA	2	hsa-miR-3198	0	0	0	0	0	0	0	0	0	0	0	0	0	0	0	0	0	0	0
hsa-miR-3199	AGGGACTGCCTTAGGAGAAAGTT	2	hsa-miR-3199	0	0	0	0	0	0	0	0	0	0	0	0	0	0	0	0	0	0	0
hsa-miR-3200-3p	CACCTTGCGCTACTCAGGTCTG	1	hsa-miR-3200-3p	2	1	0	1	4	0	3	2	2.25	1	2	3	2	2	3	2	6	2	3.25
hsa-miR-3200-5p	AATCTGAGAAGGCGCACAAGGT	1	hsa-miR-3200-5p	0	0	0	0	0	0	0	0	0	0	0	0	0	0	0	0	0	0	0
hsa-miR-3201	GGGATATGAAGAAAAAT	1	hsa-miR-3201	0	0	0	0	0	0	0	0	0	0	0	0	0	0	0	0	0	0	0
hsa-miR-3202	TGGAAGGGAGAAGAGCTTTAAT	2	hsa-miR-3202	0	0	0	0	0	0	0	0	0	0	0	0	0	0	0	0	0	0	0
hsa-miR-3529-3p	AACAACAAAATCACTAGTCTTCCA	1	hsa-miR-3529-3p	0	0	0	0	0	0	0	0	0	0	0	0	0	0	0	0	0	0	0
hsa-miR-3529-5p	AGGTAGACTGGGATTTGTTGTT	1	hsa-miR-3529-5p	0	0	0	0	0	0	0	0	0	0	0	0	0	0	0	0	0	0	0
hsa-miR-3591-3p	AAACACCATTGTCACACTCCAC	1	hsa-miR-3591-3p	0	0	0	0	0	0	0	0	0	0	0	0	0	0	0	0	0	0	0
hsa-miR-3591-5p	TTTAGTGTGATAATGGCGTTTGA	1	hsa-miR-3591-5p	0	0	0	0	0	0	0	0	0	0	0	0	0	0	0	0	0	0	0
hsa-miR-3605-3p	CCTCCGTGTTACCTGTCCTCTAG	1	hsa-miR-3605-3p	2	3	3	2.66667	1	3	1	3	2	5	3	2	1	2.75	1	1	2	2	1.5
hsa-miR-3605-5p	TGAGGATGGATAGCAAGGAAGCC	1	hsa-miR-3605-5p	0	0	0	0	0	0	1	0	0.25	1	1	0	1	0.75	0	1	0	1	0.5
hsa-miR-3606-3p	AAAATTTCTTTCACTACTTAG	1	hsa-miR-3606-3p	0	0	0	0	0	0	0	0	0	0	0	0	0	0	0	0	0	0	0
hsa-miR-3606-5p	TTAGTGAAGGCTATTTTAATT	1	hsa-miR-3606-5p	0	0	0	0	0	0	0	0	0	0	0	0	0	0	0	0	0	0	0
hsa-miR-3607-3p	ACTGTAAACGCTTTCTGATG	1	hsa-miR-3607-3p	19	21	18	19.3333	11	32	20	35	24.5	22	36	13	25	24	21	18	20	22	20.25
hsa-miR-3607-5p	GCATGTGATGAAGCAAATCAGT	1	hsa-miR-3607-5p	0	0	0	0	0	0	0	0	0	0	0	0	0	0	0	0	0	0	0
hsa-miR-3609	CAAAGTGATGAGTAATACTGGCTG	1	hsa-miR-3609	3	3	3	3	1	2	1	2	1.5	1	0	1	2	1	0	0	1	1	0.5
hsa-miR-3610	GAATCGGAAAGGAGGCGCCG	1	hsa-miR-3610	0	0	0	0	0	0	0	0	0	0	0	0	0	0	0	0	0	0	0
hsa-miR-3611	TTGTGAAGAAAGAAATTCTTA	1	hsa-miR-3611	0	0	0	0	0	0	0	0	0	0	0	0	0	0	0	0	0	0	0
hsa-miR-3612	AGGAGGCATCTTGAGAAATGGA	1	hsa-miR-3612	0	0	0	0	0	0	0	0	0	0	0	0	0	0	0	0	0	0	0
hsa-miR-3613-3p	ACAAAAAAAAAAGCCCAACCCTTC	1	hsa-miR-3613-3p	0	0	1	0.333333	0	0	0	0	0	0	0	0	0	0	0	0	0	0	0
hsa-miR-3613-5p	TGTTGTACTTTTTTTTTTGTTC	1	hsa-miR-3613-5p	24	22	19	21.6667	47	5	24	28	26	11	21	29	49	27.5	24	16	20	40	25
hsa-miR-3614-3p	TAGCCTTCAGATCTTGGTGTTTT	1	hsa-miR-3614-3p	0	0	0	0	0	0	0	0	0	0	0	0	0	0	0	0	0	0	0
hsa-miR-3614-5p	CCACTTGGATCTGAAGGCTGCCC	1	hsa-miR-3614-5p	0	0	0	0	0	0	0	0	0	0	0	0	0	0	0	0	0	0	0
hsa-miR-3615	TCTCTCGGCTCCTCGCGGCTC	1	hsa-miR-3615	49	12	23	28	14	10	7	13	11	12	9	11	12	11	15	6	4	11	9
hsa-miR-3616-3p	CGAGGGCATTTCATGATGCAGGC	1	hsa-miR-3616-3p	0	0	0	0	0	0	0	0	0	0	0	0	0	0	0	0	0	0	0
hsa-miR-3616-5p	ATGAAGTGCACTCATGATATGT	1	hsa-miR-3616-5p	0	0	0	0	0	0	0	0	0	0	0	0	0	0	0	0	0	0	0
hsa-miR-3617-3p	CATCAGCACCCTATGTCCTTTCT	1	hsa-miR-3617-3p	0	0	0	0	0	0	0	0	0	0	0	0	0	0	0	0	0	0	0
hsa-miR-3617-5p	AAAGACATAGTTGCAAGATGGG	1	hsa-miR-3617-5p	0	0	0	0	0	0	0	0	0	0	0	0	0	0	0	0	0	0	0
hsa-miR-3618	TGTCTACATTAATGAAAAGAGC	1	hsa-miR-3618	0	0	0	0	0	0	0	0	0	0	0	0	0	0	0	0	0	0	0
hsa-miR-3619-3p	GGGACCATCCTGCCTGCTGTGG	1	hsa-miR-3619-3p	0	0	0	0	0	0	0	0	0	0	0	0	0	0	0	0	0	0	0
hsa-miR-3619-5p	TCAGCAGGCAGGCTGGTGCAGC	1	hsa-miR-3619-5p	0	0	0	0	0	0	0	0	0	0	0	0	0	0	0	0	0	0	0
hsa-miR-3620-3p	TCACCCTGCATCCCGCACCCAG	1	hsa-miR-3620-3p	1	0	0	0.333333	0	0	0	0	0	0	0	0	0	0	0	0	0	0	0
hsa-miR-3620-5p	GTGGGCTGGGCTGGGCTGGGCC	1	hsa-miR-3620-5p	0	0	0	0	0	0	0	0	0	0	0	0	0	0	0	0	0	0	0
hsa-miR-3621	CGCGGGTCGGGGTCTGCAGG	1	hsa-miR-3621	0	0	0	0	0	0	0	0	0	0	0	0	0	0	0	0	0	0	0
hsa-miR-3622a-3p	TCACCTGACCTCCCATGCCTGT	1	hsa-miR-3622a-3p	0	0	0	0	0	0	0	0	0	0	0	0	0	0	0	0	0	0	0
hsa-miR-3622a-5p	CAGGCACGGGAGCTCAGGTGAG	1	hsa-miR-3622a-5p	0	0	0	0	0	0	0	0	0	0	0	0	0	0	0	0	0	0	0
hsa-miR-3622b-3p	TCACCTGAGCTCCCGTGCCTG	1	hsa-miR-3622b-3p	0	0	0	0	0	0	0	0	0	0	0	0	0	0	0	0	0	0	0
hsa-miR-3622b-5p	AGGCATGGGAGGTCAGGTGA	1	hsa-miR-3622b-5p	0	0	0	0	0	0	0	0	0	0	0	0	0	0	0	0	0	0	0
hsa-miR-3646	AAAATGAAATGAGCCCAGCCCA	1	hsa-miR-3646	0	0	0	0	0	0	0	0	0	0	0	0	0	0	0	0	0	0	0
hsa-miR-3648	AGCCGCGGGGATCGCCGAGGG	1	hsa-miR-3648	0	0	0	0	0	0	0	0	0	0	0	0	0	0	0	0	0	0	0
hsa-miR-3649	AGGGACCTGAGTGTCTAAG	1	hsa-miR-3649	0	0	0	0	0	0	0	0	0	0	0	0	0	0	0	0	0	0	0
hsa-miR-3650	AGGTGTGTCTGTAGAGTCC	1	hsa-miR-3650	0	0	0	0	0	0	0	0	0	0	0	0	0	0	0	0	0	0	0
hsa-miR-3651	CATAGCCCGGTCGCTGGTACATGA	1	hsa-miR-3651	0	0	0	0	0	0	1	2	0.75	1	2	1	1	1.25	2	1	2	3	2
hsa-miR-3652	CGGCTGGAGGTGTGAGGA	1	hsa-miR-3652	0	0	0	0	0	0	0	0	0	0	0	0	0	0	0	0	0	0	0
hsa-miR-3653	CTAAGAAGTTGACTGAAG	1	hsa-miR-3653	2	1	1	1.33333	0	2	1	2	1.25	2	2	1	1	1.5	1	1	1	1	1
hsa-miR-3654	GACTGGACAAGCTGAGGAA	1	hsa-miR-3654	0	0	0	0	0	0	0	0	0	0	0	0	0	0	0	0	0	0	0
hsa-miR-3655	GCTTGTCGCTGCGGTGTTGCT	1	hsa-miR-3655	0	0	0	0	0	0	0	0	0	0	0	0	0	0	0	0	0	0	0
hsa-miR-3656	GGCGGGTGCGGGGGTGG	1	hsa-miR-3656	0	0	0	0	0	0	0	0	0	0	0	0	0	0	0	0	0	0	0
hsa-miR-3657	TGTGTCCCATTATTGGTGATT	1	hsa-miR-3657	0	0	0	0	0	0	0	0	0	0	0	0	0	0	0	0	0	0	0
hsa-miR-3658	TTTAAGAAAACACCATGGAGAT	1	hsa-miR-3658	0	0	0	0	0	0	0	0	0	0	0	0	0	0	0	0	0	0	0
hsa-miR-3659	TGAGTGTTGTCTACGAGGGCA	1	hsa-miR-3659	0	0	0	0	0	0	0	0	0	0	0	0	0	0	0	0	0	0	0
hsa-miR-3660	ACTGACAGGAGAGCATTTTGA	1	hsa-miR-3660	0	0	0	0	0	0	0	0	0	0	0	0	0	0	0	0	0	0	0
hsa-miR-3661	TGACCTGGGACTCGGACAGCTG	1	hsa-miR-3661	0	0	0	0	0	0	0	1	0.25	0	0	1	0	0.25	1	0	1	0	0.5
hsa-miR-3662	GAAAATGATGAGTAGTGACTGATG	1	hsa-miR-3662	0	0	0	0	0	0	1	1	0.5	2	2	1	1	1.5	0	2	1	1	1
hsa-miR-3663-3p	TGAGCACCACACAGGCCGGGCGC	1	hsa-miR-3663-3p	0	0	0	0	0	0	0	0	0	0	0	0	0	0	0	0	0	0	0
hsa-miR-3663-5p	GCTGGTCTGCGTGGTGCTCGG	1	hsa-miR-3663-5p	0	0	0	0	0	0	0	0	0	0	0	0	0	0	0	0	0	0	0
hsa-miR-3664-3p	TCTCAGGAGTAAAGACAGAGTT	1	hsa-miR-3664-3p	0	0	0	0	0	0	0	0	0	0	0	0	0	0	0	0	0	0	0
hsa-miR-3664-5p	AACTCTGTCTTCACTCATGAGT	1	hsa-miR-3664-5p	0	0	0	0	0	0	0	0	0	0	0	0	0	0	0	0	0	0	0
hsa-miR-3665	AGCAGGTGCGGGGCGGCG	1	hsa-miR-3665	0	0	0	0	0	0	0	0	0	0	0	0	0	0	0	0	0	0	0
hsa-miR-3666	CAGTGCAAGTGTAGATGCCGA	1	hsa-miR-3666	0	0	0	0	0	0	0	0	0	0	0	0	0	0	0	0	0	0	0
hsa-miR-3667-3p	ACCTTCCTCTCCATGGGTCTTT	1	hsa-miR-3667-3p	0	0	0	0	0	0	0	0	0	0	0	0	0	0	0	0	0	0	0
hsa-miR-3667-5p	AAAGACCCATTGAGGAGAAGGT	1	hsa-miR-3667-5p	0	0	0	0	0	0	0	0	0	0	0	0	0	0	0	0	0	0	0
hsa-miR-3668	AATGTAGAGATTGATCAAAAT	1	hsa-miR-3668	0	0	0	0	0	0	0	0	0	0	0	0	0	0	0	0	0	0	0
hsa-miR-3669	ACGGAATATGTATACGGAATATA	1	hsa-miR-3669	0	0	0	0	0	0	0	0	0	0	0	0	0	0	0	0	0	0	0
hsa-miR-3670	AGAGCTCACAGCTGTCCTTCTCTA	2	hsa-miR-3670	0	0	0	0	0	0	0	0	0	0	0	0	0	0	0	0	0	0	0
hsa-miR-3671	ATCAAATAAGGACTAGTCTGCA	1	hsa-miR-3671	0	0	0	0	0	0	0	0	0	0	0	0	0	0	0	0	0	0	0
hsa-miR-3672	ATGAGACTCATGTAAAACATCTT	1	hsa-miR-3672	0	0	0	0	0	0	0	0	0	0	0	0	0	0	0	0	0	0	0
hsa-miR-3673	ATGGAATGTATATACGGAATA	1	hsa-miR-3673	0	0	0	0	0	0	0	0	0	0	0	0	0	0	0	0	0	0	0
hsa-miR-3674	ATTGTAGAACCTAAGATTGGCC	1	hsa-miR-3674	0	0	0	0	0	0	0	0	0	0	0	0	0	0	0	0	0	0	0
hsa-miR-3675-3p	CATCTCTAAGGAACTCCCCCAA	1	hsa-miR-3675-3p	0	0	0	0	0	0	0	0	0	0	0	0	0	0	0	0	0	0	0
hsa-miR-3675-5p	TATGGGGCTTCTGTAGAGATTTC	1	hsa-miR-3675-5p	0	0	0	0	0	0	0	0	0	0	0	0	0	0	0	0	0	0	0
hsa-miR-3677-3p	CTCGTGGGCTCTGGCCACGGCC	1	hsa-miR-3677-3p	0	0	0	0	0	0	0	0	0	0	0	0	0	0	0	0	0	0	0
hsa-miR-3677-5p	CAGTGGCCAGAGCCCTGCAGTG	1	hsa-miR-3677-5p	0	0	0	0	0	0	0	0	0	0	0	0	0	0	0	0	0	0	0
hsa-miR-3678-3p	CTGCAGAGTTTGTACGGACCGG	1	hsa-miR-3678-3p	0	0	0	0	0	0	0	0	0	0	0	0	0	0	0	0	0	0	0
hsa-miR-3678-5p	TCCGTACAAACTCTGCTGTG	1	hsa-miR-3678-5p	0	0	0	0	0	0	0	0	0	0	0	0	0	0	0	0	0	0	0
hsa-miR-3679-3p	CTTCCCCCCAGTAATCTTCATC	1	hsa-miR-3679-3p	0	0	0	0	0	0	0	0	0	0	0	0	0	0	0	0	0	0	0
hsa-miR-3679-5p	TGAGGATATGGCAGGGAAGGGGA	1	hsa-miR-3679-5p	0	0	0	0	0	0	0	1	0.25	0	0	1	0	0.25	0	0	0	0	0
hsa-miR-3680-3p	TTTTGCATGACCCTGGGAGTAGG	2	hsa-miR-3680-3p	0	0	0	0	0	0	0	0	0	0	0	0	0	0	0	0	0	0	0
hsa-miR-3680-5p	GACTCACTCACAGGATTGTGCA	2	hsa-miR-3680-5p	0	0	0	0	0	0	0	0	0	0	0	0	0	0	0	0	0	0	0
hsa-miR-3681-3p	ACACAGTGCTTCATCCACTACT	1	hsa-miR-3681-3p	0	0	0	0	0	0	0	0	0	0	0	0	0	0	0	0	0	0	0
hsa-miR-3681-5p	TAGTGGATGATGCACTCTGTGC	1	hsa-miR-3681-5p	0	0	0	0	0	0	0	0	0	0	0	0	0	0	0	0	0	0	0
hsa-miR-3682-3p	TGATGATACAGGTGGAGGTAG	1	hsa-miR-3682-3p	0	0	0	0	0	0	0	0	0	0	0	0	0	0	0	0	0	0	0
hsa-miR-3682-5p	CTACTTCTACCTGTGTTATCAT	1	hsa-miR-3682-5p	0	0	0	0	0	0	0	0	0	0	0	0	0	0	0	0	0	0	0
hsa-miR-3683	TGCGACATTGGAAGTAGTATCA	1	hsa-miR-3683	0	0	0	0	0	0	0	0	0	0	0	0	0	0	0	0	0	0	0
hsa-miR-3684	TTAGACCTAGTACACGTCCTT	1	hsa-miR-3684	0	0	0	0	0	0	0	0	0	0	0	0	0	0	0	0	0	0	0
hsa-miR-3685	TTTCCTACCCTACCTGAAGACT	1	hsa-miR-3685	0	0	0	0	0	0	0	0	0	0	0	0	0	0	0	0	0	0	0
hsa-miR-3686	ATCTGTAAGAGAAAGTAAATGA	1	hsa-miR-3686	0	0	0	0	0	0	0	0	0	0	0	0	0	0	0	0	0	0	0
hsa-miR-3687	CCCGGACAGGCGTTCGTGCGACGT	1	hsa-miR-3687	0	0	0	0	0	0	0	0	0	1	0	1	0	0.5	1	0	0	1	0.5
hsa-miR-3688-3p	TATGGAAAGACTTTGCCACTCT	2	hsa-miR-3688-3p	0	0	0	0	0	0	0	0	0	0	0	0	0	0	0	0	0	0	0
hsa-miR-3688-5p	AGTGGCAAAGTCTTTCCATAT	2	hsa-miR-3688-5p	0	0	0	0	0	0	0	0	0	0	0	0	0	0	0	0	0	0	0
hsa-miR-3689a-3p	CTGGGAGGTGTGATATCGTGGT	1	hsa-miR-3689a-3p	0	0	0	0	0	0	0	0	0	0	0	0	0	0	0	0	0	0	0
hsa-miR-3689a-5p	TGTGATATCATGGTTCCTGGGA	1	hsa-miR-3689a-5p,hsa-miR-3689b-5p,hsa-miR-3689e	0	0	0	0	0	0	0	0	0	0	0	0	0	0	0	0	0	0	0
hsa-miR-3689b-3p	CTGGGAGGTGTGATATTGTGGT	1	hsa-miR-3689b-3p,hsa-miR-3689c	0	0	0	0	0	0	0	0	0	0	0	0	0	0	0	0	0	0	0
hsa-miR-3689b-5p	TGTGATATCATGGTTCCTGGGA	1	hsa-miR-3689a-5p,hsa-miR-3689b-5p,hsa-miR-3689e	0	0	0	0	0	0	0	0	0	0	0	0	0	0	0	0	0	0	0
hsa-miR-3689c	CTGGGAGGTGTGATATTGTGGT	1	hsa-miR-3689b-3p,hsa-miR-3689c	0	0	0	0	0	0	0	0	0	0	0	0	0	0	0	0	0	0	0
hsa-miR-3689d	GGGAGGTGTGATCTCACACTCG	2	hsa-miR-3689d	0	0	0	0	0	0	0	0	0	0	0	0	0	0	0	0	0	0	0
hsa-miR-3689e	TGTGATATCATGGTTCCTGGGA	1	hsa-miR-3689a-5p,hsa-miR-3689b-5p,hsa-miR-3689e	0	0	0	0	0	0	0	0	0	0	0	0	0	0	0	0	0	0	0
hsa-miR-3689f	TGTGATATCGTGCTTCCTGGGA	1	hsa-miR-3689f	0	0	0	0	0	0	0	0	0	0	0	0	0	0	0	0	0	0	0
hsa-miR-3690	ACCTGGACCCAGCGTAGACAAAG	2	hsa-miR-3690	0	0	0	0	0	0	0	0	0	0	0	0	0	0	0	0	0	0	0
hsa-miR-3691-3p	ACCAAGTCTGCGTCATCCTCTC	1	hsa-miR-3691-3p	0	0	0	0	0	0	0	0	0	0	0	0	0	0	0	0	0	0	0
hsa-miR-3691-5p	AGTGGATGATGGAGACTCGGTAC	1	hsa-miR-3691-5p	0	0	0	0	0	0	0	0	0	0	0	0	0	0	1	0	0	1	0.5
hsa-miR-3692-3p	GTTCCACACTGACACTGCAGAAGT	1	hsa-miR-3692-3p	0	0	0	0	0	0	0	0	0	0	0	0	0	0	0	0	0	0	0
hsa-miR-3692-5p	CCTGCTGGTCAGGAGTGGATACTG	1	hsa-miR-3692-5p	0	0	0	0	0	0	0	0	0	0	0	0	0	0	0	0	0	0	0
hsa-miR-3713	GGTATCCGTTTGGGGATGGT	1	hsa-miR-3713	0	0	0	0	0	0	0	0	0	0	0	0	0	0	0	0	0	0	0
hsa-miR-3714	GAAGGCAGCAGTGCTCCCCTGT	1	hsa-miR-3714	0	0	0	0	0	0	0	0	0	0	0	0	0	0	0	0	0	0	0
hsa-miR-3907	AGGTGCTCCAGGCTGGCTCACA	1	hsa-miR-3907	0	0	0	0	0	0	0	0	0	0	0	0	0	0	0	0	0	0	0
hsa-miR-3908	GAGCAATGTAGGTAGACTGTTT	1	hsa-miR-3908	0	0	0	0	0	0	0	0	0	0	0	0	0	0	0	0	0	0	0
hsa-miR-3909	TGTCCTCTAGGGCCTGCAGTCT	1	hsa-miR-3909	6	4	4	4.66667	5	3	3	3	3.5	5	2	4	4	3.75	4	2	3	4	3.25
hsa-miR-3910	AAAGGCATAAAACCAAGACA	2	hsa-miR-3910	0	0	0	0	0	0	0	0	0	0	0	0	0	0	0	0	0	0	0
hsa-miR-3911	TGTGTGGATCCTGGAGGAGGCA	1	hsa-miR-3911	0	0	0	0	0	0	0	0	0	0	0	0	0	0	0	0	0	0	0
hsa-miR-3912-3p	TAACGCATAATATGGACATGT	1	hsa-miR-3912-3p	6	3	4	4.33333	1	2	1	2	1.5	1	0	0	1	0.5	1	1	0	0	0.5
hsa-miR-3912-5p	ATGTCCATATTATGGGTTAGT	1	hsa-miR-3912-5p	0	0	0	0	0	0	0	0	0	0	0	0	0	0	0	0	0	0	0
hsa-miR-3913-3p	AGACATCAAGATCAGTCCCAAA	2	hsa-miR-3913-3p	0	0	0	0	0	0	0	0	0	0	0	0	0	0	0	0	0	0	0
hsa-miR-3913-5p	TTTGGGACTGATCTTGATGTCT	2	hsa-miR-3913-5p	3	2	2	2.33333	0	1	0	0	0.25	0	0	0	0	0	0	0	0	0	0
hsa-miR-3914	AAGGAACCAGAAAATGAGAAGT	2	hsa-miR-3914	0	0	0	0	0	0	0	0	0	0	0	0	0	0	0	0	0	0	0
hsa-miR-3915	TTGAGGAAAAGATGGTCTTATT	1	hsa-miR-3915	0	0	0	0	0	0	0	0	0	0	0	0	0	0	0	0	0	0	0
hsa-miR-3916	AAGAGGAAGAAATGGCTGGTTCTCAG	1	hsa-miR-3916	0	0	0	0	1	0	1	1	0.75	2	1	0	1	1	1	0	0	1	0.5
hsa-miR-3917	GCTCGGACTGAGCAGGTGGG	1	hsa-miR-3917	0	0	0	0	0	0	0	0	0	0	0	0	0	0	0	0	0	0	0
hsa-miR-3918	ACAGGGCCGCAGATGGAGACT	1	hsa-miR-3918	0	0	0	0	0	0	0	0	0	0	0	0	0	0	0	0	0	0	0
hsa-miR-3919	GCAGAGAACAAAGGACTCAGT	1	hsa-miR-3919	0	0	0	0	0	0	0	0	0	0	0	0	0	0	0	0	0	0	0
hsa-miR-3920	ACTGATTATCTTAACTCTCTGA	1	hsa-miR-3920	0	0	0	0	0	0	0	0	0	0	0	0	0	0	0	0	0	0	0
hsa-miR-3921	TCTCTGAGTACCATATGCCTTGT	1	hsa-miR-3921	0	0	0	0	0	0	0	0	0	0	0	0	0	0	0	0	0	0	0
hsa-miR-3922-3p	TCTGGCCTTGACTTGACTCTTT	1	hsa-miR-3922-3p	0	0	0	0	0	0	0	0	0	0	0	0	0	0	0	0	0	0	0
hsa-miR-3922-5p	TCAAGGCCAGAGGTCCCACAGCA	1	hsa-miR-3922-5p	0	0	0	0	0	0	0	0	0	0	0	0	0	0	0	0	0	0	0
hsa-miR-3923	AACTAGTAATGTTGGATTAGGG	1	hsa-miR-3923	0	0	0	0	0	0	0	0	0	0	0	0	0	0	0	0	0	0	0
hsa-miR-3924	ATATGTATATGTGACTGCTACT	1	hsa-miR-3924	0	0	0	0	0	0	0	0	0	0	0	0	0	0	0	0	0	0	0
hsa-miR-3925-3p	ACTCCAGTTTTAGTTCTCTTG	1	hsa-miR-3925-3p	0	0	0	0	0	0	0	0	0	0	0	0	0	0	0	0	0	0	0
hsa-miR-3925-5p	AAGAGAACTGAAAGTGGAGCCT	1	hsa-miR-3925-5p	0	0	0	0	0	0	0	0	0	0	0	0	0	0	0	0	0	0	0
hsa-miR-3926	TGGCCAAAAAGCAGGCAGAGA	2	hsa-miR-3926	0	0	0	0	0	0	0	0	0	0	0	0	0	0	0	0	0	0	0
hsa-miR-3927-3p	CAGGTAGATATTTGATAGGCAT	1	hsa-miR-3927-3p	0	0	0	0	0	0	0	0	0	0	0	0	0	0	0	0	0	0	0
hsa-miR-3927-5p	GCCTATCACATATCTGCCTGT	1	hsa-miR-3927-5p	0	0	0	0	0	0	0	0	0	0	0	0	0	0	0	0	0	0	0
hsa-miR-3928-3p	GGAGGAACCTTGGAGCTTCGGC	1	hsa-miR-3928-3p	1	1	1	1	0	1	0	0	0.25	0	1	0	0	0.25	1	0	0	0	0.25
hsa-miR-3928-5p	TGAAGCTCTAAGGTTCCGCCTGC	1	hsa-miR-3928-5p	0	0	0	0	0	0	0	0	0	0	0	0	0	0	0	0	0	0	0
hsa-miR-3929	GAGGCTGATGTGAGTAGACCACT	1	hsa-miR-3929	0	0	0	0	0	0	0	0	0	0	0	0	0	0	0	0	0	0	0
hsa-miR-3934-3p	TGCTCAGGTTGCACAGCTGGGA	1	hsa-miR-3934-3p	0	0	0	0	0	0	0	0	0	0	0	0	0	0	0	0	0	0	0
hsa-miR-3934-5p	TCAGGTGTGGAAACTGAGGCAG	1	hsa-miR-3934-5p	2	2	0	1.33333	2	2	8	6	4.5	5	2	7	2	4	2	4	6	6	4.5
hsa-miR-3935	TGTAGATACGAGCACCAGCCAC	1	hsa-miR-3935	0	0	0	0	0	0	0	0	0	0	0	0	0	0	0	0	0	0	0
hsa-miR-3936	TAAGGGGTGTATGGCAGATGCA	1	hsa-miR-3936	0	0	0	0	0	0	0	0	0	0	0	0	0	0	0	0	0	0	0
hsa-miR-3937	ACAGGCGGCTGTAGCAATGGGGG	1	hsa-miR-3937	0	0	0	0	0	0	0	0	0	0	0	0	0	0	0	0	0	0	0
hsa-miR-3938	AATTCCCTTGTAGATAACCCGG	1	hsa-miR-3938	0	0	0	0	0	0	0	0	0	0	0	0	0	0	0	1	0	1	0.5
hsa-miR-3939	TACGCGCAGACCACAGGATGTC	1	hsa-miR-3939	0	0	0	0	0	0	0	0	0	0	0	0	0	0	0	0	0	0	0
hsa-miR-3940-3p	CAGCCCGGATCCCAGCCCACTT	1	hsa-miR-3940-3p	0	0	0	0	0	0	1	1	0.5	0	0	2	0	0.5	1	1	2	2	1.5
hsa-miR-3940-5p	GTGGGTTGGGGCGGGCTCTG	1	hsa-miR-3940-5p	0	0	0	0	0	0	0	0	0	0	0	0	0	0	0	0	1	0	0.25
hsa-miR-3941	TTACACACAACTGAGGATCATA	1	hsa-miR-3941	0	0	0	0	0	0	0	0	0	0	0	0	0	0	0	0	0	0	0
hsa-miR-3942-3p	TTTCAGATAACAGTATTACAT	1	hsa-miR-3942-3p	0	0	0	0	0	0	0	0	0	0	0	0	0	0	0	0	0	0	0
hsa-miR-3942-5p	AAGCAATACTGTTACCTGAAAT	1	hsa-miR-3942-5p	0	0	0	0	0	0	0	0	0	0	0	0	0	0	0	0	0	0	0
hsa-miR-3943	TAGCCCCCAGGCTTCACTTGGCG	1	hsa-miR-3943	0	0	0	0	0	0	0	0	0	0	0	0	0	0	0	0	0	0	0
hsa-miR-3944-3p	TTCGGGCTGGCCTGCTGCTCCGG	1	hsa-miR-3944-3p	0	0	0	0	0	0	0	0	0	0	0	0	0	0	0	0	0	0	0
hsa-miR-3944-5p	TGTGCAGCAGGCCAACCGAGA	1	hsa-miR-3944-5p	0	0	0	0	0	0	0	0	0	0	0	0	0	0	0	0	0	0	0
hsa-miR-3945	AGGGCATAGGAGAGGGTTGATAT	1	hsa-miR-3945	0	0	0	0	0	0	0	0	0	0	0	0	0	0	0	0	0	0	0
hsa-miR-3960	GGCGGCGGCGGAGGCGGGGG	1	hsa-miR-3960	0	0	0	0	0	0	0	0	0	0	0	0	0	0	0	0	0	0	0
hsa-miR-3972	CTGCCAGCCCCGTTCCAGGGCA	1	hsa-miR-3972	0	0	0	0	0	0	0	0	0	0	0	0	0	0	0	0	0	0	0
hsa-miR-3973	ACAAAGTACAGCATTAGCCTTAG	1	hsa-miR-3973	0	0	0	0	0	0	0	0	0	0	0	0	0	0	0	0	0	0	0
hsa-miR-3974	AAAGGTCATTGTAAGGTTAATGC	1	hsa-miR-3974	0	0	0	0	0	0	0	0	0	0	0	0	0	0	0	0	0	0	0
hsa-miR-3975	TGAGGCTAATGCACTACTTCAC	1	hsa-miR-3975	0	0	0	0	0	0	0	0	0	0	0	0	0	0	0	0	0	0	0
hsa-miR-3976	TATAGAGAGCAGGAAGATTAATGT	1	hsa-miR-3976	0	0	0	0	0	0	0	0	0	0	0	0	0	0	0	0	0	0	0
hsa-miR-3977	GTGCTTCATCGTAATTAACCTTA	1	hsa-miR-3977	0	0	0	0	0	0	0	0	0	0	0	0	0	0	0	0	0	0	0
hsa-miR-3978	GTGGAAAGCATGCATCCAGGGTGT	1	hsa-miR-3978	0	0	0	0	0	0	0	0	0	0	0	0	0	0	0	0	0	0	0
hsa-miR-4251	CCTGAGAAAAGGGCCAA	1	hsa-miR-4251	0	0	0	0	0	0	0	0	0	0	0	0	0	0	0	0	0	0	0
hsa-miR-4252	GGCCACTGAGTCAGCACCA	1	hsa-miR-4252	0	0	0	0	0	0	0	0	0	0	0	0	0	0	0	0	0	0	0
hsa-miR-4253	AGGGCATGTCCAGGGGGT	1	hsa-miR-4253	0	0	0	0	0	0	0	0	0	0	0	0	0	0	0	0	0	0	0
hsa-miR-4254	GCCTGGAGCTACTCCACCATCTC	1	hsa-miR-4254	0	0	0	0	0	0	0	0	0	0	0	0	0	0	0	0	0	0	0
hsa-miR-4255	CAGTGTTCAGAGATGGA	1	hsa-miR-4255	0	0	0	0	0	0	0	0	0	0	0	0	0	0	0	0	0	0	0
hsa-miR-4256	ATCTGACCTGATGAAGGT	1	hsa-miR-4256	0	0	0	0	0	0	0	0	0	0	0	0	0	0	0	0	0	0	0
hsa-miR-4257	CCAGAGGTGGGGACTGAG	1	hsa-miR-4257	0	0	0	0	0	0	0	0	0	0	0	0	0	0	0	0	0	0	0
hsa-miR-4258	CCCCGCCACCGCCTTGG	1	hsa-miR-4258	0	0	0	0	0	0	0	0	0	0	0	0	0	0	0	0	0	0	0
hsa-miR-4259	CAGTTGGGTCTAGGGGTCAGGA	1	hsa-miR-4259	0	0	0	0	0	0	0	0	0	0	0	0	0	0	0	0	0	0	0
hsa-miR-4260	CTTGGGGCATGGAGTCCCA	1	hsa-miR-4260	0	0	0	0	0	0	0	0	0	0	0	0	0	0	0	0	0	0	0
hsa-miR-4261	AGGAAACAGGGACCCA	1	hsa-miR-4261	0	0	0	0	0	0	0	0	0	0	0	0	0	0	0	0	0	0	0
hsa-miR-4262	GACATTCAGACTACCTG	1	hsa-miR-4262	0	0	0	0	0	0	0	0	0	0	0	0	0	0	0	0	0	0	0
hsa-miR-4263	ATTCTAAGTGCCTTGGCC	1	hsa-miR-4263	0	0	0	0	0	0	0	0	0	0	0	0	0	0	0	0	0	0	0
hsa-miR-4264	ACTCAGTCATGGTCATT	1	hsa-miR-4264	0	0	0	0	0	0	0	0	0	0	0	0	0	0	0	0	0	0	0
hsa-miR-4265	CTGTGGGCTCAGCTCTGGG	1	hsa-miR-4265	0	0	0	0	0	0	0	0	0	0	0	0	0	0	0	0	0	0	0
hsa-miR-4266	CTAGGAGGCCTTGGCC	1	hsa-miR-4266	0	0	0	0	0	0	0	0	0	0	0	0	0	0	0	0	0	0	0
hsa-miR-4267	TCCAGCTCGGTGGCAC	1	hsa-miR-4267	0	0	0	0	0	0	0	0	0	0	0	0	0	0	0	0	0	0	0
hsa-miR-4268	GGCTCCTCCTCTCAGGATGTG	1	hsa-miR-4268	0	0	0	0	0	0	0	0	0	0	0	0	0	0	0	0	0	0	0
hsa-miR-4269	GCAGGCACAGACAGCCCTGGC	1	hsa-miR-4269	0	0	0	0	0	0	0	0	0	0	0	0	0	0	0	0	0	0	0
hsa-miR-4270	TCAGGGAGTCAGGGGAGGGC	1	hsa-miR-4270	0	0	0	0	0	0	0	0	0	0	0	0	0	0	0	0	0	0	0
hsa-miR-4271	GGGGGAAGAAAAGGTGGGG	1	hsa-miR-4271	0	0	0	0	0	0	0	0	0	0	0	0	0	0	0	0	0	0	0
hsa-miR-4272	CATTCAACTAGTGATTGT	1	hsa-miR-4272	0	0	0	0	0	0	0	0	0	0	0	0	0	0	0	0	0	0	0
hsa-miR-4273	GTGTTCTCTGATGGACAG	1	hsa-miR-4273	0	0	0	0	0	0	0	0	0	0	0	0	0	0	0	0	0	0	0
hsa-miR-4274	CAGCAGTCCCTCCCCCTG	1	hsa-miR-4274	0	0	0	0	0	0	0	0	0	0	0	0	0	0	0	0	0	0	0
hsa-miR-4275	CCAATTACCACTTCTTT	1	hsa-miR-4275	0	0	0	0	0	0	0	0	0	0	0	0	0	0	0	0	0	0	0
hsa-miR-4276	CTCAGTGACTCATGTGC	1	hsa-miR-4276	0	0	0	0	0	0	0	0	0	0	0	0	0	0	0	0	0	0	0
hsa-miR-4277	GCAGTTCTGAGCACAGTACAC	1	hsa-miR-4277	0	0	0	0	0	0	0	0	0	0	0	0	0	0	0	0	0	0	0
hsa-miR-4278	CTAGGGGGTTTGCCCTTG	1	hsa-miR-4278	0	0	0	0	0	0	0	0	0	0	0	0	0	0	0	0	0	0	0
hsa-miR-4279	CTCTCCTCCCGGCTTC	1	hsa-miR-4279	0	0	0	0	0	0	0	0	0	0	0	0	0	0	0	0	0	0	0
hsa-miR-4280	GAGTGTAGTTCTGAGCAGAGC	1	hsa-miR-4280	0	0	0	0	0	0	0	0	0	0	0	0	0	0	0	0	0	0	0
hsa-miR-4281	GGGTCCCGGGGAGGGGGG	1	hsa-miR-4281	0	0	0	0	0	0	0	0	0	0	0	0	0	0	0	0	0	0	0
hsa-miR-4282	TAAAATTTGCATCCAGGA	1	hsa-miR-4282	0	0	0	0	0	0	0	0	0	0	0	0	0	0	0	0	0	0	0
hsa-miR-4283	TGGGGCTCAGCGAGTTT	2	hsa-miR-4283	0	0	0	0	0	0	0	0	0	0	0	0	0	0	0	0	0	0	0
hsa-miR-4284	GGGCTCACATCACCCCAT	1	hsa-miR-4284	0	0	0	0	0	0	0	0	0	0	0	0	0	0	0	0	0	0	0
hsa-miR-4285	GCGGCGAGTCCGACTCAT	1	hsa-miR-4285	0	0	0	0	0	0	0	0	0	0	0	0	0	0	0	0	0	0	0
hsa-miR-4286	ACCCCACTCCTGGTACC	1	hsa-miR-4286	2	0	1	1	1	0	0	3	1	0	3	0	0	0.75	0	0	2	2	1
hsa-miR-4287	TCTCCCTTGAGGGCACTTT	1	hsa-miR-4287	0	0	0	0	0	0	0	0	0	0	0	0	0	0	0	0	0	0	0
hsa-miR-4288	TTGTCTGCTGAGTTTCC	1	hsa-miR-4288	0	0	0	0	0	0	0	0	0	0	0	0	0	0	0	0	0	0	0
hsa-miR-4289	GCATTGTGCAGGGCTATCA	1	hsa-miR-4289	0	0	0	0	0	0	0	0	0	0	0	0	0	0	0	0	0	0	0
hsa-miR-4290	TGCCCTCCTTTCTTCCCTC	1	hsa-miR-4290	0	0	0	0	0	0	0	0	0	0	0	0	0	0	0	0	0	0	0
hsa-miR-4291	TTCAGCAGGAACAGCT	1	hsa-miR-4291	0	0	0	0	0	0	0	0	0	0	0	0	0	0	0	0	0	0	0
hsa-miR-4292	CCCCTGGGCCGGCCTTGG	1	hsa-miR-4292	0	0	0	0	0	0	0	0	0	0	0	0	0	0	0	0	0	0	0
hsa-miR-4293	CAGCCTGACAGGAACAG	1	hsa-miR-4293	0	0	0	0	0	0	0	0	0	0	0	0	0	0	0	0	0	0	0
hsa-miR-4294	GGGAGTCTACAGCAGGG	1	hsa-miR-4294	0	0	0	0	0	0	0	0	0	0	0	0	0	0	0	0	0	0	0
hsa-miR-4295	CAGTGCAATGTTTTCCTT	1	hsa-miR-4295	0	0	0	0	0	0	0	0	0	0	0	0	0	0	0	0	0	0	0
hsa-miR-4296	ATGTGGGCTCAGGCTCA	1	hsa-miR-4296	0	0	0	0	0	0	0	0	0	0	0	0	0	0	0	0	0	0	0
hsa-miR-4297	TGCCTTCCTGTCTGTG	1	hsa-miR-4297	0	0	0	0	0	0	0	0	0	0	0	0	0	0	0	0	0	0	0
hsa-miR-4298	CTGGGACAGGAGGAGGAGGCAG	1	hsa-miR-4298	0	0	0	0	0	0	0	0	0	0	0	0	0	0	0	0	0	0	0
hsa-miR-4299	GCTGGTGACATGAGAGGC	1	hsa-miR-4299	0	0	0	0	0	0	0	0	0	0	0	0	0	0	0	0	0	0	0
hsa-miR-4300	TGGGAGCTGGACTACTTC	1	hsa-miR-4300	0	0	0	0	0	0	0	0	0	0	0	0	0	0	0	0	0	0	0
hsa-miR-4301	TCCCACTACTTCACTTGTGA	1	hsa-miR-4301	0	0	0	0	0	0	0	0	0	0	0	0	0	0	0	0	0	0	0
hsa-miR-4302	CCAGTGTGGCTCAGCGAG	1	hsa-miR-4302	0	0	0	0	0	0	0	0	0	0	0	0	0	0	0	0	0	0	0
hsa-miR-4303	TTCTGAGCTGAGGACAG	1	hsa-miR-4303	0	0	0	0	0	0	0	0	0	0	0	0	0	0	0	0	0	0	0
hsa-miR-4304	CCGGCATGTCCAGGGCA	1	hsa-miR-4304	0	0	0	0	0	0	0	0	0	0	0	0	0	0	0	0	0	0	0
hsa-miR-4305	CCTAGACACCTCCAGTTC	1	hsa-miR-4305	0	0	0	0	0	0	0	0	0	0	0	0	0	0	0	0	0	0	0
hsa-miR-4306	TGGAGAGAAAGGCAGTA	1	hsa-miR-4306	0	0	0	0	0	0	0	0	0	0	0	0	0	0	0	0	0	0	0
hsa-miR-4307	AATGTTTTTTCCTGTTTCC	1	hsa-miR-4307	0	0	0	0	0	0	0	0	0	0	0	0	0	0	0	0	0	0	0
hsa-miR-4308	TCCCTGGAGTTTCTTCTT	1	hsa-miR-4308	0	0	0	0	0	0	0	0	0	0	0	0	0	0	0	0	0	0	0
hsa-miR-4309	CTGGAGTCTAGGATTCCA	1	hsa-miR-4309	0	0	0	0	0	0	0	0	0	0	0	0	0	0	0	0	0	0	0
hsa-miR-4310	GCAGCATTCATGTCCC	1	hsa-miR-4310	0	0	0	0	0	0	0	0	0	0	0	0	0	0	0	0	0	0	0
hsa-miR-4311	GAAAGAGAGCTGAGTGTG	1	hsa-miR-4311	0	0	0	0	0	0	0	0	0	0	0	0	0	0	0	0	0	0	0
hsa-miR-4312	GGCCTTGTTCCTGTCCCCA	1	hsa-miR-4312	0	0	0	0	0	0	0	0	0	0	0	0	0	0	0	0	0	0	0
hsa-miR-4313	AGCCCCCTGGCCCCAAACCC	1	hsa-miR-4313	0	0	0	0	0	0	0	0	0	0	0	0	0	0	0	0	0	0	0
hsa-miR-4314	CTCTGGGAAATGGGACAG	1	hsa-miR-4314	0	0	0	0	0	0	0	0	0	0	0	0	0	0	0	0	0	0	0
hsa-miR-4315	CCGCTTTCTGAGCTGGAC	2	hsa-miR-4315	0	0	0	0	0	0	0	0	0	0	0	0	0	0	0	0	0	0	0
hsa-miR-4316	GGTGAGGCTAGCTGGTG	1	hsa-miR-4316	0	0	0	0	0	0	0	0	0	0	0	0	0	0	0	0	0	0	0
hsa-miR-4317	ACATTGCCAGGGAGTTT	1	hsa-miR-4317	0	0	0	0	0	0	0	0	0	0	0	0	0	0	0	0	0	0	0
hsa-miR-4318	CACTGTGGGTACATGCT	1	hsa-miR-4318	0	0	0	0	0	0	0	0	0	0	0	0	0	0	0	0	0	0	0
hsa-miR-4319	TCCCTGAGCAAAGCCAC	1	hsa-miR-4319	0	0	0	0	0	0	0	0	0	0	0	0	0	0	0	0	0	0	0
hsa-miR-4320	GGGATTCTGTAGCTTCCT	1	hsa-miR-4320	0	0	0	0	0	0	0	0	0	0	0	0	0	0	0	0	0	0	0
hsa-miR-4321	TTAGCGGTGGACCGCCCTGCG	1	hsa-miR-4321	0	0	0	0	0	0	0	0	0	0	0	0	0	0	0	0	0	0	0
hsa-miR-4322	CTGTGGGCTCAGCGCGTGGGG	1	hsa-miR-4322	0	0	0	0	0	0	0	0	0	0	0	0	0	0	0	0	0	0	0
hsa-miR-4323	CAGCCCCACAGCCTCAGA	1	hsa-miR-4323	0	0	0	0	0	0	0	0	0	0	0	0	0	0	0	0	0	0	0
hsa-miR-4324	CCCTGAGACCCTAACCTTAA	1	hsa-miR-4324	0	0	0	0	0	0	0	0	0	0	0	0	0	0	0	0	0	0	0
hsa-miR-4325	TTGCACTTGTCTCAGTGA	1	hsa-miR-4325	0	0	0	0	0	0	0	0	0	0	0	0	0	0	0	0	0	0	0
hsa-miR-4326	TGTTCCTCTGTCTCCCAGAC	1	hsa-miR-4326	0	0	0	0	0	0	0	0	0	0	0	0	0	0	0	0	0	0	0
hsa-miR-4327	GGCTTGCATGGGGGACTGG	1	hsa-miR-4327	0	0	0	0	0	0	0	0	0	0	0	0	0	0	0	0	0	0	0
hsa-miR-4328	CCAGTTTTCCCAGGATT	1	hsa-miR-4328	0	0	0	0	0	0	0	0	0	0	0	0	0	0	0	0	0	0	0
hsa-miR-4329	CCTGAGACCCTAGTTCCAC	1	hsa-miR-4329	0	0	0	0	0	0	0	0	0	0	0	0	0	0	0	0	0	0	0
hsa-miR-4330	CCTCAGATCAGAGCCTTGC	1	hsa-miR-4330	0	0	0	0	0	0	0	0	0	0	0	0	0	0	0	0	0	0	0
hsa-miR-4417	GGTGGGCTTCCCGGAGGG	1	hsa-miR-4417	0	0	0	0	0	0	0	0	0	0	0	0	0	0	0	0	0	0	0
hsa-miR-4418	CACTGCAGGACTCAGCAG	1	hsa-miR-4418	0	0	0	0	0	0	0	0	0	0	0	0	0	0	0	0	0	0	0
hsa-miR-4419a	TGAGGGAGGAGACTGCA	1	hsa-miR-4419a	0	0	0	0	0	0	0	0	0	0	0	0	0	0	0	0	0	0	0
hsa-miR-4419b	GAGGCTGAAGGAAGATGG	1	hsa-miR-4419b	0	0	0	0	0	0	0	0	0	0	0	0	0	0	0	0	0	0	0
hsa-miR-4420	GTCACTGATGTCTGTAGCTGAG	1	hsa-miR-4420	0	0	0	0	0	0	0	0	0	0	0	0	0	0	0	0	0	0	0
hsa-miR-4421	ACCTGTCTGTGGAAAGGAGCTA	1	hsa-miR-4421	0	0	0	0	0	0	0	0	0	0	0	0	0	0	0	0	0	0	0
hsa-miR-4422	AAAAGCATCAGGAAGTACCCA	1	hsa-miR-4422	0	0	0	0	0	0	0	0	0	0	0	0	0	0	0	0	0	0	0
hsa-miR-4423-3p	ATAGGCACCAAAAAGCAACAA	1	hsa-miR-4423-3p	0	0	0	0	0	0	0	0	0	0	0	0	0	0	0	0	0	0	0
hsa-miR-4423-5p	AGTTGCCTTTTTGTTCCCATGC	1	hsa-miR-4423-5p	0	0	0	0	0	0	0	0	0	0	0	0	0	0	0	0	0	0	0
hsa-miR-4424	AGAGTTAACTCAAAATGGACTA	1	hsa-miR-4424	0	0	0	0	0	0	0	0	0	0	0	0	0	0	0	0	0	0	0
hsa-miR-4425	TGTTGGGATTCAGCAGGACCAT	1	hsa-miR-4425	0	0	0	0	0	0	0	0	0	0	0	0	0	0	0	0	0	0	0
hsa-miR-4426	GAAGATGGACGTACTTT	1	hsa-miR-4426	0	0	0	0	0	0	0	0	0	0	0	0	0	0	0	0	0	0	0
hsa-miR-4427	TCTGAATAGAGTCTGAAGAGT	1	hsa-miR-4427	0	0	0	0	0	0	0	0	0	0	0	0	0	0	0	0	0	0	0
hsa-miR-4428	CAAGGAGACGGGAACATGGAGC	1	hsa-miR-4428	0	0	0	0	0	0	0	0	0	0	0	0	0	0	0	0	0	0	0
hsa-miR-4429	AAAAGCTGGGCTGAGAGGCG	1	hsa-miR-4429	1	1	1	1	0	0	0	0	0	0	0	0	1	0.25	0	0	1	0	0.25
hsa-miR-4430	AGGCTGGAGTGAGCGGAG	1	hsa-miR-4430	0	0	0	0	0	0	0	0	0	0	0	0	0	0	0	0	0	0	0
hsa-miR-4431	GCGACTCTGAAAACTAGAAGGT	1	hsa-miR-4431	0	0	0	0	0	0	0	0	0	0	0	0	0	0	0	0	0	0	0
hsa-miR-4432	AAAGACTCTGCAAGATGCCT	1	hsa-miR-4432	0	0	0	0	0	0	0	0	0	0	0	0	0	0	0	0	0	0	0
hsa-miR-4433-3p	ACAGGAGTGGGGGTGGGACAT	1	hsa-miR-4433-3p	0	0	0	0	0	0	0	0	0	0	0	0	0	0	0	0	0	0	0
hsa-miR-4433-5p	CGTCCCACCCCCCACTCCTGT	1	hsa-miR-4433-5p	0	0	0	0	0	0	0	0	0	0	0	0	0	0	0	0	0	0	0
hsa-miR-4433b-3p	CAGGAGTGGGGGGTGGGACGT	1	hsa-miR-4433b-3p	0	0	0	0	0	0	0	0	0	0	0	0	0	0	0	0	0	0	0
hsa-miR-4433b-5p	ATGTCCCACCCCCACTCCTGT	1	hsa-miR-4433b-5p	0	0	0	0	0	0	0	0	0	0	0	0	0	0	0	0	0	0	0
hsa-miR-4434	AGGAGAAGTAAAGTAGAA	1	hsa-miR-4434	0	0	0	0	0	0	0	0	0	0	0	0	0	0	0	0	0	0	0
hsa-miR-4435	ATGGCCAGAGCTCACACAGAGG	2	hsa-miR-4435	0	0	0	0	0	0	0	0	0	1	0	0	1	0.5	0	0	0	0	0
hsa-miR-4436a	GCAGGACAGGCAGAAGTGGAT	1	hsa-miR-4436a	0	0	0	0	0	0	0	0	0	0	0	0	0	0	0	0	0	0	0
hsa-miR-4436b-3p	CAGGGCAGGAAGAAGTGGACAA	2	hsa-miR-4436b-3p	0	0	0	0	0	0	0	0	0	0	0	0	0	0	0	0	1	0	0.25
hsa-miR-4436b-5p	GTCCACTTCTGCCTGCCCTGCC	2	hsa-miR-4436b-5p	0	0	0	0	0	0	0	0	0	0	0	0	0	0	0	0	0	0	0
hsa-miR-4437	TGGGCTCAGGGTACAAAGGTT	1	hsa-miR-4437	0	0	0	0	0	0	0	0	0	0	0	0	0	0	0	0	0	0	0
hsa-miR-4438	CACAGGCTTAGAAAAGACAGT	1	hsa-miR-4438	0	0	0	0	0	0	0	0	0	0	0	0	0	0	0	0	0	0	0
hsa-miR-4439	GTGACTGATACCTTGGAGGCAT	1	hsa-miR-4439	0	0	0	0	0	0	0	0	0	0	0	0	0	0	0	0	0	0	0
hsa-miR-4440	TGTCGTGGGGCTTGCTGGCTTG	1	hsa-miR-4440	0	0	0	0	0	0	0	0	0	0	0	0	0	0	0	0	0	0	0
hsa-miR-4441	ACAGGGAGGAGATTGTA	1	hsa-miR-4441	0	0	0	0	0	0	0	0	0	0	0	0	0	0	0	0	0	0	0
hsa-miR-4442	GCCGGACAAGAGGGAGG	1	hsa-miR-4442	0	0	0	0	0	0	0	0	0	0	0	0	0	0	0	0	0	0	0
hsa-miR-4443	TTGGAGGCGTGGGTTTT	1	hsa-miR-4443	2	2	3	2.33333	1	2	2	3	2	3	2	3	2	2.5	4	1	4	1	2.5
hsa-miR-4444	CTCGAGTTGGAAGAGGCG	2	hsa-miR-4444	0	0	0	0	0	0	0	0	0	0	0	0	0	0	0	0	0	0	0
hsa-miR-4445-3p	CACGGCAAAAGAAACAATCCA	1	hsa-miR-4445-3p	0	0	0	0	0	0	0	0	0	0	0	0	0	0	0	0	0	0	0
hsa-miR-4445-5p	AGATTGTTTCTTTTGCCGTGCA	1	hsa-miR-4445-5p	0	0	0	0	0	0	0	0	0	0	0	0	0	0	0	0	0	0	0
hsa-miR-4446-3p	CAGGGCTGGCAGTGACATGGGT	1	hsa-miR-4446-3p	0	0	0	0	0	0	0	0	0	0	0	0	0	0	0	0	0	0	0
hsa-miR-4446-5p	ATTTCCCTGCCATTCCCTTGGC	1	hsa-miR-4446-5p	0	0	0	0	0	0	0	0	0	0	0	0	0	0	0	0	0	0	0
hsa-miR-4447	GGTGGGGGCTGTTGTTT	1	hsa-miR-4447	0	0	0	0	0	0	0	0	0	0	0	0	0	0	0	0	0	0	0
hsa-miR-4448	GGCTCCTTGGTCTAGGGGTA	1	hsa-miR-4448	0	0	0	0	0	0	0	0	0	0	0	0	0	0	0	0	0	0	0
hsa-miR-4449	CGTCCCGGGGCTGCGCGAGGCA	1	hsa-miR-4449	0	0	0	0	0	0	0	0	0	0	0	0	0	0	0	0	0	0	0
hsa-miR-4450	TGGGGATTTGGAGAAGTGGTGA	1	hsa-miR-4450	0	0	0	0	0	0	0	0	0	0	0	0	0	0	0	0	0	0	0
hsa-miR-4451	TGGTAGAGCTGAGGACA	1	hsa-miR-4451	0	0	0	0	0	0	0	0	0	0	0	0	0	0	0	0	0	0	0
hsa-miR-4452	TTGAATTCTTGGCCTTAAGTGAT	1	hsa-miR-4452	0	0	0	0	0	0	0	0	0	0	0	0	0	0	0	0	0	0	0
hsa-miR-4453	GAGCTTGGTCTGTAGCGGTT	1	hsa-miR-4453	0	0	0	0	0	0	0	0	0	0	0	0	0	0	0	0	0	0	0
hsa-miR-4454	GGATCCGAGTCACGGCACCA	1	hsa-miR-4454	0	0	0	0	6	0	3	4	3.25	0	6	5	6	4.25	5	3	4	6	4.5
hsa-miR-4455	AGGGTGTGTGTGTTTTT	1	hsa-miR-4455	0	0	0	0	0	0	0	0	0	1	0	0	0	0.25	0	0	0	0	0
hsa-miR-4456	CCTGGTGGCTTCCTTTT	1	hsa-miR-4456	0	0	0	0	0	0	0	0	0	0	0	0	0	0	0	0	0	0	0
hsa-miR-4457	TCACAAGGTATTGACTGGCGTA	1	hsa-miR-4457	0	0	0	0	0	0	0	0	0	0	0	0	0	0	0	0	0	0	0
hsa-miR-4458	AGAGGTAGGTGTGGAAGAA	1	hsa-miR-4458	0	0	0	0	0	0	0	0	0	0	0	0	0	0	0	0	0	0	0
hsa-miR-4459	CCAGGAGGCGGAGGAGGTGGAG	1	hsa-miR-4459	0	0	0	0	0	0	0	0	0	0	0	0	0	0	0	0	0	0	0
hsa-miR-4460	ATAGTGGTTGTGAATTTACCTT	1	hsa-miR-4460	0	0	0	0	0	0	0	0	0	0	0	0	0	0	0	0	0	0	0
hsa-miR-4461	GATTGAGACTAGTAGGGCTAGGC	1	hsa-miR-4461	0	0	0	0	0	0	0	0	0	1	0	0	0	0.25	0	0	0	0	0
hsa-miR-4462	TGACACGGAGGGTGGCTTGGGAA	1	hsa-miR-4462	0	0	0	0	0	0	0	0	0	0	0	0	0	0	0	0	0	0	0
hsa-miR-4463	GAGACTGGGGTGGGGCC	1	hsa-miR-4463	0	0	0	0	0	0	0	0	0	0	0	0	0	0	0	0	0	0	0
hsa-miR-4464	AAGGTTTGGATAGATGCAATA	1	hsa-miR-4464	0	0	0	0	0	0	0	0	0	0	0	0	0	0	0	0	0	0	0
hsa-miR-4465	CTCAAGTAGTCTGACCAGGGGA	1	hsa-miR-4465	0	0	0	0	0	0	0	0	0	0	0	0	0	0	0	0	0	0	0
hsa-miR-4466	GGGTGCGGGCCGGCGGGG	1	hsa-miR-4466	0	0	0	0	0	0	0	0	0	0	0	0	0	0	0	0	0	0	0
hsa-miR-4467	TGGCGGCGGTAGTTATGGGCTT	1	hsa-miR-4467	0	0	0	0	0	0	0	0	0	0	0	1	0	0.25	0	0	1	0	0.25
hsa-miR-4468	AGAGCAGAAGGATGAGAT	1	hsa-miR-4468	0	0	0	0	0	0	0	0	0	0	0	0	0	0	0	0	0	0	0
hsa-miR-4469	GCTCCCTCTAGGGTCGCTCGGA	1	hsa-miR-4469	0	0	0	0	0	0	0	0	0	0	0	0	0	0	0	0	0	0	0
hsa-miR-4470	TGGCAAACGTGGAAGCCGAGA	1	hsa-miR-4470	0	0	0	0	0	0	0	0	0	0	0	0	0	0	0	0	0	0	0
hsa-miR-4471	TGGGAACTTAGTAGAGGTTTAA	1	hsa-miR-4471	0	0	0	0	0	0	0	0	0	0	0	0	0	0	0	0	0	0	0
hsa-miR-4472	GGTGGGGGGTGTTGTTTT	2	hsa-miR-4472	0	0	0	0	0	0	0	0	0	0	0	0	0	0	0	0	0	0	0
hsa-miR-4473	CTAGTGCTCTCCGTTACAAGTA	1	hsa-miR-4473	0	0	0	0	0	1	0	0	0.25	0	0	0	0	0	0	0	0	0	0
hsa-miR-4474-3p	TTGTGGCTGGTCATGAGGCTAA	1	hsa-miR-4474-3p	0	0	0	0	0	0	0	0	0	0	0	0	0	0	0	0	0	0	0
hsa-miR-4474-5p	TTAGTCTCATGATCAGACACA	1	hsa-miR-4474-5p	0	0	0	0	0	0	0	0	0	0	0	0	0	0	0	0	0	0	0
hsa-miR-4475	CAAGGGACCAAGCATTCATTAT	1	hsa-miR-4475	0	0	0	0	0	0	0	0	0	0	0	0	0	0	0	0	0	0	0
hsa-miR-4476	CAGGAAGGATTTAGGGACAGGC	1	hsa-miR-4476	0	0	0	0	0	0	0	0	0	0	0	0	0	0	0	0	0	0	0
hsa-miR-4477a	CTATTAAGGACATTTGTGATTC	1	hsa-miR-4477a	0	0	0	0	0	0	0	0	0	0	0	0	0	0	0	0	0	0	0
hsa-miR-4477b	ATTAAGGACATTTGTGATTGAT	1	hsa-miR-4477b	0	0	0	0	0	0	0	0	0	0	0	0	0	0	0	0	0	0	0
hsa-miR-4478	GAGGCTGAGCTGAGGAG	1	hsa-miR-4478	0	0	0	0	0	0	0	0	0	0	0	0	0	0	0	0	0	0	0
hsa-miR-4479	CGCGCGGCCGTGCTCGGAGCAG	1	hsa-miR-4479	0	0	0	0	0	0	0	0	0	0	0	0	0	0	0	0	0	0	0
hsa-miR-4480	AGCCAAGTGGAAGTTACTTTA	1	hsa-miR-4480	0	0	0	0	0	0	0	0	0	0	0	0	0	0	0	0	0	0	0
hsa-miR-4481	GGAGTGGGCTGGTGGTT	1	hsa-miR-4481	0	0	0	0	0	0	0	0	0	0	0	0	0	0	0	0	0	0	0
hsa-miR-4482-3p	TTTCTATTTCTCAGTGGGGCTC	1	hsa-miR-4482-3p	0	0	0	0	0	0	0	0	0	0	0	0	0	0	0	0	0	0	0
hsa-miR-4482-5p	AACCCAGTGGGCTATGGAAATG	1	hsa-miR-4482-5p	0	0	0	0	0	0	0	0	0	0	0	0	0	0	0	0	0	0	0
hsa-miR-4483	GGGGTGGTCTGTTGTTG	1	hsa-miR-4483	0	0	0	0	0	0	0	0	0	0	0	0	0	0	0	0	0	0	0
hsa-miR-4484	AAAAGGCGGGAGAAGCCCCA	1	hsa-miR-4484	0	0	0	0	0	0	0	0	0	0	0	0	0	0	0	0	0	0	0
hsa-miR-4485	TAACGGCCGCGGTACCCTAA	1	hsa-miR-4485	0	0	1	0.333333	0	0	0	0	0	0	0	0	0	0	0	0	0	0	0
hsa-miR-4486	GCTGGGCGAGGCTGGCA	1	hsa-miR-4486	0	0	0	0	0	0	0	0	0	0	0	0	0	0	0	0	0	0	0
hsa-miR-4487	AGAGCTGGCTGAAGGGCAG	1	hsa-miR-4487	0	0	0	0	0	0	0	0	0	0	0	0	0	0	0	0	0	0	0
hsa-miR-4488	AGGGGGCGGGCTCCGGCG	1	hsa-miR-4488	0	0	0	0	0	0	0	0	0	0	0	0	0	0	0	0	0	0	0
hsa-miR-4489	TGGGGCTAGTGATGCAGGACG	1	hsa-miR-4489	0	0	0	0	0	0	0	0	0	0	0	0	0	0	0	0	0	0	0
hsa-miR-4490	TCTGGTAAGAGATTTGGGCATA	1	hsa-miR-4490	0	0	0	0	0	0	0	0	0	0	0	0	0	0	0	0	0	0	0
hsa-miR-4491	AATGTGGACTGGTGTGACCAAA	1	hsa-miR-4491	0	0	0	0	0	0	0	0	0	0	0	0	0	0	0	0	0	0	0
hsa-miR-4492	GGGGCTGGGCGCGCGCC	1	hsa-miR-4492	0	0	0	0	0	0	0	0	0	0	0	0	0	0	0	0	0	0	0
hsa-miR-4493	AGAAGGCCTTTCCATCTCTGT	1	hsa-miR-4493	0	0	0	0	0	0	0	0	0	0	0	0	0	0	0	0	0	0	0
hsa-miR-4494	CCAGACTGTGGCTGACCAGAGG	1	hsa-miR-4494	0	0	0	0	0	0	0	0	0	0	0	0	0	0	0	0	0	0	0
hsa-miR-4495	AATGTAAACAGGCTTTTTGCT	1	hsa-miR-4495	0	0	0	0	0	0	0	0	0	0	0	0	0	0	0	0	0	0	0
hsa-miR-4496	GAGGAAACTGAAGCTGAGAGGG	1	hsa-miR-4496	0	0	0	0	0	0	0	0	0	0	0	0	0	0	0	0	0	0	0
hsa-miR-4497	CTCCGGGACGGCTGGGC	1	hsa-miR-4497	0	0	0	0	1	0	0	0	0.25	0	1	0	0	0.25	0	0	0	0	0
hsa-miR-4498	TGGGCTGGCAGGGCAAGTGCTG	1	hsa-miR-4498	0	0	0	0	0	0	0	0	0	0	0	0	0	0	0	0	0	0	0
hsa-miR-4499	AAGACTGAGAGGAGGGA	1	hsa-miR-4499	0	0	0	0	0	0	0	0	0	0	0	0	0	0	0	0	0	0	0
hsa-miR-4500	TGAGGTAGTAGTTTCTT	1	hsa-miR-4500	0	0	0	0	0	0	0	0	0	0	0	0	0	0	0	0	0	0	0
hsa-miR-4501	TATGTGACCTCGGATGAATCA	1	hsa-miR-4501	0	0	0	0	0	0	0	0	0	0	0	0	0	0	0	0	0	0	0
hsa-miR-4502	GCTGATGATGATGGTGCTGAAG	1	hsa-miR-4502	0	0	0	0	0	0	0	0	0	0	0	0	0	0	0	0	0	0	0
hsa-miR-4503	TTTAAGCAGGAAATAGAATTTA	1	hsa-miR-4503	0	0	0	0	0	0	0	0	0	0	0	0	0	0	0	0	0	0	0
hsa-miR-4504	TGTGACAATAGAGATGAACATG	1	hsa-miR-4504	0	0	0	0	0	0	0	0	0	0	0	0	0	0	0	0	0	0	0
hsa-miR-4505	AGGCTGGGCTGGGACGGA	1	hsa-miR-4505	0	0	0	0	0	0	0	0	0	0	0	0	0	0	0	0	0	0	0
hsa-miR-4506	AAATGGGTGGTCTGAGGCAA	1	hsa-miR-4506	0	0	0	0	0	0	0	0	0	0	0	0	0	0	0	0	0	0	0
hsa-miR-4507	CTGGGTTGGGCTGGGCTGGG	1	hsa-miR-4507	0	0	0	0	0	0	0	0	0	0	0	0	0	0	0	0	0	0	0
hsa-miR-4508	GCGGGGCTGGGCGCGCG	1	hsa-miR-4508	0	0	0	0	0	0	0	0	0	0	0	0	0	0	0	0	0	0	0
hsa-miR-4509	ACTAAAGGATATAGAAGGTTTT	3	hsa-miR-4509	0	0	0	0	0	0	0	0	0	0	0	0	0	0	0	0	0	0	0
hsa-miR-4510	TGAGGGAGTAGGATGTATGGTT	1	hsa-miR-4510	0	1	1	0.666667	0	0	0	0	0	0	0	0	0	0	0	0	0	0	0
hsa-miR-4511	GAAGAACTGTTGCATTTGCCCT	1	hsa-miR-4511	0	0	0	0	0	0	0	0	0	0	0	0	0	0	0	0	0	0	0
hsa-miR-4512	CAGGGCCTCACTGTATCGCCCA	1	hsa-miR-4512	0	0	0	0	0	0	0	0	0	0	0	0	0	0	0	0	0	0	0
hsa-miR-4513	AGACTGACGGCTGGAGGCCCAT	1	hsa-miR-4513	0	0	0	0	0	0	0	0	0	0	0	0	0	0	0	0	0	0	0
hsa-miR-4514	ACAGGCAGGATTGGGGAA	1	hsa-miR-4514	0	0	0	0	0	0	0	0	0	0	0	0	0	0	0	0	0	0	0
hsa-miR-4515	AGGACTGGACTCCCGGCAGCCC	1	hsa-miR-4515	0	0	0	0	0	0	0	0	0	0	0	0	0	0	0	0	0	0	0
hsa-miR-4516	GGGAGAAGGGTCGGGGC	1	hsa-miR-4516	0	0	0	0	0	0	0	0	0	0	0	0	0	0	0	0	0	0	0
hsa-miR-4517	AAATATGATGAAACTCACAGCTGAG	1	hsa-miR-4517	0	0	0	0	0	0	1	1	0.5	0	0	1	0	0.25	0	1	1	0	0.5
hsa-miR-4518	GCTCAGGGATGATAACTGTGCTGAGA	1	hsa-miR-4518	0	0	0	0	0	0	0	0	0	0	0	0	0	0	0	0	0	0	0
hsa-miR-4519	CAGCAGTGCGCAGGGCTG	1	hsa-miR-4519	0	0	0	0	0	0	0	0	0	0	0	0	0	0	0	0	0	0	0
hsa-miR-4520a-3p	TTGGACAGAAAACACGCAGGAA	1	hsa-miR-4520a-3p	0	0	0	0	0	0	0	0	0	0	0	0	0	0	0	0	0	0	0
hsa-miR-4520a-5p	CCTGCGTGTTTTCTGTCCAA	1	hsa-miR-4520a-5p,hsa-miR-4520b-5p	0	0	0	0	0	0	0	0	0	0	0	0	0	0	0	0	0	0	0
hsa-miR-4520b-3p	TTTGGACAGAAAACACGCAGGT	1	hsa-miR-4520b-3p	0	0	0	0	0	0	0	0	0	0	0	0	0	0	0	0	0	0	0
hsa-miR-4520b-5p	CCTGCGTGTTTTCTGTCCAA	1	hsa-miR-4520a-5p,hsa-miR-4520b-5p	0	0	0	0	0	0	0	0	0	0	0	0	0	0	0	0	0	0	0
hsa-miR-4521	GCTAAGGAAGTCCTGTGCTCAG	1	hsa-miR-4521	1	3	3	2.33333	5	4	5	7	5.25	4	3	10	6	5.75	6	7	8	13	8.5
hsa-miR-4522	TGACTCTGCCTGTAGGCCGGT	1	hsa-miR-4522	0	0	0	0	0	0	0	0	0	0	0	0	0	0	0	0	0	0	0
hsa-miR-4523	GACCGAGAGGGCCTCGGCTGT	1	hsa-miR-4523	0	0	0	0	0	0	0	0	0	0	0	0	0	0	0	0	0	0	0
hsa-miR-4524a-3p	TGAGACAGGCTTATGCTGCTAT	1	hsa-miR-4524a-3p	0	0	0	0	0	0	0	0	0	0	0	0	0	0	0	0	0	0	0
hsa-miR-4524a-5p	ATAGCAGCATGAACCTGTCTCA	1	hsa-miR-4524a-5p	0	0	0	0	0	0	0	0	0	0	0	0	0	0	0	0	0	0	0
hsa-miR-4524b-3p	GAGACAGGTTCATGCTGCTA	1	hsa-miR-4524b-3p	0	0	0	0	0	0	0	0	0	0	0	0	0	0	0	0	0	0	0
hsa-miR-4524b-5p	ATAGCAGCATAAGCCTGTCTC	1	hsa-miR-4524b-5p	0	0	0	0	0	0	0	0	0	0	0	0	0	0	0	0	0	0	0
hsa-miR-4525	GGGGGGATGTGCATGCTGGTT	1	hsa-miR-4525	0	0	0	0	0	0	0	0	0	0	0	0	0	0	0	0	0	0	0
hsa-miR-4526	GCTGACAGCAGGGCTGGCCGCT	1	hsa-miR-4526	0	0	0	0	0	0	0	0	0	0	0	0	0	0	0	0	0	0	0
hsa-miR-4527	TGGTCTGCAAAGAGATGACTGT	1	hsa-miR-4527	0	0	0	0	0	0	0	0	0	0	0	0	0	0	0	0	0	0	0
hsa-miR-4528	TCATTATATGTATGATCTGGAC	1	hsa-miR-4528	0	0	0	0	0	0	0	0	0	0	0	0	0	0	0	0	0	0	0
hsa-miR-4529-3p	ATTGGACTGCTGATGGCCCGT	1	hsa-miR-4529-3p	0	0	0	0	0	0	0	0	0	0	0	0	0	0	0	0	0	0	0
hsa-miR-4529-5p	AGGCCATCAGCAGTCCAATGAA	1	hsa-miR-4529-5p	0	0	0	0	0	0	0	0	0	0	0	0	0	0	0	0	0	0	0
hsa-miR-4530	CCCAGCAGGACGGGAGCG	1	hsa-miR-4530	0	0	0	0	0	0	0	0	0	0	0	0	0	0	0	0	0	0	0
hsa-miR-4531	ATGGAGAAGGCTTCTGA	1	hsa-miR-4531	0	0	0	0	0	0	0	0	0	0	0	0	0	0	0	0	0	0	0
hsa-miR-4532	CCCCGGGGAGCCCGGCG	1	hsa-miR-4532	0	0	0	0	0	0	0	0	0	0	0	0	0	0	0	0	0	0	0
hsa-miR-4533	TGGAAGGAGGTTGCCGGACGCT	1	hsa-miR-4533	0	0	0	0	0	0	0	0	0	0	0	0	0	0	0	0	0	0	0
hsa-miR-4534	GGATGGAGGAGGGGTCT	1	hsa-miR-4534	0	0	0	0	0	0	0	0	0	0	0	0	0	0	0	0	0	0	0
hsa-miR-4535	GTGGACCTGGCTGGGAC	1	hsa-miR-4535	0	0	0	0	0	0	0	0	0	0	0	0	0	0	0	0	0	0	0
hsa-miR-4536-3p	TCGTGCATATATCTACCACAT	2	hsa-miR-4536-3p	0	0	0	0	0	0	0	0	0	0	0	0	0	0	0	0	0	0	0
hsa-miR-4536-5p	TGTGGTAGATATATGCACGAT	2	hsa-miR-4536-5p	0	0	0	0	0	0	0	0	0	0	0	0	0	0	0	0	0	0	0
hsa-miR-4537	TGAGCCGAGCTGAGCTTAGCTG	1	hsa-miR-4537	0	0	0	0	0	0	0	0	0	0	0	0	0	0	0	0	0	0	0
hsa-miR-4538	GAGCTTGGATGAGCTGGGCTGA	1	hsa-miR-4538	0	0	0	0	0	0	0	0	0	0	0	0	0	0	0	0	0	0	0
hsa-miR-4539	GCTGAACTGGGCTGAGCTGGGC	1	hsa-miR-4539	0	0	0	0	0	0	0	0	0	0	0	0	0	0	0	0	0	0	0
hsa-miR-4540	TTAGTCCTGCCTGTAGGTTTA	1	hsa-miR-4540	0	0	0	0	0	0	0	0	0	0	0	0	0	0	0	0	0	0	0
hsa-miR-4632-3p	TGCCGCCCTCTCGCTGCTCTAG	1	hsa-miR-4632-3p	0	0	0	0	0	0	0	0	0	0	0	0	0	0	0	0	0	0	0
hsa-miR-4632-5p	GAGGGCAGCGTGGGTGTGGCGGA	1	hsa-miR-4632-5p	0	0	0	0	0	0	0	0	0	0	0	0	0	0	0	0	0	0	0
hsa-miR-4633-3p	AGGAGCTAGCCAGGCATATGCA	1	hsa-miR-4633-3p	0	0	0	0	0	0	0	0	0	0	0	0	0	0	0	0	0	0	0
hsa-miR-4633-5p	ATATGCCTGGCTAGCTCCTC	1	hsa-miR-4633-5p	0	0	0	0	0	0	0	0	0	0	0	0	0	0	0	0	0	0	0
hsa-miR-4634	CGGCGCGACCGGCCCGGGG	1	hsa-miR-4634	0	0	0	0	0	0	0	0	0	0	0	0	0	0	0	0	0	0	0
hsa-miR-4635	TCTTGAAGTCAGAACCCGCAA	1	hsa-miR-4635	0	0	0	0	0	0	0	0	0	0	0	0	0	0	0	0	0	0	0
hsa-miR-4636	AACTCGTGTTCAAAGCCTTTAG	1	hsa-miR-4636	0	0	0	0	0	0	0	0	0	0	0	0	0	0	0	0	0	0	0
hsa-miR-4637	TACTAACTGCAGATTCAAGTGA	1	hsa-miR-4637	0	0	0	0	0	0	0	0	0	0	0	0	0	0	0	0	0	0	0
hsa-miR-4638-3p	CCTGGACACCGCTCAGCCGGCCG	1	hsa-miR-4638-3p	0	0	0	0	0	0	0	0	0	0	0	0	0	0	0	0	0	0	0
hsa-miR-4638-5p	ACTCGGCTGCGGTGGACAAGT	1	hsa-miR-4638-5p	0	0	0	0	0	0	0	0	0	0	0	0	0	0	0	0	0	0	0
hsa-miR-4639-3p	TCACTCTCACCTTGCTTTGC	1	hsa-miR-4639-3p	0	0	0	0	0	0	0	0	0	0	0	0	0	0	0	0	0	0	0
hsa-miR-4639-5p	TTGCTAAGTAGGCTGAGATTGA	1	hsa-miR-4639-5p	0	0	0	0	0	0	0	0	0	0	0	0	0	0	0	0	0	0	0
hsa-miR-4640-3p	CACCCCCTGTTTCCTGGCCCAC	1	hsa-miR-4640-3p	0	0	0	0	0	0	0	0	0	0	0	0	0	0	0	0	0	0	0
hsa-miR-4640-5p	TGGGCCAGGGAGCAGCTGGTGGG	1	hsa-miR-4640-5p	0	0	0	0	0	0	0	0	0	0	0	0	0	0	0	0	0	0	0
hsa-miR-4641	TGCCCATGCCATACTTTTGCCTCA	1	hsa-miR-4641	0	0	0	0	0	0	0	0	0	0	0	0	0	0	0	0	0	0	0
hsa-miR-4642	ATGGCATCGTCCCCTGGTGGCT	1	hsa-miR-4642	0	0	0	0	0	0	0	0	0	0	0	0	0	0	0	0	0	0	0
hsa-miR-4643	GACACATGACCATAAATGCTAA	1	hsa-miR-4643	0	0	0	0	0	0	0	0	0	0	0	0	0	0	0	0	0	0	0
hsa-miR-4644	TGGAGAGAGAAAAGAGACAGAAG	1	hsa-miR-4644	0	0	0	0	0	0	0	0	0	0	0	0	0	0	0	0	0	0	0
hsa-miR-4645-3p	AGACAGTAGTTCTTGCCTGGTT	1	hsa-miR-4645-3p	0	1	0	0.333333	0	2	0	1	0.75	0	1	0	1	0.5	1	1	1	1	1
hsa-miR-4645-5p	ACCAGGCAAGAAATATTGT	1	hsa-miR-4645-5p	0	0	0	0	0	0	0	0	0	0	0	0	0	0	0	0	0	0	0
hsa-miR-4646-3p	ATTGTCCCTCTCCCTTCCCAG	1	hsa-miR-4646-3p	0	0	0	0	0	0	0	0	0	0	0	0	0	0	0	0	0	0	0
hsa-miR-4646-5p	ACTGGGAAGAGGAGCTGAGGGA	1	hsa-miR-4646-5p	0	0	0	0	0	0	0	0	0	0	0	0	0	0	0	0	0	0	0
hsa-miR-4647	GAAGATGGTGCTGTGCTGAGGAA	1	hsa-miR-4647	0	0	0	0	0	0	0	0	0	0	0	0	0	0	0	0	0	0	0
hsa-miR-4648	TGTGGGACTGCAAATGGGAG	1	hsa-miR-4648	0	0	0	0	0	0	0	0	0	0	0	0	0	0	0	0	0	0	0
hsa-miR-4649-3p	TCTGAGGCCTGCCTCTCCCCA	1	hsa-miR-4649-3p	0	0	0	0	0	0	0	0	0	0	0	0	0	0	0	0	0	0	0
hsa-miR-4649-5p	TGGGCGAGGGGTGGGCTCTCAGAG	1	hsa-miR-4649-5p	0	0	0	0	0	0	0	0	0	0	0	0	0	0	0	0	0	0	0
hsa-miR-4650-3p	AGGTAGAATGAGGCCTGACAT	2	hsa-miR-4650-3p	0	0	0	0	0	0	0	0	0	0	0	0	0	0	0	0	0	0	0
hsa-miR-4650-5p	TCAGGCCTCTTTCTACCTT	2	hsa-miR-4650-5p	0	0	0	0	0	0	0	0	0	0	0	0	0	0	0	0	0	0	0
hsa-miR-4651	CGGGGTGGGTGAGGTCGGGC	1	hsa-miR-4651	0	0	0	0	0	0	0	0	0	0	0	0	0	0	0	0	0	0	0
hsa-miR-4652-3p	GTTCTGTTAACCCATCCCCTCA	1	hsa-miR-4652-3p	0	0	0	0	0	0	0	0	0	0	0	0	0	0	0	0	0	0	0
hsa-miR-4652-5p	AGGGGACTGGTTAATAGAACTA	1	hsa-miR-4652-5p	0	0	0	0	0	0	0	0	0	0	0	0	0	0	0	0	0	0	0
hsa-miR-4653-3p	TGGAGTTAAGGGTTGCTTGGAGA	1	hsa-miR-4653-3p	0	0	0	0	0	0	0	0	0	0	0	0	0	0	0	0	0	0	0
hsa-miR-4653-5p	TCTCTGAGCAAGGCTTAACACC	1	hsa-miR-4653-5p	0	0	0	0	0	0	0	0	0	0	0	0	0	0	0	0	0	0	0
hsa-miR-4654	TGTGGGATCTGGAGGCATCTGG	1	hsa-miR-4654	0	0	0	0	0	0	0	0	0	0	0	0	0	0	0	0	0	0	0
hsa-miR-4655-3p	ACCCTCGTCAGGTCCCCGGGG	1	hsa-miR-4655-3p	0	0	0	0	0	0	0	0	0	0	0	0	0	0	0	0	0	0	0
hsa-miR-4655-5p	CACCGGGGATGGCAGAGGGTCG	1	hsa-miR-4655-5p	0	0	0	0	0	0	0	0	0	0	0	0	0	0	0	0	0	0	0
hsa-miR-4656	TGGGCTGAGGGCAGGAGGCCTGT	1	hsa-miR-4656	0	0	0	0	0	0	0	0	0	0	0	0	0	0	0	0	0	0	0
hsa-miR-4657	AATGTGGAAGTGGTCTGAGGCAT	1	hsa-miR-4657	0	0	0	0	0	0	0	0	0	0	0	0	0	0	0	0	0	0	0
hsa-miR-4658	GTGAGTGTGGATCCTGGAGGAAT	1	hsa-miR-4658	0	0	0	0	0	0	0	0	0	0	0	0	0	0	0	0	0	0	0
hsa-miR-4659a-3p	TTTCTTCTTAGACATGGCAACG	1	hsa-miR-4659a-3p	0	0	0	0	0	0	0	0	0	0	0	0	0	0	1	0	0	0	0.25
hsa-miR-4659a-5p	CTGCCATGTCTAAGAAGAAAAC	1	hsa-miR-4659a-5p	0	0	0	0	0	0	0	0	0	0	0	0	0	0	0	0	0	0	0
hsa-miR-4659b-3p	TTTCTTCTTAGACATGGCAGCT	1	hsa-miR-4659b-3p	0	0	0	0	0	0	0	0	0	0	0	0	0	0	0	0	0	0	0
hsa-miR-4659b-5p	TTGCCATGTCTAAGAAGAA	1	hsa-miR-4659b-5p	0	0	0	0	0	0	0	0	0	0	0	0	0	0	0	0	0	0	0
hsa-miR-4660	TGCAGCTCTGGTGGAAAATGGAG	1	hsa-miR-4660	0	0	0	0	0	0	0	0	0	0	0	0	0	0	0	0	0	0	0
hsa-miR-4661-3p	CAGGATCCACAGAGCTAGTCCA	1	hsa-miR-4661-3p	0	0	0	0	0	0	0	0	0	0	0	0	0	0	0	0	0	0	0
hsa-miR-4661-5p	AACTAGCTCTGTGGATCCTGAC	1	hsa-miR-4661-5p	2	0	0	0.666667	4	0	0	0	1	9	0	0	0	2.25	5	0	0	0	1.25
hsa-miR-4662a-3p	AAAGATAGACAATTGGCTAAAT	1	hsa-miR-4662a-3p	0	0	0	0	0	0	0	0	0	0	0	0	0	0	0	0	0	0	0
hsa-miR-4662a-5p	TTAGCCAATTGTCCATCTTTAG	1	hsa-miR-4662a-5p	0	1	1	0.666667	0	0	0	0	0	0	0	0	1	0.25	0	0	0	0	0
hsa-miR-4662b	AAAGATGGACAATTGGCTAAAT	1	hsa-miR-4662b	0	0	0	0	0	0	0	0	0	0	0	0	0	0	0	0	0	0	0
hsa-miR-4663	AGCTGAGCTCCATGGACGTGCAGT	1	hsa-miR-4663	0	0	0	0	0	0	0	0	0	0	0	0	0	0	0	0	0	0	0
hsa-miR-4664-3p	CTTCCGGTCTGTGAGCCCCGTC	1	hsa-miR-4664-3p	0	0	0	0	0	0	0	0	0	0	0	0	0	0	0	0	0	0	0
hsa-miR-4664-5p	TGGGGTGCCCACTCCGCAAGTT	1	hsa-miR-4664-5p	0	0	0	0	0	0	0	0	0	0	0	0	0	0	0	0	0	0	0
hsa-miR-4665-3p	CTCGGCCGCGGCGCGTAGCCCCCGCC	1	hsa-miR-4665-3p	0	0	0	0	0	0	0	0	0	0	0	0	0	0	0	0	0	0	0
hsa-miR-4665-5p	CTGGGGGACGCGTGAGCGCGAGC	1	hsa-miR-4665-5p	0	0	0	0	0	0	0	0	0	0	0	0	0	0	0	0	0	0	0
hsa-miR-4666a-3p	CATACAATCTGACATGTATTT	1	hsa-miR-4666a-3p	0	0	0	0	0	0	0	0	0	0	0	0	0	0	0	0	0	0	0
hsa-miR-4666a-5p	ATACATGTCAGATTGTATGCC	1	hsa-miR-4666a-5p	0	0	0	0	0	0	0	0	0	0	0	0	0	0	0	0	0	0	0
hsa-miR-4666b	TTGCATGTCAGATTGTAATTCCC	1	hsa-miR-4666b	0	0	0	0	0	0	0	0	0	0	0	0	0	0	0	0	0	0	0
hsa-miR-4667-3p	TCCCTCCTTCTGTCCCCACAG	1	hsa-miR-4667-3p	0	0	0	0	0	0	0	0	0	0	0	0	0	0	0	0	0	0	0
hsa-miR-4667-5p	ACTGGGGAGCAGAAGGAGAACC	1	hsa-miR-4667-5p	0	0	0	0	0	0	0	0	0	0	0	0	0	0	0	0	0	0	0
hsa-miR-4668-3p	GAAAATCCTTTTTGTTTTTCCAG	1	hsa-miR-4668-3p	0	0	0	0	0	0	0	0	0	0	0	0	0	0	0	0	0	0	0
hsa-miR-4668-5p	AGGGAAAAAAAAAAGGATTTGTC	1	hsa-miR-4668-5p	0	0	0	0	0	0	0	0	0	0	0	0	0	0	0	0	0	0	0
hsa-miR-4669	TGTGTCCGGGAAGTGGAGGAGG	1	hsa-miR-4669	0	0	0	0	0	0	0	0	0	0	0	0	0	0	0	0	0	0	0
hsa-miR-4670-3p	TGAAGTTACATCATGGTCGCTT	1	hsa-miR-4670-3p	0	0	0	0	0	0	0	0	0	0	0	0	0	0	0	0	0	0	0
hsa-miR-4670-5p	AAGCGACCATGATGTAACTTCA	1	hsa-miR-4670-5p	0	0	0	0	0	0	0	0	0	0	0	0	0	0	0	0	0	0	0
hsa-miR-4671-3p	TTAGTGCATAGTCTTTGGTCT	1	hsa-miR-4671-3p	0	0	0	0	0	0	0	0	0	0	0	0	0	0	0	0	0	0	0
hsa-miR-4671-5p	ACCGAAGACTGTGCGCTAATCT	1	hsa-miR-4671-5p	0	0	0	0	0	0	0	0	0	0	0	0	0	0	0	0	0	0	0
hsa-miR-4672	TTACACAGCTGGACAGAGGCA	1	hsa-miR-4672	0	0	0	0	0	0	0	0	0	0	0	0	0	0	0	0	0	0	0
hsa-miR-4673	TCCAGGCAGGAGCCGGACTGGA	1	hsa-miR-4673	0	0	0	0	0	0	0	0	0	0	0	0	0	0	0	0	0	0	0
hsa-miR-4674	CTGGGCTCGGGACGCGCGGCT	1	hsa-miR-4674	0	0	0	0	0	0	0	0	0	0	0	0	0	0	0	0	0	0	0
hsa-miR-4675	GGGGCTGTGATTGACCAGCAGG	1	hsa-miR-4675	0	0	0	0	0	0	0	0	0	0	0	0	0	0	0	0	0	0	0
hsa-miR-4676-3p	CACTGTTTCACCACTGGCTCTT	1	hsa-miR-4676-3p	0	0	0	0	0	0	0	0	0	0	0	0	0	0	0	0	0	0	0
hsa-miR-4676-5p	GAGCCAGTGGTGAGACAGTGA	1	hsa-miR-4676-5p	0	0	0	0	0	0	0	0	0	0	0	0	0	0	0	0	0	0	0
hsa-miR-4677-3p	TCTGTGAGACCAAAGAACTACT	1	hsa-miR-4677-3p	1	1	2	1.33333	4	1	2	3	2.5	6	2	6	2	4	3	1	3	2	2.25
hsa-miR-4677-5p	TTGTTCTTTGGTCTTTCAGCCA	1	hsa-miR-4677-5p	0	0	0	0	0	0	0	0	0	0	0	0	0	0	0	0	0	0	0
hsa-miR-4678	AAGGTATTGTTCAGACTTATGA	1	hsa-miR-4678	0	0	0	0	0	0	0	0	0	0	0	0	0	0	0	0	0	0	0
hsa-miR-4679	TCTGTGATAGAGATTCTTTGCT	2	hsa-miR-4679	0	0	0	0	0	0	0	0	0	0	0	0	0	0	0	0	0	0	0
hsa-miR-4680-3p	TCTGAATTGTAAGAGTTGTTA	1	hsa-miR-4680-3p	0	0	0	0	0	0	0	0	0	0	0	0	0	0	0	0	0	0	0
hsa-miR-4680-5p	AGAACTCTTGCAGTCTTAGATGT	1	hsa-miR-4680-5p	0	0	0	0	0	0	0	0	0	0	0	0	0	0	0	0	0	0	0
hsa-miR-4681	AACGGGAATGCAGGCTGTATCT	1	hsa-miR-4681	0	0	0	0	0	0	0	0	0	0	0	0	0	0	0	0	0	0	0
hsa-miR-4682	TCTGAGTTCCTGGAGCCTGGTCT	1	hsa-miR-4682	0	0	0	0	0	0	0	0	0	0	0	0	0	0	0	0	0	0	0
hsa-miR-4683	TGGAGATCCAGTGCTCGCCCGAT	1	hsa-miR-4683	29	16	14	19.6667	2	10	2	1	3.75	0	3	0	0	0.75	0	1	0	0	0.25
hsa-miR-4684-3p	TGTTGCAAGTCGGTGGAGACGT	1	hsa-miR-4684-3p	0	0	0	0	0	0	0	0	0	1	0	0	0	0.25	0	0	0	0	0
hsa-miR-4684-5p	CTCTCTACTGACTTGCAACATA	1	hsa-miR-4684-5p	0	0	0	0	0	0	0	0	0	0	0	0	0	0	0	0	0	0	0
hsa-miR-4685-3p	TCTCCCTTCCTGCCCTGGCTAG	1	hsa-miR-4685-3p	0	0	0	0	0	0	0	1	0.25	0	0	0	0	0	0	0	0	0	0
hsa-miR-4685-5p	CCCAGGGCTTGGAGTGGGGCAAGGTT	1	hsa-miR-4685-5p	0	0	0	0	0	0	0	0	0	0	0	0	0	0	0	0	0	0	0
hsa-miR-4686	TATCTGCTGGGCTTTCTGGTGTT	1	hsa-miR-4686	0	0	0	0	0	0	0	0	0	0	0	0	0	0	0	0	0	0	0
hsa-miR-4687-3p	TGGCTGTTGGAGGGGGCAGGC	1	hsa-miR-4687-3p	0	0	0	0	0	0	0	0	0	0	0	0	0	0	0	0	0	0	0
hsa-miR-4687-5p	CAGCCCTCCTCCCGCACCCAAA	1	hsa-miR-4687-5p	0	0	0	0	0	0	0	0	0	0	0	0	0	0	0	0	0	0	0
hsa-miR-4688	TAGGGGCAGCAGAGGACCTGGG	1	hsa-miR-4688	0	0	0	0	0	0	0	0	0	0	0	0	0	0	0	0	0	0	0
hsa-miR-4689	TTGAGGAGACATGGTGGGGGCC	1	hsa-miR-4689	0	0	0	0	0	0	0	0	0	0	0	0	0	0	0	0	0	0	0
hsa-miR-4690-3p	GCAGCCCAGCTGAGGCCTCTG	1	hsa-miR-4690-3p	0	0	0	0	0	0	0	0	0	0	0	0	0	0	0	0	0	0	0
hsa-miR-4690-5p	GAGCAGGCGAGGCTGGGCTGAA	1	hsa-miR-4690-5p	0	0	0	0	0	0	0	0	0	0	0	0	0	0	0	0	0	0	0
hsa-miR-4691-3p	CCAGCCACGGACTGAGAGTGCAT	1	hsa-miR-4691-3p	0	0	0	0	0	0	0	0	0	0	0	0	0	0	0	0	0	0	0
hsa-miR-4691-5p	GTCCTCCAGGCCATGAGCTGCGG	1	hsa-miR-4691-5p	0	0	0	0	0	0	0	0	0	0	0	0	0	0	0	0	0	0	0
hsa-miR-4692	TCAGGCAGTGTGGGTATCAGAT	1	hsa-miR-4692	0	0	0	0	0	0	0	0	0	0	0	0	0	0	0	0	0	0	0
hsa-miR-4693-3p	TGAGAGTGGAATTCACAGTATTT	1	hsa-miR-4693-3p	0	0	0	0	0	0	0	0	0	0	0	0	0	0	0	0	0	0	0
hsa-miR-4693-5p	ATACTGTGAATTTCACTGTCACA	1	hsa-miR-4693-5p	0	0	0	0	0	0	0	0	0	0	0	0	0	0	0	0	0	0	0
hsa-miR-4694-3p	CAAATGGACAGGATAACACCT	1	hsa-miR-4694-3p	0	0	0	0	0	0	0	0	0	0	0	0	0	0	0	0	0	0	0
hsa-miR-4694-5p	AGGTGTTATCCTATCCATTTGC	1	hsa-miR-4694-5p	0	0	0	0	0	0	0	0	0	0	0	0	0	0	0	0	0	0	0
hsa-miR-4695-3p	TGATCTCACCGCTGCCTCCTTC	1	hsa-miR-4695-3p	0	0	0	0	0	0	0	0	0	0	0	0	0	0	0	0	0	0	0
hsa-miR-4695-5p	CAGGAGGCAGTGGGCGAGCAGG	1	hsa-miR-4695-5p	0	0	0	0	0	0	0	0	0	0	0	0	0	0	0	0	0	0	0
hsa-miR-4696	TGCAAGACGGATACTGTCATCT	1	hsa-miR-4696	0	0	0	0	0	0	0	0	0	0	0	0	0	0	0	0	0	0	0
hsa-miR-4697-3p	TGTCAGTGACTCCTGCCCCTTGGT	1	hsa-miR-4697-3p	3	0	0	1	0	0	0	0	0	0	0	0	0	0	0	0	0	0	0
hsa-miR-4697-5p	AGGGGGCGCAGTCACTGACGTG	1	hsa-miR-4697-5p	0	0	0	0	0	0	0	0	0	0	0	0	0	0	0	0	0	0	0
hsa-miR-4698	TCAAAATGTAGAGGAAGACCCCA	1	hsa-miR-4698	0	0	0	0	0	0	0	0	0	0	0	0	0	0	0	0	0	0	0
hsa-miR-4699-3p	AATTTACTCTGCAATCTTCTCC	1	hsa-miR-4699-3p	0	0	0	0	0	0	0	0	0	0	0	0	0	0	0	0	0	0	0
hsa-miR-4699-5p	AGAAGATTGCAGAGTAAGTTCC	1	hsa-miR-4699-5p	0	0	0	0	0	0	0	0	0	0	0	0	0	0	0	0	0	0	0
hsa-miR-4700-3p	CACAGGACTGACTCCTCACCCCAGTG	1	hsa-miR-4700-3p	0	0	0	0	0	0	0	0	0	0	0	0	0	0	0	0	0	0	0
hsa-miR-4700-5p	TCTGGGGATGAGGACAGTGTGT	1	hsa-miR-4700-5p	0	0	0	0	0	0	0	0	0	0	0	0	0	0	0	0	0	0	0
hsa-miR-4701-3p	ATGGGTGATGGGTGTGGTGT	1	hsa-miR-4701-3p	0	0	0	0	0	0	0	0	0	0	0	0	0	0	0	0	0	0	0
hsa-miR-4701-5p	TTGGCCACCACACCTACCCCTT	1	hsa-miR-4701-5p	0	0	0	0	0	0	0	0	0	0	0	0	0	0	0	0	0	0	0
hsa-miR-4703-3p	TGTAGTTGTATTGTATTGCCAC	1	hsa-miR-4703-3p	0	0	0	0	0	0	0	0	0	0	0	0	0	0	0	0	0	0	0
hsa-miR-4703-5p	TAGCAATACAGTACAAATATAGT	1	hsa-miR-4703-5p	0	0	0	0	0	0	0	0	0	0	0	0	0	0	0	0	0	0	0
hsa-miR-4704-3p	TCAGTCACATATCTAGTGTCTA	1	hsa-miR-4704-3p	0	0	0	0	0	0	0	0	0	0	0	0	0	0	0	0	0	0	0
hsa-miR-4704-5p	GACACTAGGCATGTGAGTGATT	1	hsa-miR-4704-5p	0	0	0	0	0	0	0	0	0	0	0	0	0	0	0	0	0	0	0
hsa-miR-4705	TCAATCACTTGGTAATTGCTGT	1	hsa-miR-4705	0	0	0	0	0	0	0	0	0	0	0	0	0	0	0	0	0	0	0
hsa-miR-4706	AGCGGGGAGGAAGTGGGCGCTGCTT	1	hsa-miR-4706	0	0	0	0	0	0	0	0	0	0	0	0	0	0	0	0	0	0	0
hsa-miR-4707-3p	AGCCCGCCCCAGCCGAGGTTCT	1	hsa-miR-4707-3p	0	0	0	0	0	0	0	0	0	0	0	0	0	0	0	0	0	0	0
hsa-miR-4707-5p	GCCCCGGCGCGGGCGGGTTCTGG	1	hsa-miR-4707-5p	0	0	0	0	1	0	0	0	0.25	0	0	0	0	0	0	0	0	0	0
hsa-miR-4708-3p	AGCAAGGCGGCATCTCTCTGAT	1	hsa-miR-4708-3p	0	0	0	0	0	0	0	0	0	0	0	0	0	0	0	0	0	0	0
hsa-miR-4708-5p	AGAGATGCCGCCTTGCTCCTT	1	hsa-miR-4708-5p	0	0	0	0	0	0	0	0	0	0	0	0	0	0	0	0	0	0	0
hsa-miR-4709-3p	TTGAAGAGGAGGTGCTCTGTAGC	1	hsa-miR-4709-3p	0	0	0	0	0	0	0	0	0	0	0	0	0	0	0	0	0	0	0
hsa-miR-4709-5p	ACAACAGTGACTTGCTCTCCAA	1	hsa-miR-4709-5p	0	0	0	0	0	0	0	0	0	0	0	0	0	0	0	0	0	0	0
hsa-miR-4710	GGGTGAGGGCAGGTGGTT	1	hsa-miR-4710	0	0	0	0	0	0	0	0	0	0	0	0	0	0	0	0	0	0	0
hsa-miR-4711-3p	CGTGTCTTCTGGCTTGAT	1	hsa-miR-4711-3p	0	0	0	0	0	0	0	0	0	0	0	0	0	0	0	0	0	0	0
hsa-miR-4711-5p	TGCATCAGGCCAGAAGACATGAG	1	hsa-miR-4711-5p	0	0	0	0	0	0	0	0	0	0	0	0	0	0	0	0	0	0	0
hsa-miR-4712-3p	AATGAGAGACCTGTACTGTAT	1	hsa-miR-4712-3p	0	0	0	0	0	0	0	0	0	0	0	0	0	0	0	0	0	0	0
hsa-miR-4712-5p	TCCAGTACAGGTCTCTCATTTC	1	hsa-miR-4712-5p	0	0	0	0	0	0	0	0	0	0	0	0	0	0	0	0	0	0	0
hsa-miR-4713-3p	TGGGATCCAGACAGTGGGAGAA	1	hsa-miR-4713-3p	0	0	0	0	0	0	0	0	0	0	0	0	0	0	0	0	0	0	0
hsa-miR-4713-5p	TTCTCCCACTACCAGGCTCCCA	1	hsa-miR-4713-5p	0	0	0	0	0	0	0	0	0	0	0	0	0	0	0	0	0	0	0
hsa-miR-4714-3p	CCAACCTAGGTGGTCAGAGTTG	1	hsa-miR-4714-3p	0	0	0	0	0	0	0	0	0	0	0	0	0	0	0	0	0	0	0
hsa-miR-4714-5p	AACTCTGACCCCTTAGGTTGAT	1	hsa-miR-4714-5p	0	0	0	0	0	0	0	0	0	0	0	0	0	0	0	0	0	0	0
hsa-miR-4715-3p	GTGCCACCTTAACTGCAGCCAAT	1	hsa-miR-4715-3p	0	0	0	0	0	0	0	0	0	0	0	0	0	0	0	0	0	0	0
hsa-miR-4715-5p	AAGTTGGCTGCAGTTAAGGTGG	1	hsa-miR-4715-5p	0	0	0	0	0	0	0	0	0	0	0	0	0	0	0	0	0	0	0
hsa-miR-4716-3p	AAGGGGGAAGGAAACATGGAGA	1	hsa-miR-4716-3p	0	0	0	0	0	0	0	0	0	0	0	0	0	0	0	0	0	0	0
hsa-miR-4716-5p	TCCATGTTTCCTTCCCCCTTCT	1	hsa-miR-4716-5p	0	0	0	0	0	0	0	0	0	0	0	0	0	0	0	0	0	0	0
hsa-miR-4717-3p	ACACATGGGTGGCTGTGGCCT	1	hsa-miR-4717-3p	0	0	0	0	0	0	0	0	0	0	0	0	0	0	0	0	0	0	0
hsa-miR-4717-5p	TAGGCCACAGCCACCCATGTGT	1	hsa-miR-4717-5p	0	0	0	0	0	0	0	0	0	0	0	0	0	0	0	0	0	0	0
hsa-miR-4718	AGCTGTACCTGAAACCAAGCA	1	hsa-miR-4718	0	0	0	0	0	0	0	0	0	0	0	0	0	0	0	0	0	0	0
hsa-miR-4719	TCACAAATCTATAATATGCAGG	1	hsa-miR-4719	0	0	0	0	0	0	0	0	0	0	0	0	0	0	0	0	0	0	0
hsa-miR-4720-3p	TGCTTAAGTTGTACCAAGTAT	1	hsa-miR-4720-3p	0	0	0	0	0	0	0	0	0	0	0	0	0	0	0	0	0	0	0
hsa-miR-4720-5p	CCTGGCATATTTGGTATAACTT	1	hsa-miR-4720-5p	0	0	0	0	0	0	0	0	0	0	0	0	0	0	0	0	0	0	0
hsa-miR-4721	TGAGGGCTCCAGGTGACGGTGG	1	hsa-miR-4721	0	0	0	0	0	0	0	0	0	0	0	0	0	0	0	0	0	0	0
hsa-miR-4722-3p	ACCTGCCAGCACCTCCCTGCAG	1	hsa-miR-4722-3p	0	0	0	0	0	0	0	0	0	0	0	0	0	0	0	0	0	0	0
hsa-miR-4722-5p	GGCAGGAGGGCTGTGCCAGGTTG	1	hsa-miR-4722-5p	0	0	0	0	0	0	0	0	0	0	0	0	0	0	0	0	0	0	0
hsa-miR-4723-3p	CCCTCTCTGGCTCCTCCCCAAA	1	hsa-miR-4723-3p	0	0	0	0	0	0	0	0	0	0	0	0	0	0	0	0	0	0	0
hsa-miR-4723-5p	TGGGGGAGCCATGAGATAAGAGCA	1	hsa-miR-4723-5p	0	0	0	0	0	0	0	0	0	0	0	0	0	0	0	0	0	0	0
hsa-miR-4724-3p	GTACCTTCTGGTTCAGCTAGT	1	hsa-miR-4724-3p	0	0	0	0	0	0	0	0	0	0	0	0	0	0	0	0	0	0	0
hsa-miR-4724-5p	AACTGAACCAGGAGTGAGCTTCG	1	hsa-miR-4724-5p	0	0	0	0	0	0	0	0	0	0	0	0	0	0	0	0	0	0	0
hsa-miR-4725-3p	TGGGGAAGGCGTCAGTGTCGGG	1	hsa-miR-4725-3p	0	0	0	0	0	0	0	0	0	0	0	0	0	0	0	0	0	0	0
hsa-miR-4725-5p	AGACCCTGCAGCCTTCCCACC	1	hsa-miR-4725-5p	0	0	0	0	0	0	0	0	0	0	0	0	0	0	0	0	0	0	0
hsa-miR-4726-3p	ACCCAGGTTCCCTCTGGCCGCA	1	hsa-miR-4726-3p	0	0	0	0	0	0	0	0	0	0	0	0	0	0	0	0	0	0	0
hsa-miR-4726-5p	AGGGCCAGAGGAGCCTGGAGTGG	1	hsa-miR-4726-5p	0	0	0	0	0	0	0	0	0	0	0	0	0	0	0	0	0	0	0
hsa-miR-4727-3p	ATAGTGGGAAGCTGGCAGATTC	1	hsa-miR-4727-3p	0	0	0	0	0	0	0	0	0	0	0	0	0	0	0	0	0	0	0
hsa-miR-4727-5p	ATCTGCCAGCTTCCACAGTGG	1	hsa-miR-4727-5p	0	0	0	0	0	0	0	0	0	0	0	0	0	0	0	0	0	0	0
hsa-miR-4728-3p	CATGCTGACCTCCCTCCTGCCCCAG	1	hsa-miR-4728-3p	0	0	1	0.333333	0	0	0	1	0.25	0	1	0	0	0.25	0	0	0	0	0
hsa-miR-4728-5p	TGGGAGGGGAGAGGCAGCAAGCA	1	hsa-miR-4728-5p	0	0	0	0	0	0	0	0	0	0	0	0	0	0	0	0	0	0	0
hsa-miR-4729	TCATTTATCTGTTGGGAAGCTA	1	hsa-miR-4729	0	0	0	0	0	0	0	0	0	0	0	0	0	0	0	0	0	0	0
hsa-miR-4730	CTGGCGGAGCCCATTCCATGCCA	1	hsa-miR-4730	0	0	0	0	0	0	0	0	0	0	0	0	0	0	0	0	0	0	0
hsa-miR-4731-3p	CACACAAGTGGCCCCCAACACT	1	hsa-miR-4731-3p	0	0	0	0	0	0	0	0	0	0	0	0	0	0	0	0	0	0	0
hsa-miR-4731-5p	TGCTGGGGGCCACATGAGTGTG	1	hsa-miR-4731-5p	0	0	0	0	0	0	0	0	0	0	0	0	0	0	0	0	0	0	0
hsa-miR-4732-3p	GCCCTGACCTGTCCTGTTCTG	1	hsa-miR-4732-3p	0	0	0	0	0	0	0	0	0	0	0	0	0	0	0	0	0	0	0
hsa-miR-4732-5p	TGTAGAGCAGGGAGCAGGAAGCT	1	hsa-miR-4732-5p	0	0	0	0	0	0	0	0	0	0	0	0	0	0	0	0	0	0	0
hsa-miR-4733-3p	CCACCAGGTCTAGCATTGGGAT	1	hsa-miR-4733-3p	0	0	0	0	0	0	0	0	0	0	0	0	0	0	0	0	0	0	0
hsa-miR-4733-5p	AATCCCAATGCTAGACCCGGTG	1	hsa-miR-4733-5p	0	0	0	0	0	0	0	0	0	0	0	0	0	0	0	0	0	0	0
hsa-miR-4734	GCTGCGGGCTGCGGTCAGGGCG	1	hsa-miR-4734	0	0	0	0	0	0	0	0	0	0	0	0	0	0	0	0	0	0	0
hsa-miR-4735-3p	AAAGGTGCTCAAATTAGACAT	1	hsa-miR-4735-3p	0	0	0	0	0	0	0	0	0	0	0	0	0	0	0	0	0	0	0
hsa-miR-4735-5p	CCTAATTTGAACACCTTCGGTA	1	hsa-miR-4735-5p	0	0	0	0	0	0	0	0	0	0	0	0	0	0	0	0	0	0	0
hsa-miR-4736	AGGCAGGTTATCTGGGCTG	1	hsa-miR-4736	0	0	0	0	0	0	0	0	0	0	0	0	0	0	0	0	0	0	0
hsa-miR-4737	ATGCGAGGATGCTGACAGTG	1	hsa-miR-4737	0	0	0	0	0	0	0	0	0	0	0	0	0	0	0	0	0	0	0
hsa-miR-4738-3p	TGAAACTGGAGCGCCTGGAGGA	1	hsa-miR-4738-3p	0	0	0	0	0	0	0	0	0	0	0	0	0	0	0	0	0	0	0
hsa-miR-4738-5p	ACCAGCGCGTTTTCAGTTTCAT	1	hsa-miR-4738-5p	0	0	0	0	0	0	0	0	0	0	0	0	0	0	0	0	0	0	0
hsa-miR-4739	AAGGGAGGAGGAGCGGAGGGGCCCT	1	hsa-miR-4739	0	0	0	0	0	0	0	0	0	0	0	0	0	0	0	0	0	0	0
hsa-miR-4740-3p	GCCCGAGAGGATCCGTCCCTGC	1	hsa-miR-4740-3p	0	0	0	0	0	0	0	0	0	0	0	0	0	0	0	0	0	0	0
hsa-miR-4740-5p	AGGACTGATCCTCTCGGGCAGG	1	hsa-miR-4740-5p	0	0	0	0	0	0	0	0	0	0	0	0	0	0	0	0	0	0	0
hsa-miR-4741	CGGGCTGTCCGGAGGGGTCGGCT	1	hsa-miR-4741	0	0	0	0	0	0	0	0	0	0	0	0	0	0	0	0	0	0	0
hsa-miR-4742-3p	TCTGTATTCTCCTTTGCCTGCAG	1	hsa-miR-4742-3p	0	1	0	0.333333	0	0	0	0	0	0	0	0	0	0	0	0	0	0	0
hsa-miR-4742-5p	TCAGGCAAAGGGATATTTACAGA	1	hsa-miR-4742-5p	0	0	0	0	0	0	0	0	0	0	0	0	0	0	0	0	0	0	0
hsa-miR-4743-3p	TTTCTGTCTTTTCTGGTCCAG	1	hsa-miR-4743-3p	0	0	0	0	0	0	0	0	0	0	0	0	0	0	0	0	0	0	0
hsa-miR-4743-5p	TGGCCGGATGGGACAGGAGGCAT	1	hsa-miR-4743-5p	0	0	0	0	0	0	0	0	0	0	0	0	0	0	0	0	0	0	0
hsa-miR-4744	TCTAAAGACTAGACTTCGCTATG	1	hsa-miR-4744	0	0	0	0	0	0	0	0	0	0	0	0	0	0	0	0	0	0	0
hsa-miR-4745-3p	TGGCCCGGCGACGTCTCACGGTC	1	hsa-miR-4745-3p	0	0	0	0	0	0	0	0	0	0	0	0	0	0	0	0	0	0	0
hsa-miR-4745-5p	TGAGTGGGGCTCCCGGGACGGCG	1	hsa-miR-4745-5p	0	0	0	0	0	0	0	0	0	1	0	0	0	0.25	0	0	0	0	0
hsa-miR-4746-3p	AGCGGTGCTCCTGCGGGCCGA	1	hsa-miR-4746-3p	0	0	0	0	0	0	0	0	0	0	0	0	0	0	0	0	0	0	0
hsa-miR-4746-5p	CCGGTCCCAGGAGAACCTGCAGA	1	hsa-miR-4746-5p	0	0	0	0	1	0	1	1	0.75	2	1	2	1	1.5	1	1	1	0	0.75
hsa-miR-4747-3p	AAGGCCCGGGCTTTCCTCCCAG	1	hsa-miR-4747-3p	0	0	0	0	0	0	0	0	0	0	0	0	0	0	0	0	0	0	0
hsa-miR-4747-5p	AGGGAAGGAGGCTTGGTCTTAG	1	hsa-miR-4747-5p	0	0	0	0	0	0	0	0	0	0	0	0	0	0	0	0	0	0	0
hsa-miR-4748	GAGGTTTGGGGAGGATTTGCT	1	hsa-miR-4748	0	0	0	0	0	0	0	0	0	0	0	0	0	0	0	0	0	0	0
hsa-miR-4749-3p	CGCCCCTCCTGCCCCCACAG	1	hsa-miR-4749-3p	0	0	0	0	0	0	0	0	0	0	0	0	0	0	0	0	0	0	0
hsa-miR-4749-5p	TGCGGGGACAGGCCAGGGCATC	1	hsa-miR-4749-5p	0	0	0	0	0	0	0	0	0	0	0	0	0	0	0	0	0	0	0
hsa-miR-4750-3p	CCTGACCCACCCCCTCCCGCAG	1	hsa-miR-4750-3p	0	0	0	0	0	0	0	0	0	0	0	0	0	0	0	0	0	0	0
hsa-miR-4750-5p	CTCGGGCGGAGGTGGTTGAGTG	1	hsa-miR-4750-5p	0	0	0	0	0	0	0	0	0	0	0	0	0	0	0	0	0	0	0
hsa-miR-4751	AGAGGACCCGTAGCTGCTAGAAGG	1	hsa-miR-4751	0	0	0	0	0	0	0	0	0	0	0	0	0	0	0	0	0	0	0
hsa-miR-4752	TTGTGGATCTCAAGGATGTGCT	1	hsa-miR-4752	0	0	0	0	0	0	0	0	0	0	0	0	0	0	0	0	0	0	0
hsa-miR-4753-3p	TTCTCTTTCTTTAGCCTTGTGT	1	hsa-miR-4753-3p	0	0	0	0	0	0	0	0	0	0	0	0	0	0	0	0	0	0	0
hsa-miR-4753-5p	CAAGGCCAAAGGAAGAGAACAG	1	hsa-miR-4753-5p	0	0	0	0	0	0	0	0	0	0	0	0	0	0	0	0	0	0	0
hsa-miR-4754	ATGCGGACCTGGGTTAGCGGAGT	1	hsa-miR-4754	0	0	0	0	0	0	0	0	0	0	0	0	0	0	0	0	0	0	0
hsa-miR-4755-3p	AGCCAGGCTCTGAAGGGAAAGT	1	hsa-miR-4755-3p	0	0	0	0	0	0	0	0	0	0	0	0	0	0	0	0	0	0	0
hsa-miR-4755-5p	TTTCCCTTCAGAGCCTGGCTTT	1	hsa-miR-4755-5p	0	0	0	0	0	0	0	0	0	0	0	0	0	0	0	0	0	0	0
hsa-miR-4756-3p	CCAGAGATGGTTGCCTTCCTAT	1	hsa-miR-4756-3p	0	0	0	0	0	0	0	0	0	0	0	0	0	0	0	0	0	0	0
hsa-miR-4756-5p	CAGGGAGGCGCTCACTCTCTGCT	1	hsa-miR-4756-5p	0	0	0	0	0	0	0	0	0	0	0	0	0	0	0	0	0	0	0
hsa-miR-4757-3p	CATGACGTCACAGAGGCTTCGC	1	hsa-miR-4757-3p	0	0	0	0	0	0	0	0	0	0	0	0	0	0	0	0	0	0	0
hsa-miR-4757-5p	AGGCCTCTGTGACGTCACGGTGT	1	hsa-miR-4757-5p	0	0	0	0	0	0	0	0	0	0	0	0	0	0	0	0	0	0	0
hsa-miR-4758-3p	TGCCCCACCTGCTGACCACCCTC	1	hsa-miR-4758-3p	0	0	0	0	0	0	0	0	0	0	0	0	0	0	0	0	0	0	0
hsa-miR-4758-5p	GTGAGTGGGAGCCGGTGGGGCTG	1	hsa-miR-4758-5p	0	0	0	0	0	0	0	0	0	0	0	0	0	0	0	0	0	0	0
hsa-miR-4759	TAGGACTAGATGTTGGAATTA	1	hsa-miR-4759	0	0	0	0	0	0	0	0	0	0	0	0	0	0	0	0	0	0	0
hsa-miR-4760-3p	AAATTCATGTTCAATCTAAACC	1	hsa-miR-4760-3p	0	0	0	0	0	0	0	0	0	0	0	0	0	0	0	0	0	0	0
hsa-miR-4760-5p	TTTAGATTGAACATGAAGTTAG	1	hsa-miR-4760-5p	0	0	0	0	0	0	0	0	0	0	0	0	0	0	0	0	0	0	0
hsa-miR-4761-3p	GAGGGCATGCGCACTTTGTCC	1	hsa-miR-4761-3p	0	0	0	0	0	0	0	0	0	0	0	0	0	0	0	0	0	0	0
hsa-miR-4761-5p	ACAAGGTGTGCATGCCTGACC	1	hsa-miR-4761-5p	0	0	0	0	0	0	0	0	0	0	0	0	0	0	0	0	0	0	0
hsa-miR-4762-3p	CTTCTGATCAAGATTTGTGGTG	1	hsa-miR-4762-3p	0	0	0	0	0	0	0	0	0	0	0	0	0	0	0	0	0	0	0
hsa-miR-4762-5p	CCAAATCTTGATCAGAAGCCT	1	hsa-miR-4762-5p	0	0	0	0	0	0	0	0	0	0	0	0	0	0	0	0	0	0	0
hsa-miR-4763-3p	AGGCAGGGGCTGGTGCTGGGCGGG	1	hsa-miR-4763-3p	0	0	0	0	0	0	0	0	0	0	0	0	0	0	0	0	0	0	0
hsa-miR-4763-5p	CGCCTGCCCAGCCCTCCTGCT	1	hsa-miR-4763-5p	0	0	0	0	0	0	0	0	0	0	0	0	0	0	0	0	0	0	0
hsa-miR-4764-3p	TTAACTCCTTTCACACCCATGG	1	hsa-miR-4764-3p	0	0	0	0	0	0	0	0	0	0	0	0	0	0	0	0	0	0	0
hsa-miR-4764-5p	TGGATGTGGAAGGAGTTATCT	1	hsa-miR-4764-5p	0	0	0	0	0	0	0	0	0	0	0	0	0	0	0	0	0	0	0
hsa-miR-4765	TGAGTGATTGATAGCTATGTTC	1	hsa-miR-4765	0	0	0	0	0	0	0	0	0	0	0	0	0	0	0	0	0	0	0
hsa-miR-4766-3p	ATAGCAATTGCTCTTTTGGAA	1	hsa-miR-4766-3p	0	0	0	0	0	0	0	0	0	0	0	0	0	0	0	0	0	0	0
hsa-miR-4766-5p	TCTGAAAGAGCAGTTGGTGTT	1	hsa-miR-4766-5p	0	0	0	0	0	0	0	0	0	0	0	0	0	0	0	0	0	0	0
hsa-miR-4767	CGCGGGCGCTCCTGGCCGCCGCC	1	hsa-miR-4767	0	0	0	0	0	0	0	0	0	0	0	0	0	0	0	0	0	0	0
hsa-miR-4768-3p	CCAGGAGATCCAGAGAGAAT	1	hsa-miR-4768-3p	0	0	0	0	0	0	0	0	0	0	0	0	0	0	0	0	0	0	0
hsa-miR-4768-5p	ATTCTCTCTGGATCCCATGGAT	1	hsa-miR-4768-5p	0	0	0	0	0	0	0	0	0	0	0	0	0	0	0	0	0	0	0
hsa-miR-4769-3p	TCTGCCATCCTCCCTCCCCTAC	1	hsa-miR-4769-3p	0	0	0	0	0	0	0	0	0	0	0	0	0	0	0	0	0	0	0
hsa-miR-4769-5p	GGTGGGATGGAGAGAAGGTATGAG	1	hsa-miR-4769-5p	0	0	0	0	0	0	0	0	0	0	0	0	0	0	0	0	0	0	0
hsa-miR-4770	TGAGATGACACTGTAGCT	1	hsa-miR-4770	0	0	0	0	0	0	0	0	0	0	0	0	0	0	0	0	0	0	0
hsa-miR-4771	AGCAGACTTGACCTACAATTA	2	hsa-miR-4771	0	0	0	0	0	0	0	0	0	0	0	0	0	0	0	0	0	0	0
hsa-miR-4772-3p	CCTGCAACTTTGCCTGATCAGA	1	hsa-miR-4772-3p	0	0	0	0	0	0	0	0	0	0	0	0	0	0	0	0	0	0	0
hsa-miR-4772-5p	TGATCAGGCAAAATTGCAGACT	1	hsa-miR-4772-5p	0	0	0	0	0	0	0	0	0	0	0	0	0	0	0	0	0	0	0
hsa-miR-4773	CAGAACAGGAGCATAGAAAGGC	2	hsa-miR-4773	0	0	0	0	0	0	0	0	0	0	0	0	0	0	0	0	0	0	0
hsa-miR-4774-3p	ATTGCCTAACATGTGCCAGAA	1	hsa-miR-4774-3p	0	0	0	0	0	0	0	0	0	0	0	0	0	0	0	0	0	0	0
hsa-miR-4774-5p	TCTGGTATGTAGTAGGTAATAA	1	hsa-miR-4774-5p	0	0	0	0	0	0	0	0	0	0	0	0	0	0	0	0	0	0	0
hsa-miR-4775	TTAATTTTTTGTTTCGGTCACT	1	hsa-miR-4775	0	0	0	0	0	0	0	0	0	0	0	0	0	0	0	0	0	2	0.5
hsa-miR-4776-3p	CTTGCCATCCTGGTCCACTGCAT	2	hsa-miR-4776-3p	0	0	0	0	0	0	0	0	0	0	0	0	0	0	0	0	0	0	0
hsa-miR-4776-5p	GTGGACCAGGATGGCAAGGGCT	2	hsa-miR-4776-5p	0	0	0	0	0	0	0	0	0	0	0	0	0	0	0	0	0	0	0
hsa-miR-4777-3p	ATACCTCATCTAGAATGCTGTA	1	hsa-miR-4777-3p	0	0	0	0	0	0	0	0	0	0	0	0	0	0	0	0	0	0	0
hsa-miR-4777-5p	TTCTAGATGAGAGATATATATA	1	hsa-miR-4777-5p	0	0	0	0	0	0	0	0	0	0	0	0	0	0	0	0	0	0	0
hsa-miR-4778-3p	TCTTCTTCCTTTGCAGAGTTGA	1	hsa-miR-4778-3p	0	0	0	0	0	0	0	0	0	0	0	0	0	0	0	0	0	0	0
hsa-miR-4778-5p	AATTCTGTAAAGGAAGAAGAGG	1	hsa-miR-4778-5p	0	0	0	0	0	0	0	0	0	0	0	0	0	0	0	0	0	0	0
hsa-miR-4779	TAGGAGGGAATAGTAAAAGCAG	1	hsa-miR-4779	0	0	0	0	0	0	0	0	0	0	0	0	0	0	0	0	0	0	0
hsa-miR-4780	ACCCTTGAGCCTGATCCCTAGC	1	hsa-miR-4780	0	0	0	0	0	0	0	0	0	0	0	0	0	0	0	0	0	0	0
hsa-miR-4781-3p	AATGTTGGAATCCTCGCTAGAG	1	hsa-miR-4781-3p	0	0	0	0	0	0	0	0	0	0	0	0	0	0	0	0	0	0	0
hsa-miR-4781-5p	TAGCGGGGATTCCAATATTGG	1	hsa-miR-4781-5p	0	0	0	0	0	0	0	0	0	0	0	0	0	0	0	0	0	0	0
hsa-miR-4782-3p	TGATTGTCTTCATATCTAGAAC	1	hsa-miR-4782-3p	0	0	0	0	0	0	0	0	0	0	0	0	0	0	0	0	0	0	0
hsa-miR-4782-5p	TTCTGGATATGAAGACAATCAA	1	hsa-miR-4782-5p	0	0	0	0	0	0	0	0	0	0	0	0	0	0	0	0	0	0	0
hsa-miR-4783-3p	CCCCGGTGTTGGGGCGCGTCTGC	1	hsa-miR-4783-3p	0	0	0	0	0	0	0	0	0	0	0	0	0	0	0	0	0	0	0
hsa-miR-4783-5p	GGCGCGCCCAGCTCCCGGGCT	1	hsa-miR-4783-5p	0	0	0	0	0	0	0	0	0	0	0	0	0	0	0	0	0	0	0
hsa-miR-4784	TGAGGAGATGCTGGGACTGA	1	hsa-miR-4784	0	0	0	0	0	0	0	0	0	0	0	0	0	0	0	0	0	0	0
hsa-miR-4785	AGAGTCGGCGACGCCGCCAGC	1	hsa-miR-4785	0	0	0	0	0	0	0	0	0	0	0	0	0	0	0	0	0	0	0
hsa-miR-4786-3p	TGAAGCCAGCTCTGGTCTGGGC	1	hsa-miR-4786-3p	0	0	0	0	0	0	0	0	0	0	0	0	0	0	0	0	0	0	0
hsa-miR-4786-5p	TGAGACCAGGACTGGATGCACC	1	hsa-miR-4786-5p	0	0	0	0	0	0	0	0	0	0	0	0	0	0	0	0	0	0	0
hsa-miR-4787-3p	GATGCGCCGCCCACTGCCCCGCGC	1	hsa-miR-4787-3p	0	0	0	0	0	0	0	0	0	0	0	0	0	0	0	0	0	0	0
hsa-miR-4787-5p	GCGGGGGTGGCGGCGGCATCCC	1	hsa-miR-4787-5p	0	0	0	0	0	0	0	0	0	0	0	0	0	0	0	0	0	0	0
hsa-miR-4788	TTACGGACCAGCTAAGGGAGGC	1	hsa-miR-4788	0	0	0	0	0	0	0	0	0	0	0	0	0	0	0	0	0	0	0
hsa-miR-4789-3p	CACACATAGCAGGTGTATATA	1	hsa-miR-4789-3p	0	0	0	0	0	0	0	0	0	0	0	0	0	0	0	0	0	0	0
hsa-miR-4789-5p	GTATACACCTGATATGTGTATG	1	hsa-miR-4789-5p	0	0	0	0	0	0	0	0	0	0	0	0	0	0	0	0	0	0	0
hsa-miR-4790-3p	TGAATGGTAAAGCGATGTCACA	1	hsa-miR-4790-3p	0	0	0	0	0	0	0	0	0	0	0	0	0	0	0	0	0	0	0
hsa-miR-4790-5p	ATCGCTTTACCATTCATGTT	1	hsa-miR-4790-5p	0	0	0	0	0	0	0	0	0	0	0	0	0	0	0	0	0	0	0
hsa-miR-4791	TGGATATGATGACTGAAA	1	hsa-miR-4791	3	2	2	2.33333	1	1	0	1	0.75	1	1	2	3	1.75	1	0	1	1	0.75
hsa-miR-4792	CGGTGAGCGCTCGCTGGC	1	hsa-miR-4792	0	0	0	0	0	0	0	0	0	0	0	0	0	0	0	0	0	0	0
hsa-miR-4793-3p	TCTGCACTGTGAGTTGGCTGGCT	1	hsa-miR-4793-3p	0	0	0	0	0	0	0	0	0	0	0	0	0	0	0	0	0	0	0
hsa-miR-4793-5p	ACATCCTGCTCCACAGGGCAGAGG	1	hsa-miR-4793-5p	0	0	0	0	0	0	0	0	0	0	0	0	0	0	0	0	0	0	0
hsa-miR-4794	TCTGGCTATCTCACGAGACTGT	1	hsa-miR-4794	0	0	0	0	0	0	0	0	0	0	0	0	0	0	0	0	0	0	0
hsa-miR-4795-3p	ATATTATTAGCCACTTCTGGAT	1	hsa-miR-4795-3p	0	0	0	0	0	0	0	0	0	0	0	0	0	0	0	0	0	0	0
hsa-miR-4795-5p	AGAAGTGGCTAATAATATTGA	1	hsa-miR-4795-5p	0	0	0	0	0	0	0	0	0	0	0	0	0	0	0	0	0	0	0
hsa-miR-4796-3p	TAAAGTGGCAGAGTATAGACAC	1	hsa-miR-4796-3p	0	0	0	0	0	0	0	0	0	0	0	0	0	0	0	0	0	0	0
hsa-miR-4796-5p	TGTCTATACTCTGTCACTTTAC	1	hsa-miR-4796-5p	0	0	0	0	0	0	0	0	0	0	0	0	0	0	0	0	0	0	0
hsa-miR-4797-3p	TCTCAGTAAGTGGCACTCTGT	1	hsa-miR-4797-3p	0	0	0	0	0	0	0	0	0	0	0	0	0	0	0	0	0	0	0
hsa-miR-4797-5p	GACAGAGTGCCACTTACTGAA	1	hsa-miR-4797-5p	0	0	0	0	0	0	0	0	0	0	0	0	0	0	0	0	0	0	0
hsa-miR-4798-3p	AACTCACGAAGTATACCGAAGT	1	hsa-miR-4798-3p	0	0	0	0	0	0	0	0	0	0	0	0	0	0	0	0	0	0	0
hsa-miR-4798-5p	TTCGGTATACTTTGTGAATTGG	1	hsa-miR-4798-5p	0	0	0	0	0	0	0	0	0	0	0	0	0	0	0	0	0	0	0
hsa-miR-4799-3p	ACTGGCATGCTGCATTTATATA	1	hsa-miR-4799-3p	0	0	0	0	0	0	0	0	0	0	0	0	0	0	0	0	0	0	0
hsa-miR-4799-5p	ATCTAAATGCAGCATGCCAGTC	1	hsa-miR-4799-5p	0	0	0	0	0	0	0	0	0	0	0	0	0	0	0	0	0	0	0
hsa-miR-4800-3p	CATCCGTCCGTCTGTCCAC	1	hsa-miR-4800-3p	0	0	0	0	0	0	0	0	0	0	0	0	0	0	0	0	0	0	0
hsa-miR-4800-5p	AGTGGACCGAGGAAGGAAGGA	1	hsa-miR-4800-5p	0	0	0	0	0	0	0	0	0	0	0	0	0	0	0	0	0	0	0
hsa-miR-4801	TACACAAGAAAACCAAGGCTCA	1	hsa-miR-4801	0	0	0	0	0	0	0	0	0	0	0	0	0	0	0	0	0	0	0
hsa-miR-4802-3p	TACATGGATGGAAACCTTCAAGC	1	hsa-miR-4802-3p	0	0	0	0	0	0	0	0	0	0	0	0	0	0	0	0	0	0	0
hsa-miR-4802-5p	TATGGAGGTTCTAGACCATGTT	1	hsa-miR-4802-5p	0	0	0	0	0	0	0	0	0	0	0	0	0	0	0	0	0	0	0
hsa-miR-4803	TAACATAATAGTGTGGATTGA	1	hsa-miR-4803	0	0	0	0	0	0	0	0	0	0	0	0	0	0	0	0	0	0	0
hsa-miR-4804-3p	TGCTTAACCTTGCCCTCGAAA	1	hsa-miR-4804-3p	0	0	0	0	0	0	0	0	0	0	0	0	0	0	0	0	0	0	0
hsa-miR-4804-5p	TTGGACGGTAAGGTTAAGCAA	1	hsa-miR-4804-5p	0	0	0	0	0	0	1	0	0.25	0	0	1	0	0.25	0	1	1	1	0.75
hsa-miR-4999-3p	TCACTACCTGACAATACAGT	1	hsa-miR-4999-3p	0	0	0	0	0	0	0	0	0	0	0	0	0	0	0	0	0	0	0
hsa-miR-4999-5p	TGCTGTATTGTCAGGTAGTGA	1	hsa-miR-4999-5p	0	0	0	0	0	0	0	0	0	0	0	0	0	0	0	0	0	0	0
hsa-miR-5000-3p	TCAGGACACTTCTGAACTTGGA	1	hsa-miR-5000-3p	0	0	0	0	0	0	0	0	0	0	0	0	0	0	0	0	0	0	0
hsa-miR-5000-5p	CAGTTCAGAAGTGTTCCTGAGT	1	hsa-miR-5000-5p	0	0	0	0	0	0	0	0	0	0	0	0	0	0	0	0	0	0	0
hsa-miR-5001-3p	TTCTGCCTCTGTCCAGGTCCTT	1	hsa-miR-5001-3p	0	0	0	0	0	0	0	0	0	0	0	0	0	0	0	0	0	0	0
hsa-miR-5001-5p	AGGGCTGGACTCAGCGGCGGAGCT	1	hsa-miR-5001-5p	0	0	0	0	0	0	0	0	0	0	0	0	0	0	0	0	0	0	0
hsa-miR-5002-3p	TGACTGCCTCACTGACCACTT	1	hsa-miR-5002-3p	0	0	0	0	0	0	0	0	0	0	0	0	0	0	0	0	0	0	0
hsa-miR-5002-5p	AATTTGGTTTCTGAGGCACTTAGT	1	hsa-miR-5002-5p	0	1	0	0.333333	0	0	0	0	0	0	0	0	0	0	0	0	0	0	0
hsa-miR-5003-3p	TACTTTTCTAGGTTGTTGGGG	1	hsa-miR-5003-3p	0	0	0	0	0	0	0	0	0	0	0	0	0	0	0	0	0	0	0
hsa-miR-5003-5p	TCACAACAACCTTGCAGGGTAGA	1	hsa-miR-5003-5p	0	0	0	0	0	0	0	0	0	0	0	0	0	0	0	0	0	0	0
hsa-miR-5004-3p	CTTGGATTTTCCTGGGCCTCAG	1	hsa-miR-5004-3p	0	0	0	0	0	0	0	0	0	0	0	0	0	0	0	0	0	0	0
hsa-miR-5004-5p	TGAGGACAGGGCAAATTCACGA	1	hsa-miR-5004-5p	0	0	0	0	0	0	0	0	0	0	0	0	0	0	0	0	0	0	0
hsa-miR-5006-3p	TTTCCCTTTCCATCCTGGCAG	1	hsa-miR-5006-3p	0	0	0	0	0	0	0	0	0	0	0	0	0	0	0	0	0	0	0
hsa-miR-5006-5p	TTGCCAGGGCAGGAGGTGGAA	1	hsa-miR-5006-5p	0	0	0	0	0	0	0	0	0	0	0	0	0	0	0	0	0	0	0
hsa-miR-5007-3p	ATCATATGAACCAAACTCTAAT	1	hsa-miR-5007-3p	0	0	0	0	0	0	0	0	0	0	0	0	0	0	0	0	0	0	0
hsa-miR-5007-5p	TAGAGTCTGGCTGATATGGTTT	1	hsa-miR-5007-5p	0	0	0	0	0	0	0	0	0	0	0	0	0	0	0	0	0	0	0
hsa-miR-5008-3p	CCTGTGCTCCCAGGGCCTCGC	1	hsa-miR-5008-3p	0	0	0	0	0	0	0	0	0	0	0	0	0	0	0	0	0	0	0
hsa-miR-5008-5p	TGAGGCCCTTGGGGCACAGTGG	1	hsa-miR-5008-5p	0	0	0	0	0	0	0	0	0	0	0	0	0	0	0	0	0	0	0
hsa-miR-5009-3p	TCCTAAATCTGAAAGTCCAAAA	1	hsa-miR-5009-3p	0	0	0	0	0	0	0	0	0	0	0	0	0	0	0	0	0	0	0
hsa-miR-5009-5p	TTGGACTTTTTCAGATTTGGGGAT	1	hsa-miR-5009-5p	0	0	0	0	0	0	0	0	0	0	0	0	0	0	0	0	0	0	0
hsa-miR-5010-3p	TTTTGTGTCTCCCATTCCCCAG	1	hsa-miR-5010-3p	4	5	6	5	4	4	4	4	4	2	3	4	3	3	3	2	3	3	2.75
hsa-miR-5010-5p	AGGGGGATGGCAGAGCAAAATT	1	hsa-miR-5010-5p	0	0	0	0	0	0	0	0	0	0	0	0	0	0	0	0	0	0	0
hsa-miR-5011-3p	GTGCATGGCTGTATATATAACA	1	hsa-miR-5011-3p	0	0	0	0	0	0	0	0	0	0	0	0	0	0	0	0	0	0	0
hsa-miR-5011-5p	TATATATACAGCCATGCACTC	1	hsa-miR-5011-5p	0	0	0	0	0	0	0	0	0	0	0	0	0	0	0	0	0	0	0
hsa-miR-5047	TTGCAGCTGCGGTTGTAAGGT	1	hsa-miR-5047	0	0	0	0	0	0	0	0	0	0	0	0	0	0	0	0	0	0	0
hsa-miR-5087	GGGTTTGTAGCTTTGCTGGCATG	1	hsa-miR-5087	0	0	0	0	0	0	0	0	0	0	0	0	0	0	0	0	0	0	0
hsa-miR-5088-3p	TCCCTTCTTCCTGGGCCCTCA	1	hsa-miR-5088-3p	0	0	0	0	0	0	0	0	0	0	0	0	0	0	0	0	0	0	0
hsa-miR-5088-5p	CAGGGCTCAGGGATTGGATGGAGG	1	hsa-miR-5088-5p	0	0	0	0	0	0	0	0	0	0	0	0	0	0	0	0	0	0	0
hsa-miR-5089-3p	ATGCTACTCGGAAATCCCACTGA	1	hsa-miR-5089-3p	0	0	0	0	0	0	0	0	0	0	0	0	0	0	0	0	0	0	0
hsa-miR-5089-5p	GTGGGATTTCTGAGTAGCATC	1	hsa-miR-5089-5p	0	0	0	0	0	0	0	0	0	0	0	0	0	0	0	0	0	0	0
hsa-miR-5090	CCGGGGCAGATTGGTGTAGGGTG	1	hsa-miR-5090	0	0	0	0	0	0	0	0	0	0	0	0	0	0	0	0	0	0	0
hsa-miR-5091	ACGGAGACGACAAGACTGTGCTG	1	hsa-miR-5091	0	0	0	0	0	0	0	0	0	0	0	0	0	0	0	0	0	0	0
hsa-miR-5092	AATCCACGCTGAGCTTGGCATC	1	hsa-miR-5092	0	0	0	0	0	0	0	0	0	0	0	0	0	0	0	0	0	0	0
hsa-miR-5093	AGGAAATGAGGCTGGCTAGGAGC	1	hsa-miR-5093	0	0	0	0	0	0	0	0	0	0	0	0	0	0	0	0	0	0	0
hsa-miR-5094	AATCAGTGAATGCCTTGAACCT	1	hsa-miR-5094	0	0	0	0	0	0	0	0	0	0	0	0	0	0	0	0	0	0	0
hsa-miR-5095	TTACAGGCGTGAACCACCGCG	1	hsa-miR-5095	0	0	0	0	0	0	0	0	0	0	0	0	0	0	0	0	0	0	0
hsa-miR-5096	GTTTCACCATGTTGGTCAGGC	1	hsa-miR-5096	0	0	0	0	0	0	0	0	0	0	0	0	0	0	0	0	0	0	0
hsa-miR-5100	TTCAGATCCCAGCGGTGCCTCT	1	hsa-miR-5100	0	0	0	0	0	0	1	1	0.5	2	2	2	2	2	4	0	0	1	1.25
hsa-miR-5186	AGAGATTGGTAGAAATCAGGT	1	hsa-miR-5186	0	0	0	0	0	0	0	0	0	0	0	0	0	0	0	0	0	0	0
hsa-miR-5187-3p	ACTGAATCCTCTTTTCCTCAG	1	hsa-miR-5187-3p	0	0	0	0	0	0	0	0	0	0	0	0	0	0	0	0	0	0	0
hsa-miR-5187-5p	TGGGATGAGGGATTGAAGTGGA	1	hsa-miR-5187-5p	0	0	0	0	0	0	0	0	0	0	0	0	0	0	0	0	0	0	0
hsa-miR-5188	AATCGGACCCATTTAAACCGGAG	1	hsa-miR-5188	0	0	0	0	0	0	0	0	0	0	0	0	0	0	0	0	0	0	0
hsa-miR-5189-3p	TGCCAACCGTCAGAGCCCAGA	1	hsa-miR-5189-3p	0	0	0	0	0	0	0	0	0	0	0	0	0	0	0	0	0	0	0
hsa-miR-5189-5p	TCTGGGCACAGGCGGATGGACAGG	1	hsa-miR-5189-5p	0	0	0	0	0	0	0	0	0	0	0	0	0	0	0	0	0	0	0
hsa-miR-5190	CCAGTGACTGAGCTGGAGCCA	1	hsa-miR-5190	0	0	0	0	0	0	0	0	0	0	0	0	0	0	0	0	0	0	0
hsa-miR-5191	AGGATAGGAAGAATGAAGTGCT	1	hsa-miR-5191	0	0	0	0	0	0	0	0	0	0	0	0	0	0	0	0	0	0	0
hsa-miR-5192	AGGAGAGTGGATTCCAGGTGGT	1	hsa-miR-5192	0	0	0	0	0	0	0	0	0	0	0	0	0	0	0	0	0	0	0
hsa-miR-5193	TCCTCCTCTACCTCATCCCAGT	1	hsa-miR-5193	0	0	0	0	0	0	0	0	0	0	0	0	0	0	0	0	0	0	0
hsa-miR-5194	TGAGGGGTTTGGAATGGGATGG	1	hsa-miR-5194	0	0	0	0	0	0	0	0	0	0	0	0	0	0	0	0	0	0	0
hsa-miR-5195-3p	ATCCAGTTCTCTGAGGGGGCT	1	hsa-miR-5195-3p	0	0	0	0	0	0	0	0	0	0	0	0	0	0	0	0	0	0	0
hsa-miR-5195-5p	AACCCCTAAGGCAACTGGATGG	1	hsa-miR-5195-5p	0	0	0	0	0	0	0	0	0	0	0	0	0	0	0	0	0	0	0
hsa-miR-5196-3p	TCATCCTCGTCTCCCTCCCAG	1	hsa-miR-5196-3p	0	0	0	0	0	0	0	0	0	0	0	0	0	0	0	0	0	0	0
hsa-miR-5196-5p	AGGGAAGGGGACGAGGGTTGGG	1	hsa-miR-5196-5p	0	0	0	0	0	0	0	0	0	0	0	0	0	0	0	0	0	0	0
hsa-miR-5197-3p	AAGAAGAGACTGAGTCATCGAAT	1	hsa-miR-5197-3p	0	0	0	0	0	0	0	0	0	0	0	0	0	0	0	0	0	0	0
hsa-miR-5197-5p	CAATGGCACAAACTCATTCTTGA	1	hsa-miR-5197-5p	0	0	0	0	0	0	0	0	0	0	0	0	0	0	0	0	0	0	0
hsa-miR-5571-3p	GTCCTAGGAGGCTCCTCTG	1	hsa-miR-5571-3p	0	0	0	0	0	0	0	0	0	0	0	0	0	0	0	0	0	0	0
hsa-miR-5571-5p	CAATTCTCAAAGGAGCCTCCC	1	hsa-miR-5571-5p	0	0	0	0	0	0	0	0	0	0	0	0	0	0	0	0	0	0	0
hsa-miR-5572	GTTGGGGTGCAGGGGTCTGCT	1	hsa-miR-5572	0	0	0	0	0	0	0	0	0	0	0	0	0	0	0	0	0	0	0
hsa-miR-5579-3p	TTAGCTTAAGGAGTACCAGATC	1	hsa-miR-5579-3p	0	0	0	0	0	0	0	0	0	0	0	0	0	0	0	0	0	0	0
hsa-miR-5579-5p	TATGGTACTCCTTAAGCTAAC	1	hsa-miR-5579-5p	0	0	0	0	0	0	0	0	0	0	0	0	0	0	0	0	0	0	0
hsa-miR-5580-3p	CACATATGAAGTGAGCCAGCAC	1	hsa-miR-5580-3p	0	0	0	0	0	0	0	0	0	0	0	0	0	0	0	0	0	0	0
hsa-miR-5580-5p	TGCTGGCTCATTTCATATGTGT	1	hsa-miR-5580-5p	0	0	0	0	0	0	0	0	0	0	0	0	0	0	0	0	0	0	0
hsa-miR-5581-3p	TTCCATGCCTCCTAGAAGTTCC	1	hsa-miR-5581-3p	0	0	0	0	0	0	0	0	0	0	0	0	0	0	0	0	0	0	0
hsa-miR-5581-5p	AGCCTTCCAGGAGAAATGGAGA	1	hsa-miR-5581-5p	0	0	0	0	0	0	0	0	0	0	0	0	0	0	0	0	0	0	0
hsa-miR-5582-3p	TAAAACTTTAAGTGTGCCTAGG	1	hsa-miR-5582-3p	0	0	0	0	0	0	0	0	0	0	0	0	0	0	0	0	0	0	0
hsa-miR-5582-5p	TAGGCACACTTAAAGTTATAGC	1	hsa-miR-5582-5p	0	0	0	0	0	0	0	0	0	0	0	0	0	0	0	0	0	0	0
hsa-miR-5583-3p	GAATATGGGTATATTAGTTTGG	2	hsa-miR-5583-3p	0	0	0	0	0	0	0	0	0	0	0	0	0	0	0	0	0	0	0
hsa-miR-5583-5p	AAACTAATATACCCATATTCTG	2	hsa-miR-5583-5p	0	0	0	0	0	0	0	0	0	0	0	0	0	0	0	0	0	0	0
hsa-miR-5584-3p	TAGTTCTTCCCTTTGCCCAATT	1	hsa-miR-5584-3p	0	0	0	0	0	0	0	0	0	0	0	0	0	0	0	0	0	0	0
hsa-miR-5584-5p	CAGGGAAATGGGAAGAACTAGA	1	hsa-miR-5584-5p	0	0	0	0	0	0	0	0	0	0	0	0	0	0	0	0	0	0	0
hsa-miR-5585-3p	CTGAATAGCTGGGACTACAGGT	1	hsa-miR-5585-3p	0	0	0	0	0	0	0	0	0	0	0	0	0	0	0	0	0	0	0
hsa-miR-5585-5p	TGAAGTACCAGCTACTCGAGAG	1	hsa-miR-5585-5p	0	0	0	0	0	0	0	0	0	0	0	0	0	0	0	0	0	0	0
hsa-miR-5586-3p	CAGAGTGACAAGCTGGTTAAAG	1	hsa-miR-5586-3p	0	0	0	0	0	0	0	0	0	0	0	0	0	0	0	0	0	0	0
hsa-miR-5586-5p	TATCCAGCTTGTTACTATATGC	1	hsa-miR-5586-5p	0	0	0	0	0	0	0	0	0	0	0	0	0	0	0	0	0	0	0
hsa-miR-5587-3p	GCCCCGGGCAGTGTGATCATC	1	hsa-miR-5587-3p	0	0	0	0	0	0	0	0	0	0	0	0	0	0	0	0	0	0	0
[truncated: 808 more rows]

## Sheet: de S0vsS1
names	logFC	logCPM	PValue	FDR	1_TPM	2_TPM	3_TPM	5_TPM	6_TPM	7_TPM	4_TPM
hsa-miR-21-5p	2.55301	17.8728	2.33791e-10	8.0658e-09	44942	44501	44213	140381	132015	189134	163215
hsa-miR-126-3p	-0.114264	17.4668	0.740202	0.826439	141162	138480	120239	92337	57709	76431	70805
hsa-miR-99a-5p	-0.95881	15.5108	0.0653195	0.142628	48477	53309	34916	35540	4819	10371	9055
hsa-miR-26a-5p	-1.21904	15.184	0.00520473	0.0193079	39398	38400	38527	20494	4657	7599	9257
hsa-let-7f-5p	-0.60096	15.5584	0.133276	0.23948	31008	40580	53221	26680	11160	16289	13991
hsa-miR-10b-5p	-0.921634	15.1809	0.0296458	0.0741144	37412	35714	34160	22768	6032	8478	10001
hsa-miR-100-5p	4.73176	14.9047	6.36458e-10	1.82982e-08	1360	1657	1127	2400	26222	27924	27459
hsa-miR-148a-3p	-1.16656	14.5649	0.0232061	0.0611154	27784	25484	21780	16660	2207	4149	5495
hsa-let-7a-5p	-0.337601	15.0594	0.380265	0.501116	21197	25750	33914	18579	10215	12986	10459
hsa-let-7g-5p	-0.606517	14.3417	0.101009	0.192066	14959	17515	21509	9531	5820	6776	6701
hsa-miR-125a-5p	-1.35157	13.6362	0.00255455	0.0107478	13055	13138	14786	6750	1665	2915	2116
hsa-miR-143-3p	-2.21539	12.7056	6.8007e-05	0.000478825	6507	4268	14318	2097	466	1468	535
hsa-miR-10a-5p	-0.637838	13.9244	0.101878	0.192066	15002	12540	13690	9169	3154	4282	5288
hsa-let-7c-5p	-0.905205	13.1497	0.0669767	0.145327	6889	9681	9332	6593	1435	2204	1462
hsa-miR-27b-3p	-0.771424	13.3438	0.0424061	0.101598	10780	7370	10578	4596	2199	4019	2859
hsa-miR-30a-5p	-0.0944307	14.2286	0.782463	0.846926	14175	13710	14060	9580	5687	7476	9163
hsa-miR-27a-3p	-0.397237	13.1626	0.315737	0.444609	10725	6406	5587	5191	2021	3824	2914
hsa-let-7b-5p	-0.96097	12.7891	0.017655	0.0472169	6031	6018	8451	3474	1532	2184	1445
hsa-miR-26b-5p	-1.60535	12.3176	0.000210387	0.00123023	5560	5615	6219	2244	544	1103	896
hsa-miR-125b-5p	-0.782928	12.7326	0.044418	0.103542	6475	7365	5058	3579	1357	2233	1827
hsa-let-7i-5p	1.04169	15.0928	0.00540943	0.0196448	14999	14636	16144	17754	17023	19991	20315
hsa-miR-24-3p	0.0772274	13.6426	0.849569	0.888186	8977	8719	8439	6292	4606	7090	3983
hsa-miR-22-3p	-0.119455	13.0939	0.737617	0.826227	7984	6131	5334	4688	2219	3458	4182
hsa-miR-99b-5p	-0.121724	13.1239	0.7467	0.831004	6213	6845	6613	5862	2394	3837	2725
hsa-miR-92a-3p	2.09894	13.0086	3.77419e-07	5.00806e-06	2445	1950	1684	3814	5093	5590	5855
hsa-miR-30d-5p	-0.219966	12.9912	0.537327	0.652738	6595	5770	6308	4213	2169	2838	3870
hsa-miR-101-3p	-0.795827	12.0448	0.0379878	0.0922944	4673	3483	3652	2189	893	1365	1090
hsa-miR-181a-5p	-0.657484	11.8434	0.105591	0.197984	3499	3484	2833	2135	746	1380	837
hsa-miR-103a-3p	0.0710302	12.8463	0.879681	0.911381	3701	5381	5846	2222	3884	3466	2623
hsa-miR-126-5p	-0.137389	12.5183	0.696672	0.788038	4830	4649	3614	2301	1773	2477	3000
hsa-let-7e-5p	-0.477841	11.8231	0.272312	0.4067	2361	3339	3324	2508	731	1326	844
hsa-miR-221-3p	1.7807	12.3018	0.000511925	0.0028034	1600	1556	1303	1037	3592	3665	3444
hsa-miR-146b-5p	-0.739711	11.4528	0.0976871	0.18828	2990	2917	1811	1919	500	580	842
hsa-miR-30c-5p	-1.279	11.1904	0.000719849	0.00370668	2356	2471	2566	523	515	516	893
hsa-miR-199a-3p	-1.22821	11.0058	0.00426393	0.0167165	1913	2694	1821	1079	355	446	390
hsa-miR-20a-5p	2.86744	11.3233	3.13771e-07	4.51045e-06	361	414	394	578	2446	1726	1712
hsa-miR-320a	0.103933	12.0385	0.816444	0.861386	2391	2830	3220	2727	1514	2110	985
hsa-miR-7-5p	3.17904	11.146	1.17339e-11	8.0964e-10	302	272	277	899	1671	1415	2047
hsa-miR-199b-3p	-1.13996	10.5753	0.00634418	0.0221085	1333	1938	1384	778	275	391	299
hsa-miR-152-3p	-0.883119	10.6366	0.0372389	0.0911164	1191	1373	1929	699	318	673	305
hsa-miR-23a-3p	-0.99467	10.5616	0.00777343	0.0257126	1548	1554	1353	381	386	584	417
hsa-miR-140-3p	-0.678056	10.6573	0.0788474	0.162888	1689	1267	1390	810	425	583	365
hsa-miR-148b-3p	-0.53268	10.7713	0.140527	0.249907	1427	1441	1588	837	427	550	707
hsa-miR-191-5p	0.173855	11.9756	0.667189	0.764719	2262	2663	2932	1406	1830	2088	1658
hsa-miR-17-5p	3.09673	10.3221	2.98664e-07	4.47996e-06	152	174	178	230	1268	939	817
hsa-miR-423-3p	0.541322	12.8481	0.143691	0.254222	4432	3909	4006	3351	3069	4175	3689
hsa-miR-29a-3p	-0.170662	11.0202	0.630274	0.73101	1934	1291	1477	815	694	901	906
hsa-let-7d-5p	0.243196	11.4992	0.526578	0.644257	1563	1826	2092	1490	1082	1532	1119
hsa-miR-181b-5p	-0.411149	10.4184	0.264936	0.401533	1184	1190	991	736	394	508	403
hsa-miR-192-5p	-1.02881	9.47675	0.0433981	0.101853	843	692	594	517	77	160	127
hsa-miR-204-5p	-1.35349	9.18752	0.00757881	0.0253853	832	703	370	326	50	91	160
hsa-miR-98-5p	-0.312686	10.3546	0.381795	0.501116	929	1058	1101	561	366	569	517
hsa-miR-23b-3p	-1.54611	9.20633	4.3516e-05	0.000345287	676	571	739	125	110	180	126
hsa-miR-199a-5p	-1.04733	9.35796	0.00474074	0.0177778	585	836	534	237	152	160	215
hsa-miR-30a-3p	-0.419404	9.92068	0.270009	0.405014	645	745	972	461	256	421	302
hsa-miR-186-5p	-0.844791	9.34579	0.0277053	0.0708024	747	595	505	311	120	163	248
hsa-miR-1307-3p	1.74449	10.1792	6.1031e-05	0.00043866	400	319	326	455	707	953	606
hsa-miR-30e-5p	0.118598	10.423	0.778486	0.846926	1089	876	806	459	515	459	963
hsa-miR-140-5p	-1.17475	9.06903	0.00124701	0.00597524	685	522	462	186	104	163	139
hsa-miR-222-3p	0.684295	11.0581	0.0738504	0.155356	1385	1114	863	964	899	1006	1423
hsa-miR-181d-5p	-1.21975	8.90862	0.00595172	0.0209525	655	440	418	242	48	123	128
hsa-miR-155-5p	0.830368	11.8474	0.0313736	0.0773134	1498	1749	2086	1963	1787	2092	1732
hsa-miR-151a-3p	0.621299	12.0528	0.0899815	0.181542	2564	2227	2078	2149	1905	2220	2102
hsa-miR-378a-3p	4.04901	8.88892	6.83174e-08	1.07134e-06	11	21	64	99	455	426	280
hsa-miR-370-3p	2.09482	9.48622	7.60593e-05	0.000514519	172	204	150	150	499	631	450
hsa-miR-93-5p	1.59974	9.84136	0.00424442	0.0167165	273	304	313	141	758	590	554
hsa-miR-128-3p	0.236657	10.3397	0.532419	0.649062	944	846	699	642	516	440	743
hsa-miR-27a-5p	-1.17009	8.45267	0.0091968	0.0288445	365	184	521	76	116	93	84
hsa-miR-340-5p	-0.479493	9.2373	0.188419	0.312522	538	462	515	259	135	204	289
hsa-miR-328-3p	-1.22903	8.47172	0.00782558	0.0257126	403	387	322	193	41	104	56
hsa-miR-484	-0.363967	8.89679	0.309947	0.438888	480	340	336	179	150	168	217
hsa-miR-409-3p	0.40475	9.81453	0.298328	0.43245	409	700	482	490	382	387	433
hsa-miR-196b-5p	-0.927407	8.21767	0.00970177	0.0301541	271	293	291	112	73	93	83
hsa-miR-139-5p	2.23785	8.52106	7.22258e-05	0.000498358	100	23	123	153	232	202	333
hsa-miR-16-5p	-0.415314	8.79648	0.265361	0.401533	350	370	368	127	156	184	177
hsa-miR-361-3p	-0.0848552	8.75113	0.810407	0.860278	419	273	254	191	171	160	178
hsa-miR-125b-2-3p	-0.524196	8.31001	0.165284	0.280623	268	297	242	167	77	81	135
hsa-miR-1	-3.85114	6.25872	4.2621e-07	5.44602e-06	41	40	244	11	1	4	2
hsa-miR-342-3p	-1.56825	7.36392	5.6804e-05	0.000424512	155	144	249	39	34	38	36
hsa-miR-450a-5p	-1.00438	7.40524	0.0302634	0.0751141	224	189	91	96	30	25	54
hsa-miR-24-2-5p	-0.203039	8.44489	0.576884	0.691059	283	263	246	203	96	140	119
hsa-miR-185-5p	0.724548	9.5168	0.0961333	0.187446	260	378	471	258	413	423	347
hsa-miR-532-5p	0.76076	9.86196	0.0427912	0.101813	519	462	426	677	326	420	519
hsa-miR-379-5p	0.695449	9.38853	0.0934891	0.184307	278	445	314	315	374	371	257
hsa-miR-92b-3p	2.57228	7.75594	4.45093e-07	5.48418e-06	51	34	34	58	160	173	154
hsa-let-7a-3p	-0.312309	7.60116	0.457453	0.575991	225	120	119	83	38	57	126
hsa-miR-374b-5p	-0.345651	8.13681	0.361401	0.49088	250	197	227	79	90	105	147
hsa-miR-130b-5p	2.36031	7.39854	1.2876e-05	0.00012692	40	34	31	39	107	81	199
hsa-miR-574-3p	-0.444222	7.80484	0.237285	0.373804	174	225	153	83	62	106	73
hsa-miR-136-3p	-0.750144	7.36221	0.0647052	0.142187	165	170	115	94	33	35	56
hsa-miR-423-5p	0.440142	9.39006	0.231566	0.368158	409	400	365	359	257	366	293
hsa-miR-30b-5p	-1.92634	6.62518	4.79207e-06	5.00989e-05	157	101	100	26	7	18	25
hsa-miR-127-3p	-0.209897	7.84892	0.593347	0.698651	168	199	156	163	60	72	78
hsa-miR-320b	-0.336225	7.60253	0.454914	0.574891	155	144	162	150	38	75	41
hsa-miR-99b-3p	0.116561	8.59606	0.760967	0.838766	249	258	267	191	138	199	145
hsa-miR-25-3p	0.350553	9.67713	0.40901	0.530483	548	445	499	222	440	392	415
hsa-miR-381-3p	0.221214	8.21291	0.581995	0.692135	228	212	133	150	103	95	189
hsa-miR-30e-3p	-0.604546	7.51099	0.0967112	0.187446	150	142	181	80	49	62	59
hsa-miR-181c-5p	-1.36421	6.62692	0.00464092	0.0175947	153	95	73	51	8	20	24
hsa-miR-451a	-2.91899	5.87202	6.80531e-06	6.90539e-05	30	56	145	13	1	8	3
hsa-miR-95-3p	-0.433829	7.44395	0.259433	0.396928	144	155	129	100	45	66	46
hsa-miR-495-3p	-0.0685525	7.62166	0.853312	0.889404	153	182	91	107	47	77	101
hsa-miR-214-3p	-0.0933533	7.69189	0.809801	0.860278	127	197	124	99	79	101	54
hsa-miR-107	-0.517844	7.45933	0.154792	0.268359	143	163	139	62	62	59	61
hsa-miR-411-5p	0.484552	8.71386	0.217829	0.351173	228	310	181	194	198	218	183
hsa-miR-210-3p	-1.31154	6.5183	0.00109768	0.00533381	129	77	86	35	15	26	16
hsa-miR-941	1.91491	7.41063	0.000159862	0.000984867	38	45	54	47	120	150	84
hsa-miR-194-5p	-1.51206	6.42452	0.000175907	0.00104634	94	106	84	33	12	21	14
hsa-miR-31-5p	8.10662	6.24313	8.21975e-15	1.41791e-12	0	0	0	9	109	49	32
hsa-miR-335-3p	-0.556188	7.00486	0.164701	0.280623	79	152	94	41	29	52	57
hsa-miR-30c-2-3p	-0.42598	7.22943	0.260017	0.396928	95	125	144	75	37	57	54
hsa-miR-452-5p	2.10777	7.2039	0.000168447	0.00101955	21	42	41	32	114	124	82
hsa-miR-19b-3p	-0.223864	7.40465	0.542049	0.656165	163	128	99	63	53	61	89
hsa-miR-217	1.05699	7.69427	0.0573465	0.127642	37	98	127	53	160	113	95
hsa-miR-543	1.02118	8.97861	0.00825722	0.0263772	214	282	172	339	240	234	276
hsa-miR-28-3p	0.59111	8.95873	0.151246	0.266225	242	248	316	187	257	303	207
hsa-miR-574-5p	0.0733477	7.4089	0.863343	0.897149	159	118	73	96	49	84	66
hsa-miR-339-3p	-0.723059	6.72369	0.0725831	0.153627	112	98	77	60	24	32	24
hsa-miR-744-5p	0.99467	8.11215	0.0193989	0.0514816	116	128	125	100	131	221	129
hsa-miR-425-5p	1.67414	7.39776	0.000266853	0.0015344	61	48	48	49	103	96	146
hsa-miR-218-5p	-0.157834	7.22764	0.681235	0.773112	137	122	77	62	34	61	87
hsa-let-7d-3p	0.378125	8.13692	0.332983	0.45587	176	149	179	142	93	181	110
hsa-miR-374a-5p	-0.924769	6.61219	0.0125631	0.0370451	112	84	85	30	21	26	41
hsa-miR-335-5p	-1.29088	5.85543	0.0273009	0.0702898	25	101	52	36	5	13	7
hsa-miR-542-3p	-0.987304	6.31562	0.0167997	0.0459993	90	93	50	38	18	14	24
hsa-miR-874-3p	0.62164	7.60426	0.197597	0.324623	158	84	75	42	81	111	147
hsa-miR-424-3p	-0.0525139	6.9623	0.893963	0.920648	121	98	50	68	60	27	45
hsa-miR-769-5p	-0.034673	7.36211	0.916099	0.932314	152	108	93	76	58	60	78
hsa-miR-629-5p	2.03805	7.18285	4.32269e-06	4.6604e-05	41	34	35	51	95	104	102
hsa-miR-450b-5p	-1.28662	6.0484	0.00883595	0.027967	91	76	42	25	11	5	28
hsa-miR-10b-3p	-0.924088	6.5012	0.0140106	0.0406189	81	87	89	40	17	28	25
hsa-miR-382-5p	0.425812	7.77196	0.322213	0.449284	104	167	111	125	109	110	60
hsa-miR-145-5p	-2.80561	5.51895	7.84802e-09	1.69223e-07	53	42	86	7	2	8	3
hsa-miR-361-5p	-0.350203	7.23958	0.372964	0.496805	105	129	125	37	55	66	62
hsa-miR-203a	-1.15192	6.19393	0.0113804	0.0341411	82	55	84	28	9	32	12
hsa-miR-181a-2-3p	-0.0946664	7.30065	0.787989	0.849551	121	122	100	88	52	51	67
hsa-miR-432-5p	-0.397088	6.6382	0.37035	0.496805	51	101	87	59	29	39	19
hsa-miR-221-5p	-0.0348812	7.3997	0.915217	0.932314	136	122	102	76	59	56	90
hsa-miR-1180-3p	0.198183	7.65319	0.607165	0.707675	160	126	106	86	66	116	90
hsa-miR-106b-3p	0.165467	8.06266	0.672483	0.765698	180	159	185	103	127	115	116
hsa-miR-125b-1-3p	2.22388	6.79295	2.82589e-06	3.24978e-05	32	31	12	51	60	96	72
hsa-miR-374a-3p	-0.886241	6.2876	0.0262003	0.0683493	87	58	76	31	13	18	35
hsa-miR-130a-3p	-0.788309	6.31837	0.0396029	0.0955455	84	64	70	40	17	24	20
hsa-miR-16-2-3p	1.05139	7.42967	0.0169705	0.0461009	82	64	78	53	89	80	145
hsa-miR-654-3p	0.413026	7.66239	0.326157	0.450096	115	150	93	65	91	82	138
hsa-miR-142-5p	-5.46968	4.38998	7.58935e-11	3.27291e-09	6	12	70	0	0	0	0
hsa-miR-195-5p	-0.915002	6.20121	0.0167761	0.0459993	58	77	72	26	19	25	17
hsa-miR-486-5p	-2.00689	4.78178	0.00335815	0.0137924	6	13	73	2	4	6	5
hsa-miR-584-5p	3.77015	6.09244	4.17691e-11	2.05862e-09	6	5	6	18	65	51	45
hsa-miR-493-5p	0.808064	6.42564	0.257699	0.396902	13	20	87	9	58	46	53
hsa-miR-433-3p	0.0145976	6.88398	0.984707	0.987569	56	107	80	64	46	56	31
hsa-miR-145-3p	-2.24703	5.26094	2.53665e-05	0.000218786	46	26	68	11	2	7	3
hsa-miR-214-5p	-1.05883	5.86316	0.0133063	0.0389039	58	70	43	31	10	13	12
hsa-miR-494-3p	0.893702	7.05981	0.0865889	0.176414	42	86	57	29	84	48	108
hsa-miR-424-5p	-0.996073	5.69236	0.0282321	0.0710953	72	56	24	15	16	7	20
hsa-miR-652-3p	-0.599683	6.38637	0.110001	0.202943	87	60	70	25	24	35	28
hsa-miR-32-5p	-0.373808	6.52026	0.323613	0.449284	92	71	59	31	26	29	50
hsa-miR-193a-5p	0.701487	7.32952	0.11393	0.207967	69	94	84	82	76	116	42
hsa-miR-223-3p	-6.22556	4.24302	9.64697e-12	8.0964e-10	5	11	63	0	0	0	0
hsa-miR-197-3p	0.486148	7.33045	0.252695	0.392701	104	97	75	53	50	120	86
hsa-miR-18a-5p	3.51633	5.92638	1.28327e-08	2.60429e-07	7	7	3	11	54	45	49
hsa-miR-224-5p	1.51792	7.07023	0.000151245	0.000963729	44	44	47	59	65	89	98
hsa-miR-9-5p	0.47063	6.59216	0.449509	0.574373	60	57	48	14	84	15	54
hsa-miR-142-3p	-5.17262	4.173	3.27502e-09	8.07058e-08	5	13	57	0	0	1	0
hsa-miR-28-5p	0.3829	7.73479	0.329796	0.453306	132	130	119	85	90	132	84
hsa-miR-10a-3p	-0.500512	6.25581	0.170803	0.286053	65	59	66	34	17	26	32
hsa-miR-151a-5p	-0.367267	6.3855	0.306459	0.438888	74	68	58	34	24	34	31
hsa-miR-320c	-0.672832	5.82881	0.158781	0.272534	49	44	55	41	7	18	11
hsa-miR-181c-3p	-1.02666	5.36995	0.0148594	0.0422231	60	33	28	17	5	9	15
hsa-miR-193b-3p	-0.981067	5.59241	0.0149311	0.0422231	55	35	49	19	7	17	13
hsa-miR-505-3p	-0.301379	6.53333	0.433349	0.557856	73	68	74	25	33	31	48
hsa-miR-134-5p	0.430486	7.41817	0.294721	0.429024	89	126	84	67	89	89	68
hsa-miR-199b-5p	-0.876727	5.3684	0.0433369	0.101853	27	26	59	12	13	12	11
hsa-miR-181a-3p	2.02901	6.12247	2.22702e-05	0.00020219	19	17	16	19	44	50	55
hsa-miR-21-3p	1.37396	6.83045	0.000405485	0.00229332	56	35	34	67	49	68	77
hsa-miR-493-3p	2.09035	5.72807	0.00166054	0.00778464	6	8	22	8	51	37	27
hsa-miR-144-3p	-2.87048	4.28722	0.000126107	0.000820888	11	19	43	6	0	1	0
hsa-miR-454-3p	-0.532734	5.892	0.156472	0.269914	46	51	52	18	17	18	28
hsa-miR-148b-5p	-0.411437	5.81126	0.291405	0.429024	46	50	40	31	12	22	17
hsa-miR-196a-5p	-0.406332	4.58491	0.580849	0.692135	8	6	42	3	5	22	2
hsa-miR-3615	-0.53744	5.04197	0.239798	0.376046	49	12	23	10	7	13	14
hsa-miR-146a-5p	-0.231377	5.82437	0.585807	0.692135	45	36	47	32	13	31	12
hsa-miR-148a-5p	-0.238662	5.69983	0.561632	0.677494	47	42	29	33	10	14	25
hsa-miR-132-3p	-0.664847	4.82249	0.165934	0.280623	18	44	11	13	8	8	6
hsa-miR-503-5p	0.506041	6.47632	0.287951	0.42784	57	61	33	27	61	29	43
hsa-miR-340-3p	-0.296105	5.74406	0.452049	0.574891	36	39	47	31	11	21	19
hsa-let-7b-3p	-0.43181	5.30711	0.309659	0.438888	45	27	24	19	6	11	22
hsa-miR-24-1-5p	-1.0682	4.94699	0.0107594	0.0325614	36	22	31	13	4	11	6
hsa-miR-330-3p	1.04207	7.06989	0.0125312	0.0370451	51	69	54	51	77	86	67
hsa-miR-331-3p	-0.522052	5.29765	0.171918	0.28653	45	27	27	12	11	15	15
hsa-miR-382-3p	-0.264769	5.68097	0.47712	0.5964	40	44	33	21	15	15	26
hsa-miR-411-3p	1.63036	5.82841	0.000766118	0.00388692	17	22	14	14	36	34	45
hsa-miR-7974	7.56686	4.61195	2.7794e-24	9.58893e-22	0	0	0	10	15	19	27
hsa-let-7e-3p	-0.574674	5.13506	0.139879	0.249907	35	26	28	19	7	10	12
hsa-miR-136-5p	-1.13488	4.60904	0.0079615	0.0259124	26	28	18	12	3	4	6
hsa-miR-326	-1.46121	4.10072	0.00212791	0.00936521	32	12	10	4	1	4	5
hsa-miR-1260b	2.57119	5.07356	6.29342e-08	1.03392e-06	7	5	5	12	19	30	26
hsa-miR-664a-3p	-1.62978	4.37624	0.000622227	0.00330259	28	20	20	6	1	7	2
hsa-miR-139-3p	2.67602	5.19992	1.92867e-05	0.000179836	6	1	11	18	25	21	29
hsa-miR-4683	-1.48697	4.22203	0.00455441	0.0174586	29	16	14	10	2	1	2
hsa-miR-182-5p	-0.617511	3.85685	0.394073	0.514982	1	2	30	6	3	5	4
hsa-miR-660-5p	0.334489	6.37403	0.38201	0.501116	58	51	41	36	32	33	50
hsa-miR-216a-3p	2.36894	4.96816	0.000443889	0.00247003	2	6	10	5	29	23	17
hsa-miR-29b-3p	-0.0507407	5.66731	0.885517	0.91468	42	28	38	23	16	20	23
hsa-miR-409-5p	0.0240906	5.66026	0.964361	0.969984	29	47	27	20	21	21	21
hsa-miR-3613-5p	1.03099	5.64796	0.0701853	0.150154	24	22	19	5	24	28	47
hsa-miR-365b-3p	-0.124386	5.26886	0.7831	0.846926	37	23	24	9	7	18	27
hsa-miR-369-5p	-0.104709	5.32924	0.780061	0.846926	30	36	20	23	13	13	14
hsa-miR-589-5p	2.45001	4.92975	3.1953e-05	0.000268872	7	5	5	4	25	24	21
hsa-miR-19a-3p	0.3859	5.78406	0.369358	0.496805	41	32	25	19	22	18	41
hsa-miR-615-3p	0.232926	4.00845	0.814568	0.861386	3	1	24	1	6	18	1
hsa-miR-671-5p	1.55985	5.60544	0.00175146	0.00805671	22	12	13	11	32	33	32
hsa-miR-410-3p	-0.348895	5.13906	0.368501	0.496805	21	37	23	13	11	12	15
hsa-miR-487b-3p	-0.525378	4.94639	0.167408	0.281735	24	32	20	12	8	9	12
hsa-miR-365a-3p	-0.10536	5.32814	0.810213	0.860278	33	29	24	9	8	18	29
hsa-miR-144-5p	-2.33403	3.68942	0.00211698	0.00936521	7	18	19	6	0	0	0
hsa-miR-760	2.53148	4.44441	1.36249e-05	0.000130572	3	3	5	5	13	26	10
hsa-miR-1307-5p	-0.856924	3.95386	0.0844047	0.173331	25	7	9	7	1	5	5
hsa-miR-625-3p	1.20781	5.58728	0.00444518	0.0172313	25	19	13	22	24	20	38
hsa-miR-200c-3p	-0.849411	4.41272	0.0555449	0.125248	18	23	16	12	4	5	4
hsa-miR-654-5p	0.272656	5.50075	0.525233	0.644257	21	36	26	29	15	24	13
hsa-miR-143-5p	-2.73823	3.57603	4.12708e-08	7.49391e-07	17	9	18	2	0	1	1
hsa-miR-320d	-0.33825	4.7532	0.488816	0.606624	22	20	20	19	4	13	4
hsa-miR-29c-3p	-1.17545	4.07967	0.00675111	0.0230607	23	13	14	7	2	3	5
hsa-miR-485-5p	-0.105546	5.03717	0.795934	0.855443	24	27	19	24	10	10	8
hsa-miR-377-3p	-0.306799	4.76123	0.441188	0.565836	24	25	13	13	7	7	13
hsa-miR-195-3p	-0.176988	5.15914	0.631856	0.73101	25	24	29	19	11	11	14
hsa-miR-339-5p	0.324281	5.48009	0.52661	0.644257	39	27	16	8	26	23	20
[truncated: 117 more rows]

## Sheet: de S0vsS2
names	logFC	logCPM	PValue	FDR	1_TPM	2_TPM	3_TPM	8_TPM	11_TPM	9_TPM	10_TPM
[truncated: 352 more rows]

[truncated: 20 more sheets: de S0vsS3, de S1vsS2, de S1vsS3, de S2vsS3, Families&Clusters, isomiR_Sample1, isomiR_Sample2, isomiR_Sample3, isomiR_Sample4, isomiR_Sample5, isomiR_Sample6, isomiR_Sample7, isomiR_Sample8, isomiR_Sample9, isomiR_Sample10, isomiR_Sample11, isomiR_Sample12, isomiR_Sample13, isomiR_Sample14, isomiR_Sample15]
